# Supplementary material for: Citrullination Was Introduced into Animals by Horizontal Gene Transfer from Cyanobacteria
Source: Mol Biol Evol. 2021 Nov 3;39(2):msab317. doi: 10.1093/molbev/msab317 (PMC8826395; doi:10.1093/molbev/msab317)
Supplement: msab317_Supplementary_Data [file msab317_supplementary_data.zip]

Archive with 9 entries (9 files):
- Cummings_PADI evolution_Methods_FINAL.docx
- Cummings_PADI evolution_SupplementaryFigures_Revised.pdf
- Suppl_File_1_rp55PADIsequences.txt
- Suppl_File_2_rp55PADIsequences_Mafft_LinsI_TrimAL_gappyout.txt
- Suppl_File_3_PADI_Sequences_150_aligned.txt
- Suppl_File_4_Full_Trees_newick.nwk.txt
- Suppl_File_5_Full_Trees.pdf
- Suppl_File_6_PADI_Sequences_50_aligned.txt
- Suppl_File_7_Topology testing.pdf
