# Supplementary material for: Citrullination Was Introduced into Animals by Horizontal Gene Transfer from Cyanobacteria
Source: Mol Biol Evol. 2021 Nov 3;39(2):msab317. doi: 10.1093/molbev/msab317 (PMC8826395; doi:10.1093/molbev/msab317)
Supplement: msab317_Supplementary_Data [file msab317_supplementary_data.zip › Suppl_File_2_rp55PADIsequences_Mafft_LinsI_TrimAL_gappyout.txt]

>B_B7K011_RIPO1
PSIYTAIRVCLDVDADRDGVVENPYKNDWKDGYGAILLVNSDQDNNGTDDVNFEDYRLNG
LLDLSLMVVRKTPGLPSGCELRLSVRSDSRRVRVFDELDGNGYEIGPQGYLRERDTEKNL
FLAIEGLHYPRDFDGVITVDLSLIQDRYSDRVRFQVAPWIMTPHTLSPKTVYVSRLESNA
PMIEDIRQLVGLAQAQLEVVPHVNGDRWMQDEIEIGYCQSPGHLMYVVLDSPRNRGLDEF
PEEHLLGTDFGYVTRDTGGNTLDSFGNLEVSPPVTTYPFGRILYGGNYNTMGVVRDFLIA
QKIQAPVELFSDWLSVGHIDEFMTFVPTPTPKGFKLLLASPSKCFSLLQDLQEKGQGDLL
LREGISVSDILNDTKLRKDNDRFQEYINWNRTILKAELGLEEGDIIDLPSLFEATRAETF
FPNMVNMLVLGKELGIPKPYGPQIDGQCQFEAYVKTQLDPLGLNCHFIDDWTYFLGRGDI
HCGTNTRRQPTQPWW

>B_B1WZU7_CROS5
LVSYTVLRICLDVDADRDGVVENPNKGNWKDGYGAILLVNSDRDRPEAH---EEDYHLKG
LLDCSLMVVRKVPKLPSQYDLRVWVEENAPYLRIFDQLETNGHEVGHQGNLIKQDITKDI
FLAVEGLHYRIDFDGIIFINLSLVKDNYTDRVRFQVAPWIMTPHTLSPQTVYIARIASNY
KMIEQMRFVVGASKAQLEVVSIRYNDRWMQDEIEFGYSESPGHFMYVVLNSPRDRGLDEF
PEEELLGIDVGHITRKNEATTLDSFGNLEVSPPVTDYPFGRILFGGNYSTVKNIRDFLYA
QKIQPPIELFCDWLEVGHIDEFMTFVPTKTAKGFKLILTSPNKYYEIIQALKEQHQTELT
QRT-MSITDLLSNQELLQDNQRFQRYIDWNRDILKQKLGLREDDIIDIPGLFQGARAETF
FPNMVNMLVLDNHLAIPKPFGPKINEECQIEACVKNLLEPFGCTCYFIDNWEYFLGRGEI
HCGTNTRRKPQTKWW

>B_A0A401IGK8_APHSA
IATYTVLQICLDVDADRDGVVENPHKADWKNGYGAILLVNSDLDVDSSYESNYEDSRLNG
LLDCSLMVVRQVPKLPSGCELIIWVPKNSNYVRIFDELDSGSHEVGPEGRLRKRDTYKDL
FLAAEGLHYRRNFDGEIFVNLSLVKDDYTDRVRFEVAPWIMTPNTLSPKTVYILRTSSNR
DLIEDLRQVVGEANVQLEVVPLPYSDRWMQDEIEIGYSESPGHFMYVVLDSPRDRGLDDF
AEEELLGTDFGHVTRLNDATTLDSFGNLEVSPPVTNYPFGRILFGGDYSMAKTVRDFLYG
QKIQSPVELFSDWLDVGHIDEFMTFVPVKTGKGFKLIMANTDKYYEVLRTLENQDQGNLR
LRS-ITVSELLKDEELKQDNARFQTYINWNRDILKKELGLTEEDIIDLPGLYQAARAETF
SPNMVNMLVLNQHLAIPKPFGPKIKGECQLELFVRKSLEWLGFTCHFIDDWEYFLGRGEI
HCGTNARRKPSQKWW

>B_B7KD01_CYAP7
FRNETAVRICLDVDADRDGIIENPQKAEWTNGHGAILLVNSDQDIDTSDRHDTHNNYISG
LVDFSFMVVRKVPRLPSRYELTLSVRETAGRIRIYDELDRNGYEIGPTARI--RDTDREI
LLAIEGLSYPEDFDGLLEITLNLTDDEYSDRVVFRVAPWIMTPNTLAPRTVYVSRLSDNE
QFIEDLRKVVGLANAQLETAFELHDDPWMQDEMEIGYTQAPGQLMYVVLDSPRDRGLDDF
PELKLLGTDFGFVTRRSRATKLDSFGNLEVSPPVTNYPFGRLIFGGTDSRLRVLRDFFYA
QKIQAPIEIFSDWLSVGHIDEFMTFVSAPTPKGFKLLLANTGKCYEILHRLRNEGHGELF
LREGISISEVLDDEKLAADNGRFQEHINWNREVLKRELGLGEEDIIDIPGLFEDDRAETF
FPNMVNMIVLNEHLGIPKPFGPKINGDCQFEAYVRGVLEPLGLVCHFIDDWDYFRGRGEI
HCGTNARRQPSQKWW

>B_K9XIV0_9CHRO
QSKITCLRICLDVDADRDGIVENPNKGDWKNGHGAILVVNTDRDLVHSCQYD-EKKHIQR
LPELSFIIVRRVVKLPDGCKVNLSVQNIARRICIYDELDQGYCEIGAKAKI--RETDHDI
LLGVKGLSYPVDFDGLVNINLNLTKDGYSDRVVFRVAPWIMTPNTLSPITVFVSRLSKNE
EFIEELRKVVGKANAQLDPVFEFHDDPWMRDEIEIGYTQAPGKCIHVVLDSPRDRGLDRF
AKRKLLGSDFGYVIRKSSATKLDSFGNLEVSPPVTDYPFGRLIFGGTDPRLKVLRDFFFA
QKIQAPFEIFSDWLSVGHIDEFMTFVPAPNSKGFKLLLASPDKCYSILQRLENEGHSQVL
LRQGISVTDVLDNEELTRENERFQEYINWNREALKHELGLGEEDIIDIPALFQDDRAETF
FPNMVNMIVLNQHLAIPRPFGPQINTQCQFEADVRAVLEPLGLVCHFIDDWDYFRGGGEI
HCGTNTSRQPGQKWW

>B_A0A433MWR9_CHLFR
ESQFTSLRICLDVDADRDGIIDNPHKGDWQNGHGAVLLVNSDRDFVHSAEYDGGDNYIKG
LLDFSFMIVRKVLRLPSGCELCLSVQDTAKRIRIYDELDRSGYEIGPKAKI--RNTDQDI
ILAIEGLAYPFDFDGMVEINLTLEKKGYSDRVVFRVAPWMMTPNTLSPTTVFVSRLSDNE
EFIEELRKVVGKANAQLEPVFEFHDDPWMRDEIEIGYTQAPGHLMHVVLDSPRDRGLIHF
VKRKLLGIDFGYVTRRSEPTKLDSFGNLEVSPPVTNYPFGRLIFGGAEPRLRVLRDFLYA
QKIQAPFEIFSDWLSVGHIDEFMTFVPAPNLKGFKLLLASTAKCYELLQRLRDEGHSQVL
LRQGISVTDILDDQDLADQNQRFQEHINWNREVLKQELDLGEEDIIDIPALFQDNRAETF
FPNMVNMIVFNQHLAIPKPFGPKVNNQCQFEAYVKEILEPLGLVCHFIDDWEYFRGGGEI
HCGTNASRQPAQKWW

>B_K9XSL5_STAC7
QSQVTCVRICLDVDADRDGVIEDPHKGDWQNGHGAVLLVNNDRGLNYSDQQKQEDQSIQR
LLDLSFMSVRRVLKLPAECQLCLSVQDIAKRIRIYDQLEQRGDQIGSTAQL--KDTDRDI
ILAIEGLSYPFDFDGMVEITLSLVKQGYSDRVIFRVAPWIMTPNTLAPITVFVSRLSNNE
QFIDELRKVVGKANAQIDPVFEFHDDPWMRDEIEIGYTQAPGHFIHVILDSPRDRGLDHF
AQRQLIGTDFGYVVRKSCATKLDSFGNLEVSPPVTNYPFGRLIFGGTQPRLKVVRDFLYA
QKIQAPLEIFSDWLSVGHIDEFMTFVPASTSKGFKLLLASTDKSYELLKQLRDQGQAQIL
LRQGISVADVLNNQELTSQNQRFQEYINWNREVLKQELGLDEEDIIDIPALFQDDRAETF
FPNMVNLIVLNQHLAIPKPFGPKIKDQCQFEAYVKRVLEPLGKECHFIDDWEYFRGGGEI
HCGTNTRRQPTQKWW

>B_A0A1E5QQH5_9CYAN
PSQVTCLQVCLDVDADRDGVVDNPHKSSWKEGHGAILIVNTDRDSVHSEQYD-EGERLRG
LLDSSFMIVRRALELPLGCELYLSVQETAQRICIYDELENGGNEINPKAKI--KQTDRDI
LLAVKGLSYPIDFDGLVEITLSLVKDRYSDRVIFRVAPWMMTPNTLSPFMVFVSRLSQNE
TFIEDLRKVAAQANVQLDPVYEYHDDPWMRDEIEIGYTQAPGKFIHVVLDSPRDRGLDHL
TNRQLISSSFGYVIRKSSATKLDSFGNLEVSPPVTNYPFGRIIFGGTEPRLKVLRDFFFA
QKIQAPFEIFSDWLSVGHIDEFMNFVPAPTAKGFKLILASPDRCYQLLQQLQKAGHSQAL
LRQGISVAEVLANPELASHNQRFQEYINWNRETLKQELGLGEEDIIDLPALFDNDRAEAF
FPNMVNLLVLNQHLAIPKPFGPQIHQQCQFEAYVEGVLGPLGLVCHFIDDWDYFRKGGEI
HCGTNTSRQPTQKWW

>E_m_PADI4_HUMAN
PVKATGVEISLCADITRTGKVKAKDQRTWTCGQGAILLVNCDRDNLESSAMDCEDDEVLD
SEDMSLMTLSTKPKFFTNHTLVLHVRSEMDKVRVFQATRGKCSVLGPSHYLMVPGGKHNM
DFYVEALAFPTDFPGLITLTISLLDTSFQDSVVFRVAPWIMTPNTQPPQEVYACSIFENE
DFLKSVTTLAMKAKCKLTICEEENDDQWMQDEMEIGYIQAPHKTLPVVFDSPRNRGLKEF
PIKRVMGPDFGYVTRGPGISGLDSFGNLEVSPPVTEYPLGRILFGSCDSRHQALQDFLSA
QQVQAPVKLYSDWLSVGHVDEFLSFVPAPDRKGFRLLLASPRSCYKLFQEQQNEGHGEAL
LFEGQKIKNILSNKTLREHNSFVERCIDWNRELLKRELGLAESDIIDIPQLFKLKKAEAF
FPNMVNMLVLGKHLGIPKPFGPVINGRCCLEEKVCSLLEPLGLQCTFINDFFYHIRHGEV
HCGTNVRRKPSFKWW

>E_m_A0A2K6FS53_PROCO
PVQATGVEISLCADIARTGKVKAKDQSTWTGGQGAILLVNCDKDNLKSSAMDCEDDEVLN
SKDMSLMTLSTKPGFFTKHQLVLHVRSEMDKVRVFQATGDTCRVLGPSHPLKLPGGRHSV
DFYVEGLAFPADFPGLITLTVSLLDTSFEDSVTFRVAPWIMTPNTQPPQEVFVC------
------------------------------DEMEIGYIQAPHKTLPVVFDSPRNRGLKEF
PVKCVMGPDFGYVTRGPEVTGLDSFGNLEVSPPVTEYPLGRILFGSSESRHQALQDFLSA
QRVQAPVKLYSDWLSVGHVDEFLSFVPAPDRKGFRLLLASPRACYKLFQEQQQEGHGDAL
LFEGQKIKNILSNKTLREHNSYVQSCIDWNRGVLKRELGLTERDILDIPQLFKLRKAEAF
FPNMVNMLVLGKHLGIPKPFGPIVSGRCCLEEKVRSLLEPLGLRCTFIDDFAYHVLHGEV
HCGTNVRRQPSFKWW

>E_m_A0A1U7T0J1_TARSY
PVQATGVEIALHADVTRTGNVKAKDQGTWTQGHGAILLVNCDKDNPKSSTVDCVDEEAFD
SKDMSLMTLSTKPRFFTRHRLVLHVRPEMDKVRVFQAARGKYKALGPSHPLKLPGGQHKV
NFYVEGLTFPANFPGLITLTVSLLDTSFQDSVVFRVAPWIMTPNTQPPQEVYACRIFKNE
NFLKAVMTLAKKTKCKLTICEEENDDQWMQDEMEIGYIQAPHKTLPVVFDSPRNRGLKDF
PVKRMMGPDVGYVTRGPGVTGLDSFGNLEVSPPVTEYPLGRILIGSSESRHAALQDFLVA
QRVQAPVRLYSDWLSVGHVDEFLSFVPAPDRKGFRLLLASPRSCYRLFQEREKEGHGEAL
LFKGQKVKDILSNKILKEHNSYVESCIDWNREVLKRELGLAERDIIDIPQLFRLVKAEAF
FPNMVNMLVLGKNLGIPKPYGPLVHKRCCLEEAVRSLLEPLGLHCTFIDDFHYHVWLGDV
HCGTNVRRKPSFKWW

>E_m_L9L5A4_TUPCH
PVQATGVEISLHADVTRTGKVKAKDQGTWTRGQGAILLVNCDKDNRKSSTMDCEDDKVLD
SKDMSLMTLSVKPQFFTRHQLVLHVKSQMDKVRVFHATRGRYKMLGPSHVLELPGGQHST
DFYVEGLVFPADFPGLVLLTLSLLDSSFQDSVAFRVAPWIMTPNTQPPQEVYVCRVLENE
DFLKSVIALAKKAKCKLTVCEEENDDQWMQDEMEIGYIQAPHKTLPVVFDSPRNRGLKEF
PVKRVMGPDFGYVTRGPGITGLDSFGNLEVSPPVTKYPLGRILIGSSDSRHQALQDFLGA
QQVQAPVKLYSDWLYVGHVDEFLSFVPAPDRKGFRLLLASPGSCYRLFEELQAEGHGEAV
LFEGQKIKDILSNKKLREHNSYVESCIDWNREVLKRELGLDDRDIIDVPQLFKLMKAEAF
FPNMVNMLVLGTHLGIPKPFGPIINGRCCLEEQVRSLLEPLGLH----------------
-------RPLSFKWW

>E_m_G5BZN2_HETGA
PVQATGVEISLLADVTRSGKAKSKDQSTWTSGQGAILLVNCDRNNPQSSGTDCEDEEVFD
SKDMSLVTLSTKPKFFTRHRLLLHVKSEMGRVRVFQATRGKYKVLGPCHHLELPGGQHSI
DFYMEGLAFPADFPGLISLGVSLLDASFQDTVAFRVAPWIMTPNTQPPQEVYVCSIFDNE
DFVRSVAALAKKAKCKVTICEEENDDQWMQDEMEIGYIQAPHKTMSVVFDSPRDRGLKDF
PIRCVLGPNFGYMTRGPEVTGLDAFGNLEVSPPVTEYPLGRILIGSCGSRHRALWDFLAA
QGVQAPVQLYSDWLFVGHVDEFLSFVPAPNRKGFRLLLASPRACYHLLEEQQRQGHGEVL
LLEGQRIKDILSNKKLREQNSYAESCIDWNREVLKRELGLAEGDIIDIPQLFKLIKAEAF
FPNMVNMLVLGKHVGIPKPFGPIISGRCCLEEKVRSLLQPLGLHCTFIDDYYYHMRHGEV
HCGTNVRRKPTFKWW

>E_m_A0A091CNN9_FUKDA
PVQATGVEISLLADVTRSGKAKSKDQSTWTSGQGAILLVNCDRNNPQSSGTDCEDEEVFD
SKDLSLLTLSTKPKFFTRHRLLLHVKSEMARVRVFQAARGTYKVLGPCSHLELLGGQHRT
DFYVEGLAFPAHFPGVISLSVSLLDTSFQDSVAFRVAPWIMTPNTQPPQEVYMCSIFDNE
DFVKAVAALAKKAKCKVTVCEEENDDQWMQDEMEIGYIQAPHKTMPVVFDSPRDRGLKDF
PVRRVLGPNFGYVTTGPQVTGLDAFGNLEVSPPVTGYPLGRILMGSCESRHQALWDFLAA
QRVQAPVQLYSDWLYVGHVDEFLSFVPAPNRKGFRLLLASPRACYRLLEEQLRQGRGEQL
LLGGQRIKDILSNKKLREQNSYAE------------------------------------
----VNMLVLGKHLGIPKPFGPVINGRCCLEERVRSLLEPLGLHCTFIDDFTYHLLHGEV
HCGTNVRRKPDFKWW

>E_m_H0V4U7_CAVPO
PVQATGVEISLLADVTHSGKVKSKDQSSWTSGQGAILLVNCDRDNPKSSSMDYEDEEVFD
RKDMSLMTLSTKPKFFTKHRLLLHVRSEMDRVRVFQAMRDKYKALGPCHPLALPGGQSST
DFYVEGLAFPADFPGLISLGVSLLDTSFQDSVTFRVAPWIMTPNTQPPLQVYVCSFFGNE
DFVKSVTALAKKAKCRVTICQEENDDQWMQDEMEIGYVQAPHRTMPVVFDSPRNRGLKDF
PSKCVLGPNFGYVTRGPAVTGLDSFGNLEVSPPVTEYPLGRILMGSCGSRHQALQDFLAA
QRVQAPVRLYSDWLFVGHVDEFLSFVPAPDQKGFRLLLASPRCCYRLFQEQQRQGHGEVL
LWEGQKIKDILSDKELKEQNSYAQSCIDWNREVLKRELGLAEADIIDIPQLFKLLKAKAF
FPNMVNMLVLGKYLGIPKPFGPVINGRCCLEEKVCSLLELLGLHCTFIDDYHYHVYHGEV
HCGTNVHRKPAFKWW

>E_m_L5KI85_PTEAL
DVQATGVEISLSTDITRTSKAKAKDQRTWTRGQGAILLVNCDKDNLKSSAMDCLDNKVLD
REDMSLVTLSTKPRFFTNHQLVLHVKSEMDKVRVFQASWGECKALGPSHLLELPGGQHST
DFYVEGLAFPANFSGLISLTVSLLDMSFQDSVTFRVAPWIMTPNTQPAQEVYVCRIFENE
DFVKSLTALTKKANCKLTICLEESDDQWMQDEIEIGYIQAPHKTMPVVFDSPRNRGLKEF
PVKSLLGPEFGYVTRGPGVTDLDSFGNLEVSPPVKKYPLGRILIGSSDSQHQALQDFLAA
QQVQAPVKLYSDWLFVGHVDEFLSFVPA--HKGFRLLLASPRSCFKLFQEQLNEGHGEAL
LFEGQKIKDILSNKKLRDHNSYVESCIDWNREVLKRELGLTEQDIVDIPQLFKLHKAEAF
FPNMVNMLVLGKYLGIPKPFGPIVNGRCCLEEKVRSLLEPLGLHCTFIDDFYYHLRHGEV
HCGTNVRRQPPFKWW

>E_m_G1NSD6_MYOLU
NVHATGVEITLSADITRTGKVKAKNQSTWTRGQGAILLVNCDRDNPHTSAMDCTDDRVPD
GADMSLVTLSTRPWFFSKHQLVLHVKSEMDRVRVFQAGRGGYQVLGPSHLLELPGGQHST
DFYVEGLTFPANFPGLIFLTISLLSTAFQDSVAFRVAPWIMTPNTQPPKEVYVCRIFDNE
DFVKSLTALAKKARCKLTVCLEESEDQWMQDEIEIGYIQAPHKALPVVFDSPRNRGLKEF
PVKCLLGPDFGYVTRGPGVTDLDSFGNLEVSPPVTKYPLGRILIGSMKSQHQALQDFLAA
QQVQAPVKLYSDWLYVGHVDEFLSFVPA--NKGFRLLLASPRSCYKLFQEQLKEGHGEAL
LFEGMPCSPMLALAMPTTVSSPTQSCIDWNRAVLKRELGLRERDIVDIPQLFKLRKAEAL
FPNMVNMLVLGKYLGIPKPFGPIINGRCCLEEKVRSLLEPLGLHCTFIDDFTYHLQHGEV
HCGTNVRRQPSFKWW

>E_m_E1BCN3_BOVIN
TAEATGVEISLSADISRTGKMKSKDKRAWTRGQGAILLVNCDRDNPNSSAVDYKDEQ-LD
SHDLSLVTLSTRPGFFSKHQLVLHVKAEMDKVRVFQDNGGRYSALGPSHLLELPGGQRST
HFYVEGLAFPASFPGLVSLHLSLLDVSFQDSVVFRVAPWIMTPNTQPPKEVYVCRVFENE
DFLTSLTALAKKANCKLTVCQEESDDRWMQDEMEIGYTQAPHRTLPVVFDSPRNRGLKDF
PIKCMLGPDFGYVTRGPSVTDLDSFGNLEVSPPVTVYPLGRILIGSGESQHRALQDFLGA
QQVQAPLRLYSDWLSVGHVDEFLSFVPV-QKKGFRLLLASPRACYQLFQEQLKEGHGEAL
LFPGQKIKDILSDKKLREHNSYVEKCIDWNRAVLKRELGLTERDIVDIPQLFRLIKAEAF
FPNMVNMLVLGQHLGIPKPFGPVINGRCCLEEKVRSLLEPLGLHCTFLDDYYYHVRQGNV
HCGTNVRRQPSFKWW

>E_m_A0A1S3GIY3_DIPOR
SVQATGVEISLHADVTRTGKATAKDQRTWTGGQGAILLVNCDKDDPKSSAPDCEDDHVVD
HKDMSLLTLSTKPKFFSQHQLLLHVKAEMEKVRVFQATRGRYKALGPSHCLKLQGGQHRV
DFYVEGRAFPADFPGLISLGISLLDTSFQDSVVFRVAPWIMTPNTQPPQEVYVSRISDNE
AFLESVAALAKKAKCKLTVSLEENDDQWMQDEMEIGYIQAPHKTLPVVFDSPRDRGLKDF
PLKRVMGPNMGYVTRGLEITGLDSFGNLEVSPPVVEYPLGRILIGSSDSRHKVLQDFLEA
QQVQAPVKLYSDWLSVGHVDEFLSFVPASDRKGFRLLLASPRSCYRLFQKQQEEGHGEAL
IFQGQTIKAILSNKVLKEQNSYAQSCIDWNRGVLKRELGLAEEDIVDIPQLFKLTKVVAF
FPNMVNMLVLGKHLGIPKPFGPLINGRCCLEEKVRSLLEPLGLHCVFIDDFAYHMLHGEV
HCGTNVRRQPSFKWW

>E_m_A0A1S2ZSB2_ERIEU
TVHATGVEISLHADVTRTGKMKDKHQGAWTRGQGAILLVNCDRDNSKSSAKDYEDEEVQD
SRDMSRMTLSTEPRFFSSHQLLLHVTSEMDKVRVFHAGRHKYQALGPCYPLELPGGQHST
DFYVEGLAFPTSFPGLISLRLSLLGTSFQDSVTFRVAPWIMTPNTQPPKEVYVCSIYGNE
SFLKSLTALAKKAKCKLTVCSKENNDRWMQDEMEVGYIQAPHKTLPVVFDSPRNRGLKEF
PVKQVLGPDFGYVTRGPAVSDLDAFGNLEVSPPVTKYPLGRILIGSSESQHQDLQNFLRA
QLVQAPVTLYSDWLCVGHVDEFLSFVPA-HGKGFRLLLASPTACYKLFEEQLKQGHGEAL
LFEGLKIKDILSSKKLREHNSYVESCIDWNREVLKRELGLTERDIVDIPQLFKLQKAEAF
FPNMVNMLVLGRHLGIPKPFGPVINGRCCLEERVCSLLEPLGLHCTFIDDFFYHVRHGEV
HCGTNVRRQPPFKWW

>E_m_PADI4_RAT
STQATGVELSLSADVTRTGKAKAKDQSTWTDGHGAILLVNCDKEDPKSSGMDFEDDKVLD
NKDMSPMTLSTKPKFFDKYQLVLQVKAKMNKVRVFRATRGRYKVLGPSHRLELLGGQHST
DFYVEGLAFPADFKGLIPLTISLLDKSFQDTVMFRVAPWIMTPNTQPPQEVYVCRFSDNE
DFLKSLATFTKKAKCKLTVCEEENDDQWMQDEMEIGYIQAPHKTLPVVFDSPRDRGLKDF
PVKRVMGPNFGYVTRGLEVTGLDAFGNLEVSPPVTEYPLGRILIGSGESRHQILQDFLGA
QQVQAPVRLFSDWLFVGHVDEFLSFVPARGKQGFRLLLSSPRACYQMFQELQTEGHGEAS
LFEGQTISDILSSQKLRDQNAYVESCIDWNREVLKRELGLTEGDIIDIPQLFRIVKAEAF
FPNMVNMLVLGKHLGIPKPFGPIINGRCCLEEKVCSLLEPLGLHCTFINDFYYHMYHGEV
HCGTNVRRKPAFKWW

>E_m_PADI4_MOUSE
SVQATGVELSLSADVTRTGRVKAKDQSTWTGGRGAILLVNCDKEDPQASGMDFEDDKILD
NKDMSPMTLSTKPKFFEKYQLVLEVKAKMNRVRVFRATRGRYKVLGPSYCLELPGGQHST
DFYVEGLAFPADFKGLIPLTISLLDKSFQDSVTFRVAPWIMTPNTQPPQEVYVCRVSDNE
DFLKSLATLTKKAKCKLTVCEEENDDQWMQDEMEIGYIQAPHKTLPVVFDSPRDRGLKDF
PVKRVMGPNFGYVTRKLELTGLDAFGNLEVSPPVTEYPLGRILIGSGESRHQALQDFLSA
QQVQAPVRLFSDWLFVGHVDEFLSFVPARDKQGFRLLLSSPRACYQLFQELQSQGHGEAT
LFEGQTINEILSNKKLRDQNAYVESCIDWNRAVLKRELGLAEGDIIDIPQLFKLAKAQAF
FPNMVNMLVLGKYLGIPKPFGPIIDGHCCLEEEVRSHLEPLGLHCTFINDFYYHVYNGEV
HCGTNVRRKPTFKWW

>E_m_A0A1A6GPK6_NEOLE
---A-------------------QGASTWTDGHGAILLVNCDKEDPTSSRMDFEDDKVLD
NKDMSPMTLSTKPKFFAKYQLVLHVKAKMNKVRVFRATRGRYKVLGPSHRLELPGGQHST
DFYVEGLAFPADFQGLIPLTVSLLDKSFQDSVTFRVAPWIMTPNTQPPQEVYVCRFSENE
DFLKSLTALTKKAKCKLTVCEEENDDQWMQDEMEIGYIQAPHKTLPVVFDSPRDRGLKDF
PIKRVMD----------------------------------------ESRHQALQDFLCA
QQVQAPVGLFSDWLFVGHIDEFLSFIPAPDKQGFRLLMSSPRACYQLFQEQXSQGHGETL
LFEGQTISDILSNKKLRDQNAYVESCIDWNRVVLKRELGLVEGDIIDIPQLFRLVKAEAF
FPNMVNMLVLGKHLGIPKPFGPIINGRCCLEEKVRSLLEPLGLHCTFIDDFYYHTYHGEV
HCGTNVRRKPTFKWW

>E_m_G3TVM1_LOXAF
QTQATGVEISLLTDITRTGKVKGCDQRTWTHGQGAILLVNCDKDNPKSSTMDFKNNEVNN
SKDMSLMTLSTKPKFFTKYQLVLHVKSEMSKVRVFHEKWSKYEELGPSHALELPGGQQST
NFYVEALDFPASFSGLISLGISLLDTSFQDSVTFRVAPWIMTPNTQPPQEVYVCRISENK
DFLKSVTALAKKAKCKLTICMKENNDQWIQDEIEIGYIQAPHKTLPVVFDSPRNRGLKDF
PIKSLLGPDFGYVTRESQITGLDSFGNLDVSPPVTEYPLGRILIGSSDSRHWALQTFLDA
QQVQAPVKLYSDWLDVGHVDEFLSFVPAKDRKGFRLLLSSPRACYKLFQKQEEEGHEEAV
LFEGQKIKHILSNKKLRDHNSYVERCIDWNREVLKRELGLEECDIIDIPQLYRLLKAEAF
YPNMVNMLVLGKYLGIPKPFGPIIKGRCCLEEEVRSLLEPLGLHCIFIDDFDYHVHRGEV
HCGTNVRRKPSFQWW

>E_m_A0A4U5SE28_CAMDR
AVQATGVEISLSADISRTGKMKGKDQRTWTRGQGAILLVNCDKDNPDSSTVDCTDDQVFD
SQDMSQVTLSTKPRFFSKHQLMLHVKSEMDKVRVFQASH-RYSMLGPSHPLELPGGQHST
DFYVEGLAFPASFPGLVSLKLSLLDTSFQDSVVFRVAPWIMTPNTQPPKEVYVCRILENE
DFLKSVAALAKKARCKLIVCKEESDDRWMQ------------------------------
------GPDFGYVTRMPKVTDLDSFGNLEVSPPVAEYPLGRILIGSGKSQNQALQDFLSA
QQVQAPVKLYSDWLSVGHVDEFLSFVPV-HKKGFRLLLASPRSCYKLFQEKLEEGHGDAL
LFQGQKIKDILSNKKLREHNSYVQSCIDWNREVLKQELGLTERDIVDIPQLFKLQKAEAF
FPNMVNMLVLGKHLGIPKPFGPIINGRCCLEEKMCALLEPLGLHCTFIDDFTYHVQQGDV
HCGTNVRRQPSFKWW

>E_m_A0A287B2A2_PIG
LLQLTATDLSRVCDLHH---MCACPQRSWTRGQGAILLVNCDRDSPESPTMDCNDDRVLD
SHDMSLVTLSTKPWFFSKHQLVLHVKSMMDKVRVFQGNGDSYRMLGPCHSLELPGGQHSV
DFYVEGLAFPASFSGLISLQVSLLDASFQDSVVFRVAPWIMTPNTQPPKEVYVCRIIESE
DFLMSVAALAKKAKCKLIICKEESDDRWMQDEMEIGYIQAPHKTMPVVFDSPRNRGLKDF
PVKCMLGPDFGYVTRMPRVTDLDSFGNLEVSPPVTEYPLGRILFGSG-SQHQALQDFLGA
QQVQAPVKLYSDWLSVGHVDEFLSFVPVY-KKGFRLLLASPRSCYKLFEEQLKKGHGEAL
LFQGQKIKDILSNKKLREHNSYVESCIDWNRAVLKRELGLTERDIVDIPQLFKLQKAEAF
FPNMVNMLVLGKYLGIPKPFGPIINGRCCLEEKVRSLLEPLGLHCTFIDDFFYHVRHGDV
HCGTNVRRQPSFKWW

>E_m_G1U2E0_RABIT
CASNQLSELSLRADVSRTGKAKARDGETEA---GPAVLPRCRQTSDPSPGPPGVSGRLLL
APDMSLVTLSTTPKFSATHQLVLHVKSEMDKVRVFQATRSRYRVLGPSHVLELPAGQHHT
DFYAEGLSFPAGFPGLISLCVSLLDTSFQDRVTFRVAPWIMTPNTQPPQEVYVCRVLENE
DFLKSVAALAKKARCKLTVCEEQNDDQWMQDEMEIGYTQAPHKALPVVFDSPRDRGLKEF
PIKIVMGPNFGYVTRGAEVTGLDSFGNLEVSPPVTDYPLGRILVGSSESRHRALWDFLCA
QQVQAPVKLYSDWLAVGHVDEFLSFVPALDRKGFRLLLASPRACYRLFQELQREGHGEAL
LFQGQQIKEILSNKKLREHNAYVEKCIDWNREVLRRELGLAEGDIVDIPQLFRLVKAAAF
FPNMVNLLVLGKHLGIPKPFGPIINGRCCLEEKVRSLLEPLGLRCTFIDDFYYHVRHGEV
HCGTNVRRKPAFKWW

>E_m_F7CYE7_MONDO
SVQATGVQISLDADTCRNGRIKAIDKRNWTHGQGAILLVNCDKDNPKSSTVDAKMERVTN
NKDMSLMILSTQPKFFSRHQLILHVKFEMYKVRVFQADRKKYKMLGPSHVLTVLDGHQEN
TFYVEGLAFPVDFSGIVSFTVTLTDISFEDTVVFRVAPWIMTPNTQAPQEVYVCRSYDNK
SFVDSVKALAKTAKCKLTICEEENDDIWMQDEMEFGYTQAPHKIFPVVFDSPRNRGLKDF
PIKTILGPDFGYVTREALVTGLDSFGNLEVSPPVTEYPLGRILIGSSQSRLKELQDFLFA
QKVQAPVRLFSDWLSIGHVDEFLSFVPAQDGKGFRLLLASPSTCYKLFEEKEKEGHGDVK
MLEGMMIKDVLSDKTLRQHNQYVESCIAWNREILKQELGLTEQDIIDIPQLFRLKKAEAL
FPDMVNMLVLGKHLGIPKPFGPIINGQCCLEEKVRALLEPLGLKCTFIDDYFYHILSGEV
HCGTNVQRKPPFKWW

>E_m_G3VQ98_SARHA
SDKATGVKISLDVDTCRKGKVKGIDKRNWTSGQGAILLVNCDNDNPESSTVDAEQETVTN
SKDMSLMILSTQPKFFNQHKLILHIKFEMDKVRVFQAEQKEYKMLGPSHTLTVLDSPQES
IFYVEGLAFPADFSGLISFTISLMDVSFEDTVVFRVAPWIMTPNTQAPQEVYVSKVYDNK
NFVESVTALAKKAKCKLTICEEENDDRWMQDEMEIGYTQAPHKLFPVVFDSPRNRGLKNF
PIKRVLGPDFGYVTKIALVGDLDSFGNLEVSPPVTEYPLGRILIGSSQSQLKVLQDFLFA
QKVQAPVRLFSDWLHIGHVDEFLSFVPAQDGKRFRLLLASPSACYKLFEEKQKEGHGDVK
MFEGKTIKEILSDKTLQEHNQYAKSCIDWNREVLKRELGLTEQDIVDIPQLFHLEKAKAL
FPDMVNMLVLGKHLGIPKPFGPIINGQCCLEEKIRALLEPLGLECTFIDDFFYHLKSGDV
HCGTNVRRKPPFKWW

>E_m_A0A4D9ES93_9SAUR
PHRATCVDISLDADTTRSGAVKKTDKREWTDGQGAILLVNCDRDDPKSSDMDNMDFCVRS
YADMSCMILRTQPDIFDDHKLVLHIVSDADKVGVFRARGDQYEHLGSSYVVDRPSGQEED
TFYVEGLAFPADFSGLVAFHVTLLDAPFTDTVVFHMAPWIMTPNTQRPLEVFVCSVNDNA
DFVEAVSELARKARCKLTICEVENSDRWIQDEMEFGYVQAPHKTFPVVFDSPRDRELQDF
PFKSILGPDFGYVTREPTVSSLDSFGNLEVSPPVTEYPLGRILIGSSGGRTKAVRDFLYA
QKVQPPVELYVDWLCVGHVDEFLSFVPAPGRQGFRLLLASPSACYKLFREKQEEGYGEAR
LFEETTIDEILANETLRRENDYVQSCIDWNRDILKRELGLSEKDIIDLPQLFTVIEASAF
FPDMVNMIVLGKHLGIPKPFGPIINGQCCLEENVRSLLEPLGLTCTFINDFFYHTLLGEV
HCGTNVRRKPSFKWW

>E_m_M7ANQ0_CHEMY
-------------------------KREWTDGQGAILLVNCDRDDPKSSDMDNMDFCVRS
YADMSCMILRTQPDIFDDHKLVLHVVSDAYKVGVFHARGDQYEHLGSSYIVDRPSGQEQD
TFYVEGFSFPADFSGLVSFHVTLLDAPFTDTVVFHMAPWIMTPNTQRPLEVFVCSVSDNT
DFVEAVSELARKAHCKLTICEVENSDRWIQDEMEFGYVQAPHKTFPVVFDSPRDRELQDF
PFKSILGPDFGYVTREPRVSSLDSFGNLEVSPPVTEYPLGRILIGSSGGRTRAVRDFLYA
QKVQAPVELYSDWLFVGHVDEFLSFVPAPGRQGFRLLLASPSACYKLFKEKQEEGYGEAR
MFEETTIDEILANETLRRENDYVQSCIDWNRDILKRELGLSEKDIIDLPQLFSVIEAAAF
FPDMVNMIVLGKHLGIPKPFGPIVDGRCCLEENVRSLLEPLDLTCTFINDFFYHTLSGEI
HCGTNVRRKPSFKWW

>E_m_K7FP61_PELSI
AHSTTCIDVSLDADTTRSGVVQGTDKKEWIDGQGAILLVNCDRDDPKSSEMDNISLGLLL
YSDMSCMILRTQPDIFDDHKLVLHVVSDADKVGVFHARGDQYEHLGSSYVVEHASGREED
TFYVEGLAFPADFSGLVSFHVTLLDTPFTDTVVFRVAPWIMTPNTQRPLEVFVCSLSDNA
DVVEAMSELAQKAHCKLTICEVENGDRWIQDEMELGYVQAPHKTFPVVFDSPRDRELQDF
PFKSILGPDFGYVTQEPIVSSLDSFGNLEVSPPVTAYPLGRILIGSSGGRTKAVRDFLYA
QKVQPPVELYVDWLCVGHVDEFLSFVPALGRQGFRLLLASPRACYKLLTEKQEEGYGDAR
LFEGTTIDEILANESLRRDNDYVQSCIDWNRDILKRELGLSERDILDLPQLFSVLEASAF
FPDMVNMIVLGKHLGIPKPFGPIIDGRCCLEENVRSLLEPLGLTCTFVDDFFYHALLGEI
HCGTNVRRKPSFKWW

>E_m_K7FP51_PELSI
AHSTTCIDVSLDADTTRSGVVQGTDKKEWIDGQGAILLVNCDRDDPKSSEMDNMDFCVRS
YADMSCMILRTQPDIFDDHKLVLHVVSDADKVGVFHARGDQYEHLGSSYVVEHASGREED
TFYVEGLAFPADFSGLVSFHVTLLDTPFTDTVVFRVAPWIMTPNTQRPLEVFVCSLSDNA
DVVEAMSELAQKAHCKLTICEVENGDRWIQDEMELGYVQAPHKTFPVVFDSPRDRELQDF
PFKSILGPDFGYVTQEPIVSSLDSFGNLEVSPPVTAYPLGRILIGSSGGRTKAVRDFLYA
QKVQPPVELYVDWLCVGHVDEFLSFVPALGRQGFRLLLASPRACYKLLTEKQEEGYGDAR
LFEGTTIDEILANESLRRDNDYVQSCIDWNRDILKRELGLSERDILDLPQLFSVLEASAF
FPDMVNMIVLGKHLGIPKPFGPIIDGRCCLEENVRSLLEPLGLTCTFVDDFFYHALLGEI
HCGTNVRRKPSFKWW

>E_m_A0A151MJ91_ALLMI
PQKATCVEVSLEADTTRSGTVQKTDKRNWTGGQGAVLLVNCDRDEPTSETMDNEDNSVHS
YKDMSLMVLRTRPAVFANHKLVLHVGSDADKVGVFYAHSNQHTHLGPFYVVEDARGEEEH
RFYVEGLAFPADFSGLVSFHATMLDTSFTDTVVFRVAPWIMTPNTLQPLEIYVCSASDNT
DFVEAISNLAQKTRCRLTICELENDDRWIQDEMEFGYVQAPHKTFPVVFDSPRNRGLKDF
PIQSILGPDFGYVTREPGISSLDSFGNLEVSPPVKEYPLGRILIGSSGGRTKVVRDFLYA
QRVQAPVELFADWLSVGHVDEFLSFVPAHDRQGFRLLLASPSACYKLLKEKQEEGHGKAQ
MFEGKTIEEILADEALRKENDYFQSCIDWNRDILKQELGLSPKDIIDIPQLFNMKQAEAY
FPDMVNMIVLGKDLGIPKPFGPIIDGQCCLEEKVRSLLEPLGLTCTFINDYFYHKLLGEV
HCGTNVLRKPSFKWW

>E_m_A0A1U7SQL2_ALLSI
PQKTTCVEVSLEADTTRSGTVQKTDKRNWTGGQGAILLVNCDRDEPTSETMDNEDNSVQT
CKDMSLMVLRTRPAVFANHKLVLHVGSDADKVGVFYAHSNQHTHLGPFYVVEHACGEEEH
TFYVEGLAFPADFSGLVSFHTTMLDTSFTDTVVFRVAPWIMTPNTLQPLEIYVCSASDNT
DFVEAISNLAQKTRCRLTICELENGDRWIQDEMEFGYVQAPHKTFPVVFDSPRNRELKDF
PIQSILGPDFGYVTREPGISSLDSFGNLEVSPPVKEYPLGRILIGSSGGRTKVVRDFLYA
QRVQAPVELFTDWLSVGHVDEFLSFVPAHDRQGFRLLLASPSACYKLLKEKQEEGHGKAQ
MFEGKTIEEILADETLRKENDYFQSCIDWNRDILKQELGLSPKDIIDIPQLFNMKQAEAY
FPDMVNMIVLGKDLGIPKPFGPIINGQCCLEKKVRSLLEPLGLTCTFINDYFYHKLLGEV
HCGTNVLRKPSFKWW

>E_m_M7AV39_CHEMY
PEGATCVNVSLDADTDRSGMVKNTNKTKWMDGQGAVLLVNCDRDSPGAKHMDSAYQYVQS
YADMSLMILRIQPSIFADYKLVLHVVSDVDKVRVFHASGSQYEHLGSSYVVDRPSGQEEE
TFYVEGLAFPADFSGLVSFSVTLLEVSFTDTVVFRVAPWIMTPNTLQPLEVFVCSMERNG
DFLEALRALVRKANCKLTVCEVENHDRWIQDEMEFGYVEAPHKMFPVVFDSPRDRGLKDF
AFRRILGPDFGYVTRVPHVSSLDSFGNLDVSPPVTTYPLGRILIGSSGGRTRAVRDFLYA
QKVQPPVELYSDWLSVGHVDEFLSFVPAPDRKGFRLLLASPDACYKLFKEKQRAGNGNAA
QFAGITIDEMLADKTLRSDSEYVQSCIDWNRHALKEELGLTEQDIIDIPQLFVLNRADAF
FPDMVNMIVLGKHLGIPKPFGPIVDGRCCLEENVRSLLEPLDLTCTFINDFFYHTLFGEI
HCGTNVRRKPSFKWW

>E_m_A0A452HK51_9SAUR
PEGATCV--SKYCKNNRLNTLECLDQTKWTEGQGAVLLVNCDRDSPGAKDMDSAYQYVQS
YADMSLMILRTQPSIFADYKLVLHIVADVNKVRVFHASGDQYKHLGSSYVVDRSSGQEED
TFYVEGLAFPADFSGLVSFHVTLLE--FTDTVVFRVAPWIMTPNTLQPLEVFVCR---NG
DFLEAMRALVRKANCKLTVCEVENRDRWIQDEMEFGYVEAPHKMFPVVFDSPRDRGLRDF
AFRRILGPDFGYVTRVPHVSSLDSFGNLDVSPPVTTYPLGRILIGSSDGRTKAVRDFLYA
QKVQPPVELYSDWLSVGHVDEFLSFVPASDRKGFRLLLASPDACYKLFKEKQREGHGKAA
QFAGITIDEMLADKTLRSDSEYVQSCIDWNRHTLKEELGLTEQDIIDIPQLFMLKRADAF
FPDVVNMIVLGKHLGIPKPFGPIVDGRCCLEEKVRSLLEPLGLVCIFINDFFYHTLLGEI
HCGTNVLRKPSFKWW

>E_m_A0A452HK71_9SAUR
PEGATCVSKYLFVPDPFVFPL----QTKWTEGQGAVLLVNCDRDSPGAKDMDSAYQYVQS
YADMSLMILRTQPSIFADYKLVLHIVADVNKVRVFHASGDQYKHLGSSYVVDRSSGQEED
TFYVEGLAFPADFSGLVSFHVTLLE--FTDTVVFRVAPWIMTPNTLQPLEVFVC----NG
DFLEAMRALVRKANCKLTVCEVENRDRWIQDEMEFGYVEAPHKMFPVVFDSPRDRGLRDF
AFRRILGPDFGYVTRVPHVSSLDSFGNLDVSPPVTTYPLGRILIGSSDGRTKAVRDFLYA
QKVQPPVELYSDWLSVGHVDEFLSFVPASDRKGFRLLLASPDACYKLFKEKQREGHGKAA
QFAGITIDEMLADKTLRSDSEYVQSCIDWNRHTLKEELGLTEQDIIDIPQLFMLKRADAF
FPDVVNMIVLGKHLGIPKPFGPIVDGRCCLEEKVRSLLEPLGLVCIFINDFFYHTLLGEI
HCGTNVLRKPSFKWW

>E_m_A0A452HKB4_9SAUR
PEGATCVSKYLFVPDPFVFPL----QTKWTEGQGAVLLVNCDRDSPGAKDMDSAYQYVQS
YADMSLMILRTQPSIFADYKLVLHIVADVNKVRVFHASGSQYKHLGSSYVVDRSSGQEED
TFYVEGLAFPADFSGLVSFHVTLLE--FTDTVVFRVAPWIMTPNTLQPLEVFVCTHTLNG
DFLEAMRALVRKANCKLTVCEVENRDRWIQDEMEFGYVEAPHKMFPVVFDSPRDRGLRDF
AFRRILGPDFGYVTRVPHVSSLDSFGNLDVSPPVTTYPLGRILIGSSDGRTKAVRDFLYA
QKVQPPVELYSDWLSVGHVDEFLSFVPASDRKGFRLLLASPDACYKLFKEKQREGHGKAA
QFAGITIDEMLADKTLRSDSEYVQSCIDWNRHTLKEELGLTEQDIIDIPQLFMLKRADAF
FPDVVNMIVLGKHLGIPKPFGPIVDGRCCLEEKVRSLLEPLGLVCIFINDFFYHTLLGEI
HCGTNVLRKPSFKWW

>E_m_A0A452HKD1_9SAUR
PEGATCVTWSVFVPDPFVFPL----QTKWTEGQGAVLLVNCDRDSPGAKDMDSAYQYVQS
YADMSLMILRTQPSIFADYKLVLHIVADVNKVRVFHASGSQYKHLGSSYVVDRSSGQEED
TFYVEGLAFPADFSGLVSFHVTLLEVSFTDTVVFRVAPWIMTPNTLQPLEVFVCSMERNG
DFLEAMRALVRKANCKLTVCEVENRDRWIQDEMEFGYVEAPHKMFPVVFDSPRDRGLRDF
AFRRILGPDFGYVTRVPHVSSLDSFGNLDVSPPVTTYPLGRILIGSSDGRTKAVRDFLYA
QKVQPPVELYSDWLSVGHVDEFLSFVPASDRKGFRLLLASPDACYKLFKEKQREGHGKAA
QFAG----EWLSQDAFGT---HRGCCIDWNRHTLKEELGLTEQDIIDIPQLFMLKRADAF
FPDVVNMIVLGKHLGIPKPFGPIVDGRCCLEEKVRSLLEPLGLVCIFINDFFYHTLLGEI
HCGTNVLRKPSFKWW

>E_m_A0A1U7SN34_ALLSI
PETATCVSVSLDTDTNRTGVVESAEKTKWTDGHGAVLLVNCDRDSLGSGGTDNTHPRVQS
YADMSIMILRTQPSLFAENKLVLQVASEADKVRVFHAAGNQYKPLGPSYAVDH-ASRQEI
TFYVEGLAFPQDFSGLVSFSVMLLEVSFTDTVVFRVSPWIMTPNTLQPLEVFVCSIESNV
DFLSAMSALVRKANCKLTVCQLENSDRWIQDELEFGYVEAPHKLFPVVFDSPRNRGLQNF
PLRRILGPDFGYVTREPQVSGLDSFGNLDVSPPVTEYPLGRILIGSSGGRAKVIRDFLYA
QAVQPPVEVYSDWLTVGHVDEFLTFVPASDRKGFRLLLGSPRACYQLFEEKQQQGHGDAA
QFTGITIDEILANETLRRSNRYAQNCIDWNRKILKQELGLSEEDIIDIPQLFVLRFADAF
FPNLVNLVVLGTHLGIPKPFGPIVDGQCCLEEKVRSLLEPLGLTCTFINDFFYFELEGDV
HCGTNVLRKPSFQWW

>E_m_A0A151MJ65_ALLMI
PETATCVSVSLDTDTNRTGVVESADKTKWTDGHGAVLLVNCDRDSLGSGGTDSTHPHVQS
YADMSLMLLRTQPSLFAENKLVLQVASEADKVRVFHAAGNQYKPLGPSYAVDH-ASRQEI
TFYVEGLAFPQDFSGLVSFSVTLLEVSFTDTVVFRVSPWIMTPNTLQPLEVFVCSIESNV
DFLSAMRALVRKANCKLTVCQLENSDRWIQDELEFGYVEAPHKLFPVVFDSPRNRGLQNF
PLRRILGPDFGYVTREPQVSGLDSFGNLDVSPPVTEYPLGRILIGSSGGRAKVIRDFLYA
QAVQPPVEVYSDWLTVGHVDEFLTFVPASDRKGFRLLLGSPRACYQLFEEKQQQGHGDAA
QFTGITIDEILANETLRRSNRYAQNCIDWNRKILKQELGLSEEDIIDIPQLFVLKYADAF
FPNLVNLVVLGTHLGIPKPFGPIVDGQCCLEEKVRSLLEPLGLTCTFINDFFYFELEGDV
HCGTNVLRKPSFQWW

>E_m_A0A2I0M373_COLLI
PGRATCVEISLDADTTRSGAVSTLDKATWTDGHGAILLVNCDRDDPKAEMLDNHDTAIRS
YDDMSQMVLRTRPRIFTGHRLVLHVFGDADKVGVFYGGNSEYKHLGGVYAVKPSRHQEES
IFYVEGLAFPLDFSGLVSFHVTLLESPFTDTVVFRVAPWIMTPNTAAPLEVFVCSVDNNE
DFVAAVGALAEKAKCPLTVCLPENQDCWIQDEVEFGYVQAPHKTFPVVFDSPRDRGLKDF
PVKRILGPDFGYVARQAGASSLDSFGNLEVSPPVTEYPLGRILIGSSGGRAKAVRDFLVA
QRVQAPVELFSDWLRVGHVDEFLSFVPAPDRKGFRLLLASPSACYQLLKEKQEEGFGEAV
MFKGPTISEILANEALRKFNNYVQSCISWNRDILKRALGLAEPDILDLPQLFRGDGADAF
FPDMVNMLVLGKHLGIPKPFGPKVGGQCCLEQRVRELLEPLGLTCTFIDDYFYHLLSGEV
HCGTNARRKPAFKWW

>E_m_A0A091IJM1_CALAN
PGRATCVEVSLDADISRSGAVSTLDKTTWTEGHGAILLVNCDRDDPEAEMPDNRDAAICS
YADMSQMVLRTRPRIFTGHRLVLHVFGDADKVGVFYGGSSEYKHLGGAYALKPSRHQEES
IFYVEGLAFPVGFSGLVAFHVTLLESPFTDTVVFRVAPWIMTPNTLAPLEVFVCSVDDNE
DFVTAVGALAEKAKCPLTVCPPQNQDRWIQDEVEFGYVQAPHKTFPVVFDSPRDRGLKDF
PVRSILGPDFGYVARQAAASNLDSFGNLEVSPPVTEFPLGRILIGSSGGRAKAVKDFLVA
QQVQAPVELFSDWLHVGHVDEFLSFVPAPDRKGFRLLLASPSACYQLLKEKQEEGFGEAA
MFQGPTIMEILANEELRKFNYYAQSCISWNRDILKRTLGLAEPDIIDIPQLFRGDGAEAF
FPDMVNMLVLGKHLGIPKPFGPQVGGRCCLEERVRELLEPLGLTCTFIDDYFYHLLSGEV
HCGTNVRRKPAFKWW

>E_m_A0A0Q3M1V6_AMAAE
PGRATCVEVSLDADTTRGGTASTLDKAXWTDGHGAILLVNCDRDDPTAKMLDNSDTAIRS
YDDMSQMVLRTRPRIFTGHRLILHVYSDADKVGVFYGSNSEYKHLGGAYTVKPSRHQEES
IFYVEGLTFPVGFSGLVAFHVTLLESPFTDTVVFRMAPWIMTPNTAAPLEVFVCSVDNNE
DFVAAVGAVAEKAKCPLTVCPLENQDRWIQDEVEFGYVQAPHKTFPVVFDSPRDWGLKDF
PVKSILGPDFGYVARQAGSSSLDSFGNLEVSPPVTEYPLGRILIGSSGGRAKAVKDFLTA
QKVQAPVELFSDWLTVGHVDEFLSFVPAPDRKGFRLLLASPSACYQLLKEKQEEGFGEAA
MFHGTTITEILADEGLRKFNSYVQSCINWNRDILKRSLGLAEPDILDIPQLFRGDGAEAF
FPDMVNMLVLGRHLGIPKPFGPHVGGQCCLEERVRALLEPLGLTCTFXXDYFYHVLSGEV
HCGTNVRRKPAFKWW

>E_m_A0A091FU68_9AVES
PGRATCVEVSLDADTSRSGAVNTLDKTTWTDGHGAILLVNCDRDEPQGKKPDNSDTAIRS
YADMSQLVLRTRPRIFTGHRLILHVYSDADKVGVFYGGNSEYKHLGGAYAVKPSRHQEES
IFYVEGLVFPVGFSGLVAFHVTLLESPFTDTVVFRVAPWIMTPNTAVPLEVYVCSVEDNE
DFVAAVGAMAEKAKCPLTVCLPENQDRWIQDEVEFGYVQAPHKTFPVVFDSPRDRGLKDF
PVKRILGPDFGYVAREAGASSLDAFGNLEVSPPVTEYPLGRILIGSSGGRAKTVKDFLFA
QQVQAPVELFADWLQVGHVDEFLSFVPAPDRKGFRLLLASPSACYQLLKEKQEEGFGEAA
MFQGPTINEILSNETLRKFNNYVQSCISWNRDILKRELGLAEQDILDIPQLFQGDGAGAF
FPDMVNMLVLGRHLGIPKPFGPRVGGQCCLEERVRELLEPLGLTCTFINDYFYHILSGEV
HCGTNVRRKPAFKWW

>E_m_U3J8N1_ANAPP
PGRATCVDISLDADTSRSGSVGTVDKATWTDGHGAILLVNCDRDDPKSGVMDNSDTAVRS
YEDMSQMVLRTRPRIFTGHRLVLHVFGEADKVGVFYGGNSEYKHLGGAYAVKPSRHQEES
IFFVEGLSFPASFSGLVSFHVTLLESPFTDTVVFRVAPWIMTPNTLAPLEVFVCSVEDNE
DFVAAVSALAEEAKCPVTICLLENNDRWIQDEVEFGYVQAPHKTFPVVFDSPRDRGLKDF
PVKSILGPDFGYVARDVDASSLDSFGNLEVSPPVTEYPLGRILIGSSGGRARAVRDFLFA
QRVQAPVELYSDWLHVGHVDEFLSFVPAPDRKGFRLLLASPSACYQLFKEKQEQGFGEAA
MFQGPTINEILANEALRKFNSYVQNCISWNRDILKRELGLAEQDIIDIPQLFQGNHANAF
FPDMVNMLVLGRHLGIPKPFGPLVAGQCCLEEHVRALLEPLGLSCTFINDYYYHVLSGEV
HCGTNVRRKPAFKWW

>E_m_R0K893_ANAPL
PGRATCVDISLDADTSRSGSVGTVDKATWTDGHGAILLVNCDRDDPKSGVMDNSDTAVRS
YEDMSQMVLRTRPRIFTGHRLVLHVFGEADKVGVFYGGNSEYKHLGGAYAVKPSRHQEES
IFFVEGLSFPASFSGLVSFHVTLLESPFTDTVVFRVAPWIMTPNTLAPLEVFVCSVEDNE
DFVAAVSALAEEAKCPVTICLLENNDRWIQDEVEFGYVQAPHKTFPVVFDSPRDRGLKDF
PVKSILGPDFGYVARDVDASSLDSFGNLDVSPPVTEYPLGRILIGSSGGRARAVRDFLFA
QRVQAPVELYSDWLHVGHVDEFLSFVPAPDRKGFRLLLASPSACYQLFKEKQEQGFGEAA
MFQGPTINEILANEALRKFNSYV-------------------QDIIDIPQLFQGNHANAF
FPDMVNMLVLGRHLGIPKPFGPLVAGQCCLEEHVRALLEPLGLSCTFINDYYYHVLSGEV
HCGTNVRRKPAFKWW

>E_m_A0A226MX23_CALSU
PGRATCVEISLDADTGRSGSVSTVDKATWTDGHGAILLVNCDRDDPKSQLMGDGDEPKSQ
LTD-----------IVCSYEVVCSL------CPVSVPTDSEYKHLGGAYAVKPSRHQEES
IFYVEGLAFPAGFSGLVAFHVTLLESPFTDTVVFRVAPWIMTPNTLAPLEVFVCSVEDNE
DFVAAISALAEEAKCPVTVCLPENNDRWIQDEVEFGYVQAPHKTFPVVFDSPRDRGLKDF
PVRSILGPDFGYVAQETNTSSLDSFGNLEVSPPVTEYPLGRILIGSSGGRAKAVRNFLAA
QRVQAPVELFSDWLQVGHVDEFLSFIPAPDRKGFRLLLASPSACYQLLREKQEMGYGEAT
MFQGPSINEILGNEALRKFNAYTQSCINWNRDILKRELGLAEQDIIDIPQLFQADRAMAY
FPDMVNMLVLGRHLGIPKPFGPQVAGQCCLEERVRALLQPLGLSCTFINDFFYHKLSGEV
HCGTNVRRKPAFKWW

>E_m_A0A226PET8_COLVI
PGRATCVEISLDADTGRSGSVSTVDKATWTDGHGAILLVNCDRDDPKSQLMGDGDEPKSQ
LTD-----------VVCSYE------------------DSEYKHLGGAYAVKPSRHQEES
IFYVEGLAFPAGFSGLIAFHVTLLESPFTDTVVFRVAPWIMTPNTLAPLEVFVCSVEDNE
DFVAAISALAEEAKCPVTVCLPENNDRWIQDEVEFGYVQAPHKTFPVVFDSPRDRGLKDF
PVRSILGPDFGYVAQETNTSSLDSFGNLEVSPPVTEYPLGRILIGSSGGRAKAVRNFLAA
QRVQAPVELFSDWLQVGHVDEFLSFIPAPDRKGFRLLLASPSACYQLLREKQEMGYGEAT
MFQGPSINEILGNEALRKFNAYTQSCINWNRDILKRELGLAEQDIIDIPQLFQADRAMAY
FPDMVNMLVLGRHLGIPKPFGPQVAGQCCLEERVRALLQPLGLSCTFINDFFYHKLSGEV
HCGTNVRRKPAFKWW

>E_m_G1MQ21_MELGA
------------------------------------------------------------
--DMSLMLLRTQPSIFADYKVVLHVESDADKVRVFHAIHSEYKHLGGAYAVKPSQHQEES
IFYVEGLAFPAGFSGLVAFHVTLLESPFTDTVVFRVAPWIMTPNTLAPLEVFVCSVEDNE
DFVAAVSALAEEAKCPVTICLPENNDRWIQDEVEFGYVQAPHKMFPVVFDSPRDRGLKDF
PVRSILGPDFGYVAQETNTSSLDSFGNLEVSPPVTEYPLGRILIGSSGGRAKAVRNFLAA
QRVQAPVELFSDWLQVGHVDEFLSFIPAPDRKGFRLLLASPSACYQLLREKQEMGYGEAT
MFHGLSINEILGNEALRKFNAYAQSCISWNRDILKRELGLAEQDIIDIPQLFQADRAMAY
FPDMVNMLVLGRHLGIPKPFGPLVAGQCCLEERVRALLQPLGLSCTFINDFFYHKLAGEV
HCGTNVRRKPAFKWW

>E_m_A0A099Z5S5_TINGU
-------------------------QSVWTEGHGAVVLVNCDREEREAARLRGEAAATRS
YEDMSQLVLHTRPRIFAGHRLVLHVYSDADKLGVFYGGPGDYKHLGGSYAVKPSRHHEEN
VFYVEALSFPAGFDGLFSLHVTLLDSTFTDTVVFRVAPWIMTPNTLAPAEVYVCSVAGNQ
EFVVAVSALAQRAGCPVTVCQLENHDRWIQDEIEFGYVQAPHKTFPVVFDSPRDGGLKDF
PVKRILGPDFGYVAREAGASGLDSFGNLEVSPPVTDFPLGRILVGSSGGRAKAVREFLVA
QRVQAPVELFSDWLSVGHVDEFLTFVPAPDRQGFRLLLASPSACYRLLKEKQEEGYGEAT
MFEGVSVNELLADEALRRFNAFAQSCVSWNRAVLKRELGLAERDIVDVPQLFQGDGARAF
FPDMVNMLVLGKHLGIPKPFGPVIHGQCCLEEKVRSLLEPLGLSCTFIDDFFYHALAGDV
HCGTNVRRKPSFKWW

>E_m_A0A3M0LI63_HIRRU
PGRATCVEVSLDADVSRSGAVSTLDKASWTDGHGAVLLVNCDRDDPGTQGLDSEDSAVRS
YNDMSQLVLRTRPRIFAAHRLLLHVFGHADKIRVFYGGSGQFRALGGSYSVRPGRHCHES
VFYVEGLAFPVSFSGLVSLHVTLLESHFTDSVVFRVAPWIMTPNTAAPLEVFVCSVDDNE
GFVAAVGALAERARCPLTVCAPQNQDRWIQDEMEFGYVQAPHKTFPVVFDSPRDRGLKDF
PVRSILGPDFGYVARHAGASSLDSFGNLEVSPPVTEYPLGRILVGSSGGRAKAVRQFLEA
QEVQAPVELFSDWLHVGHVDEFLSFVPAPDRKGFRLLLASPSACYQLLREKQEEGFGEAA
MFQEPTINEILANEELRKFNDYAQSCISWNRDILKRSLGLAEPDILDIPQLFRGDGAEAF
FPDMVNMLVLGRHLGIPKPFGPVVGGRCCLEQRVRELLEPLGLSCTFIDDFFYHVLSGDV
HCGTNVRRKPAFKWW

>E_m_U3JI45_FICAL
PGRATCVEVSLDADVNRSGAVSTLDKSSWTEGHGAVLLVNCDRDDADAEGPDNEDSAVRS
YNDMAQLVLRTRPRIFTGHRLLLHVFGDADKIGVFYGGSSKFRHLGGAYSVRPSRHRHES
VFYVEALAFPVAFAGLVSLHVTLLESPFTDSVVFRVAPWIMTPNTAAPLEVFVCSVDGNE
EFVAAVGALAERVQCPLTVCAPQNQDRWIQDEVEFGYIQAPHKTFPVVFDSPRDRGLKDF
PVRSILVSSLAWLGTPL--TGIHPFKNRDTS---LKIPL-KMAIHPFGGRAKAVHDFLVA
QKVQAPVELFSDWLHVGHVDEFLSFVPAPDRKGFRLLLASPSACYQLLKEKQEEGYGEAP
MFQGPTINEILTNEELRKFNDYAQSCISWNRDILKRSLGLAEPDILDIPQLFQGDGALAF
FPDMVNMLVLGRHLGIPKPFGPVVGGRCCLEQRVRELLEPLGLSCTFIDDFFYHVLSGDV
HCGTNVRRKPAFKWW

>E_m_U3J819_ANAPP
ESVATCVDISLDVDVSRNGRVRKKDKAKWTDGQGAVLLVNCDRDSPGAVGTDSGQVDIRT
NADMSVMLLRTQPSIFAEYQLVLHVESDADKVRVFHAIRSQYKPLGPSYVLDR-VGSGEN
TFYVEGLAFPAGFSGLVSFSVSLLEVPFTDTVVFRMAPWIMTPNTQQPLEVFVCSIKRND
VFLEQLQALLRKANCKLTICEVESSDRWIQDELEFGYVEAPHKTFPVVFDSPRNRGLKDF
AFKKILGPDFGYVTREPEASSLDSFGNLDVSPPVTEYPLGRILIGSPSGRSKVVRDFLYA
QKVQAPVEIYSEWLSVGHVDEFLTFVPAYDRKGFRLLLASPTACYKLFQEKQRQGHGEAT
QLVGRSIDDILADEGLRNDNRHVQRCIDWNRDLLKQELGLSEQDIIDIPQLFILNRADAY
FPDMVNMLVLGRHLGIPKPFGPLVAGQCCLEERVRALLEPLGLSCTFINDYFYHVLSGDV
HCGTNVRRKPAAKWW

>E_m_R0LXE1_ANAPL
ESVATCVDISLDVDVSRNGRVRKKDKAKWTDGQGAVLLVNCDRDSPGAVGTDSGQVDIRT
NADMSVMLLRTQPSIFAEYQLVLHVESDADKVRVFHAIRSQYKPLGPSYVLDR-VGSGEN
TFYVEGLAFPAGFSGLVSFSVSLLEVPFTDTVVFRMAPWIMTPNTQQPLEVFVCSIKRND
VFLEQLQALLRKANCKLTICEVESSDRWIQDELEFGYVEAPHKTFPVVFDSPRNRGLKDF
AFKKILGPDFGYVTREPEASSLDSFGNLDVSPPVTEYPLGRILIGSPSGRSKVVRDFLYA
QKVQAPVEIYSEWLSVGHVDEFLTFVPAYDRKGFRLLLASPTACYKLFQEKQRQGHGEAT
QLVGRSIDDILADEGLRNDNRHVQRCIDWNRDLLKQELGLSEQDIIDIPQLFILNRADAY
FPDMVNMLVLGRHLGIPKPFGPLVAGQCCLEEHVRALLEPLGLSCTFINDYYYHVLSGEV
HCGTNVRRKPAAKWW

>E_m_E1C0W6_CHICK
ESVATCVDISLDVDVSRNGRVRKKDKAKWTDGQGAVLLVNCDKDSPSTVGTDSSQVDIHT
PADMSVMLLRTQPSIFADYQLVLHVESDADKVRVFHAIRSRYKPLGPSCLLDC-VRSGEN
TFYVEGLAFPAGFSGLVSISVSLLEVPFTDTVVFRVAPWIMTPNTQQPLEVFVCSIKRNE
VFLEELQALLRKANCKMTICEVESSDRWIQDELEFGYVEAPHKSFPVVFDSPRNRGLKDF
AFKKILGPDFGYVTRVPDACSLDSFGNLDVSPPVTEYPLGRILIGSPSGRSKVVRDFLYA
QKVQAPVEVYSEWLSVGHVDEFLTFVPAYDRKGFRLLLASPTACFKLFQEKQRQGHGEAT
QLVGRSIDDILADEGLRNDNKHVQRCIDWNRDLLKHELGLSEQDIIDIPQLFILRRAEAL
FPDMVNMLVLGRHLGIPKPFGPLVAGQCCLEERVRALLQPLGLSCTFINDFFYHVLSGDV
HCGTNVRRKPAVKWW

>E_m_A0A226MWL2_CALSU
ESVATCVDISLDVDVSRNGRVRKKDKAKWTDGQGAVLLVNCDKDSPSTVGTDSSQADIQT
PADMSVMLLRTQPSIFADYQLVLHVESDADKVRVFHAIRSQYKPLGPSCMLDC-VRSGEN
TFYVEGLAFPAGFSGLVSISVSLLEVPFTDTVVFRMAPWIMTPNTQQPLEVFVCSIRRNE
VFLEELQALLRKANCKMTICEVESSDRWIQDELEFGYVEAPHKSFPVVFDSPRNRGLKDF
AFKKILGPDFGYVTRVLDACSLDSFGNLDVSPPVTEYPLGRILIGSPSGRSKAVRDFLYA
QKVQAPVEVYSEWLSVGHVDEFLTFVPAYDRKGFRLLLASPTACFKLFQEKQRQGHGEAT
QLVGRSIDDILADEGLRNDNKHVQRCIDWNRDLLKYELGLSEQDIIDIPQLFILRRAEAL
FPDMVNMLVLGRHLGIPKPFGPQVAGQCCLEERVRALLQPLGLSCTFINDFFYHVLSGDV
HCGTNVRRKPAVKWW

>E_m_A0A226PDD2_COLVI
ESVATCVDISLDVDVSRNGRVRKKDKAKWTDGQGAVLLVNCDKDSPSTVGTDSSQVDIQT
PADMSVMLLRTQPSIFADYQLVLHVESDADKVRVFHAIRSQYKPLGPSCMLDC-VRSGEN
TFYVEGLAFPAGFSGLVSISVSLLEVPFTDTVVFRVAPWIMTPNTQQPLEVFVCSIRRNE
VFLEELQALLRKANCKMTICEVESSDRWIQDELEFGYVEAPHKSFPVVFDSPRNRGLKDF
AFKKILGPDFGYVTRVLDACSLDSFGNLDVSPPVTEYPLGRILIGSPSGRSKAVRDFLYA
QKVQAPVEVYSEWLSVGHVDEFLTFVPAYDRKGFRLLLASPTACFKLFQEKQRQGHGEAT
QLVGRSIDDILADEGLRNDNKHVQRCIDWNRDLLKHELGLSEQDIIDIPQLFILRRAEAL
FPDMVNMLVLGRHLGIPKPFGPQVAGQCCLEERVRALLQPLGLSCTFINDFFYHVLSGDV
HCGTNVRRKPAVKWW

>E_m_G5E7X5_MELGA
ESVATCVDISLDVDVSRNGRVRKKDKAKWTDGQGAVLLVNCDKDSPNTVGTDSNQVDIQT
PADMSLMLLRTQPSIFADYKVVLHVESDADKVRVFHAIRSQYKPLGPSCTLDC-VRSGEN
TFYVEGLAFPAGFSGLVSISVSLLEVPFTDTVVFRMAPWIMTPNTQQPLEVFVCSIKKNE
VFLEELQALLRKANCKMTICELESSDRWIQDELEFGYVEAPHKSFPVVFDSPRNRGLKDF
AFKKILGPDFGYVTRVPDACSLDSFGNLDVSPPVTEYPLGRILIGSPSGRSKVVRDFLYA
QKVQAPVEVYSEWLSVGHVDEFLTFVPAYDRKGFRLLLASPTACFKLFQEKQRQGHGEAT
QLVGRSIDDILADEGLRNDNKHVQRCIDWNRDLLKHELGLSEQDIIDIPQLFILRRAEAL
FPDMVNMLVLGRHLGIPKPFGPLVAGQCCLEERVRALLQPLGLSCTFINDFFYHVLSGDV
HCGTNVRRKPAVKWW

>E_m_A0A0Q3M1S4_AMAAE
ESVATCVDVSLDVDLSRSGRVKKKDKAKWTNGQGAVLLVNCDRDSPGAIGMDSGQAAIRT
TADMSVMLLRTQPSIFADYQVVLHVESDADKVXVFHAIRTQYIPLGPSYVLDR-FGSGEN
TFYVEGLAFPRGFSGLVSFSASLLEVPFTDTVVFRVAPWIMTPNTQQPTEVFVCSIQRNE
VFLEGLRVLLKKANCKLTICEVETSDRWIQDELEFGYVEAPHKIFPVVFDSPRNRGLKDF
AFKKILGPDFGYVTREPEITSLDSFGNLDVSPPVTEYPLGRILIGSPSGRSKAVRDFLYA
QKVQAPVEVYSEWLSVGHVDEFLTFVPAYDRKGFRLLLASPNACYKLFKEKQRQGHGEAT
LFVGKSIDEILADELLKNDNRHVQRCXDWNRDLLKQELGLSEQDIIDIPQLFILRRADAF
FPDMVNMLVLGRHLGIPKPFGPQVGGQCCLEERVRALLXPLGLTCTFIDDYFYHVLSGDV
HCGTNVRRKPAFKWW

>E_m_A0A2I0M381_COLLI
ESVATCVDVSLDVDLNRNGRVKRKDKAKWTDGQGAVLLVNCDRDSPGAVGTDSGQVDIRT
TADMSLMLLRTQPSIFAEYQVVLHVESDAEKVRVFHALRTHYKPLGPSYVLDH-VGSGEN
IFYVEGLAFPVGFSGLVSFSASLLE--FTDTVVFRVAPWIMTPNTQQPLEVFVCSIQQNE
AFLEGLRALLKKANCKLTICEVETSDRWIQDELEFGYVEAPHKTFPVVFDSPRNRGLKDF
AFKKILGPDFGYVTRESEVTSLDSFGNLDVSPPVTEYPLGRILIGSPTGRSKAVRAFLYA
QKVQAPVEVYSEWLTVGHVDEFLTFVPAYDRKGFRLLLASPNACYKLFKEMQWQGHGEAT
QLVGRSIDEILADASLKNDNRHVQRCIDWNRDLLKQELGLSEQDIIDIPQLFILKHADAF
FPNMVNMLVLGKHLGIPKPFGPKVGGQCCLEQRVRELLEPLGLTCTFINDFFYHLLSGDV
HCGTNVRRKPTFKWW

>E_m_A0A1V4KR36_PATFA
ESVATCVDVSLDVDLNRNGRVKRKDKAKWTDGQGAVLLVNCDRDSPGAVGTDSGQVDIRT
TADMSLMLLQTQPNIFAEYQVVLHVETDADKVRVFHALRTHYKPLGPSYVLDH-VGSGEN
IFYVEGLAFPVGFSGLVSFSASLLEVPFTDTVVFRVAPWIMTPNTQQPLEVFVCSIQQNE
AFLEGLRALLKKANCKLTICEVETSDRWIQDELEFGYVEAPHKAFPVVFDSPRNRGLKDF
AFKKILGPDFGYVTRESEVTSLDSFGNLDVSPPVTEYPLGRILIGSPAGRSKAVRAFLYA
QKVQAPVEVYSEWLTVGHVDEFLTFVPAYDRKGFRLLLASPNACYKLFKEVQWQGHGEAT
QLVGRSIDEILADASLKNDNRHVQRCIDWNRDLLKQELGLSEQDIIDIPQLFILKHADAF
FPNMVNMLVLGKHLGIPKPFGPKVGGQCCLEQRVRELLEPLGLTCTFINDFFYHLLSGDV
HCGTNVRRKPTFKWW

>E_m_A0A091FSX3_9AVES
ESVATCVDVSLDVDLSRSGRVKKKDKAKWTNGQGAVLLVNCDRDSPGTGGPDSGQVDIRT
TADMSVMLLRTQPSVFADYQVVLHIESDADKVRVFHAIRNIYKPLGPSYVLDH-VGNGEN
TFYVEGLAFPMGFSGLVSFSASLLEVHFTDTVVFRVAPWIMTPNTQQPMEVFVCSIQQNH
AFLEGLRVLMKKANCKLTICEIETSDRWIQDELEFGYVEAPHKIFPVVFDSPRNRGLKDF
AFKKILGPDFGYVTREPGISSLDSFGNLEVSPPVTEYPLGRILIGSSSGRSKAVRDFLYA
QKVQAPVEIYSEWLAVGHVDEFLTFVPAHDKKGFRLLLASPNACYKLFLEKQKQGHGEAM
QLIGRSIDEILVDESLKNDNRHVQRCIDWNRELLKHELGLTEQDIIDIPQLFYLKHAEAL
FPDMVNMLVLGRHLGIPKPFGPRVGGQCCLEERVRELLEPLGLTCTFIDDYFYHILSGDV
HCGTNVRRKPTFKWW

>E_m_A0A091ILU8_CALAN
EAVATCVDLSLDVDLHRNGKVKKKDKAKWTDGQGAVLLVNCDRDSPGMGNTDSSEVAIRT
TADMSVMVLRTQPRIFDDYQVVLHLERDADKVRVFHAVQSSYKPLGPSYVLDH-VGSGEN
TFYVEGLAFPEGFSGLVSFSASLLEITFTDTVVFRVAPWIMTPNTQLPLEVFVCSIRKNQ
VFLEDLQVLLRKTNCKLTICEMETSDRWIQDELEFGYVEAPHKTFPVVFDSPRNRGLKDF
AFKKILGPDFGYVTREPEVTSLDSFGNLDVSPPVTEYPLGRILIGSPSGRSKAVRNFLYA
QKVQAPVEVYSEWLTVGHVDEFLTFVPAYDRKGFRLLLASPSACYKLFTEKQRQGHGEAS
QLVGRSIDDILADESLRKDNRHVQHCIDWNRDLLKEELGLSEPDIIDIPQLFICNRADAF
FPDMVNMLVLGKHLGIPKPFGPQVGGRCCLEERVRELLEPLGLTCTFIDDYFYHLLSGEV
HCGTNVRRKPAFKWW

>E_m_A0A3L8RSJ4_CHLGU
EAVATCVEVSLDVDWSRSGRVKKKDKAKWTDGQGAVLLVNCDRDSPGTGGTDSGEADIRT
LADMSVMLLRTQPSIFAEYPVVLHVESDADKVRVFHTVRGLYKPLGSSYVLEH-AGHGDS
TFYVEGLAFPRGFTGLVSFSASLLEVPFTDTVVFRVAPWIMMPNTQQPLEVFVCSIKQNK
AFLEGLRALLRKANCKLTVCEQDTSDRWIQDELEFGYVEAPHKSFPVVFDSPRNRGLKDF
AFKKILGPDFGYVTREPSVTSLDSFGNLDVSPPVTEYPLGRILIGSPAGRCRAVRDFLFA
QTVQAPLEVYSEWLSVGHVDEFLTFVPALDRKGFRLLLASPNACYKLFKEKQQQGHGEAT
QFIGKSIDEILADESLRSDNRHVQRCIDWNRDLLKQELGLSEQDIVDIPQLFILTRADAL
FPDMVNMLVLGRHLGIPKPFGPVVGGRCCLEQRVRELLEPLGLSCTFIDDFFYHVLSGDV
HCGTNVRRKPAFKWW

>E_m_A0A099Z5V1_TINGU
EAVATCVDISLDVDLSRSGRVRKKDKAKWTDGQGAVLLVNCDKDSPSAVGTDSSDTEIRT
LADMSVMILRAQPSIFTEHQLVLHVESDADKVRVFHAIRHQCIPLGPSYVLDH-VSGGDS
TFYVEGLSFPADFSGLVSFSISLLEVTFTDTVVFRVAPWIMTPNTQQPLEVFVCSINKND
VFLEGLQVLMRKANCKLTVCEVESSDRWIQDELEFGYVEAPHKTFPVVFDSPRNRGLRDF
AFKKILGPDFGYVTREPEVSSLDSFGNLDVSPPVTEYPFGRILIGSTSGRSKAVRDFLYA
QKVQAPIEVYSEWLSVGHVDEFLTFVPAYDRKGFRLLLASPNACYKLFKEKQKQGYGDAT
QFVGMSIDELLADEALQGDNTHAQRCIDWNRDLLKQELGLSEQDIIDIPQLFVLRRADAL
FPDMVNMLVLGRHLGIPKPFGPVIRGQCCLEEKVRSLLEPLGLSCTFINDYFYHVLAGDV
HCGTNVRRKPSFKWW

>E_m_U3JLH7_FICAL
EAVATCVEVSLDVDWSRSGRVKKKDKVR--SPASSWKISRRDRDLGGVCASSPGRPQPTH
RGDMSVMLLRTQPSVFAEYPVVLHVESDADKVRVFHAVRGLYKPLGPSYVLER-AGHGDS
TFYVEGLAFPRGFSGLVSFSASLLELPFTDTVVFRVAPWIMTPNTQQPLEVFVCRAFKRL
QFPFQLRLLLSKAGCKLTVCEQDTSDRWIQDELEFGYVEAPHKTFPVVFDSPRNRGLKDF
AFKKILGPDFGYVTREPSVSSLDSFGNLDVSPPVTEYPLGRILIGSPSGRCRAVRDFLFA
QKVQAPLEVYSEWLSVGHVDEFLTFVPALDRKGFRLLLASPNACYKLFKEKQQQGHGEAT
QFIGRSIDEILADESLRSDNRHVQRCIDWNRDLLKQELGLSEQDIVDIPQLFILTRADAL
FPDMV-------------------------------------------------------
---------------

>E_m_K7GNB4_PIG
AGHSTGADISLDVDAGRTGKVKSGDKKTWREGSGAVLLVNCDRDSLWSKGLDLANTQLTS
LDDMSPMVLSCGPELFDNHKLVLSVFSDSKRLGVFCARGGDYKQLGPSYEVERQPGELKI
DFYVEGLTFPADFLGLVSLSVSLVDTKFTDTVAFRMAPWIMTPNTQAPLELYVCSVVDNE
KFLDDMSDLVLKANCKLIVCQIENNDRWIQDEMEFGYIEAPHKSFPVVFDSPRNRGLKDF
PYKRVLGPDFGYVTRETGVSGLDSFGNLDVSPPVTEYPLGRILIGSSGGRARVVRDFLHA
QQVQAPVELYSDWLSVGHVDEFLSFVPTSDQKGFRLLLASPSACLKLFHEKKEEGYGEAA
QFDGRSINEMLADRHLRNDNLYAQKCIDWNREMLKRELGLTERDIVDIPQLFILRLAEAF
FPDMVNMVVLGKYLGIPKPFGPIINGRCCLEEKVRSLLEPLGLRCVFIDDYLYHELLGEI
HCGTNVRRKPPFKWW

>E_m_F6X7Y8_CANLF
AGHSTGVDISLDVDTARRGKVKSGDKKTWREGYGAVLLVNCDRDSVMSRGPDLTDSQLTS
LDDMSPMVLSCDPDLFDSHKLVLNVFSDSKRVGVFCARGGDYKQLGPSYDVERQRGERKI
NFFVEGLAFPADFLGLVSLSVSLVDTGFTDTVAFRVAPWIMTPNTQPPLELYACSVVDNK
KFLEDMSDLALKANCKLVICQVENNDRWIQDEMEFGYTEAPHKAFPVVFDSPRNRGLKHF
PYKRILGPDFGYVTREIGASSLDSFGNLDVSPPVTEYPLGRILIGSSGGRTKVVRDFLQA
QQVQAPVELYSDWLSVGHVDEFLSFVPTSDQKGFRLLLASPSACLELFQEKKDEGYGEAA
QFDGRSINEMLADHRLRNDSLYVQKCIDWNREVLKRELGLSERDIVDIPQLFSLKYAEAF
FPDMVNMVVLGKYLGIPKPFGPIINGQCCLEEKVRSLLEPLGLHCIFIDDYLYHELLGEI
HCGTNVRRRPSFKWW

>E_m_A0A452SIR0_URSAM
ALHS-FTDISLDVDTYRTGKVKSGDKKTWREGYGAVLLVNCDRDSVTSRGPDLTNSQLAS
LDDMSPMVLSCDPDLFDSHKLVLSVFSDSKRVGVFCARGGDYKQLGASYEVERQRGERKI
SFFVEGLTFPADFLGLVSLSVSLVDTGFTDTVAFRMAPWIMTPNTQPPLELYACSVVDNK
TFLEDMSDLALKTNCKLIICQIENNDRWIQDEMEFGYTEAPHKSFPVVFDSPRNRGLKHF
PYKRILGPDFGYVTREIGASSLDSFGNLDVSPPVTEYPLGRILIGSSGGRAKVVRDFLQA
QQVQAPVELYSDWLSVGHVDEFLSFVPTSDRKGFRLLLASPSACLRLFQEKKEEGYGEAA
QFDGRSINEMLADRRLRSDSLYVQKCIDWNREVLKRELGLTERDIVDIPQLFSLKYAEAF
FPDMVNMVVLGKHLGIPKPFGPVINGQCCLEKKVRSLLEPLGLHCIFIDDYLYHELLGEV
HCGTNVRRQPSFKWW

>E_m_A0A1S2ZSB3_ERIEU
VGQSTGVDVSLDVDTSRTGVVKSADKKAWLKGSGAVLLVNCDRDNPRFKEVDLASSQLSS
VDDMSAMVLTCAPDVFDSHRLVLNVFSDSERVGVFCARGGDYRQLGPSYEVERQPGEWKI
DFHVEGLTFPADFSGLVTLSISLVDTGFTDTVAFRMAPWIMTPNTRPPLELFVCSVIDNE
QFLNDMSDLALRANCKLVVCWIENNDRWIQDEMEFGYIEAPHKSFPVVFDSPRNRGLKDF
AYKRILGPDFGYVTREIGPSGLDSFGNLDVSPPVTEYPLGRILVGSSAGRARVVRDFLQA
QQVQAPVELYSDWLSVGHVDEFLSFVPTSDQKGFRLLLASPSACLKLFQEKKEEGHGEAA
QFDGRSINDMLGDRHLKSDSNYAQKCIDWNREVLKRELGLTERDIVDIPQLFSLKHAEAF
FPDMVNMVVLGKYLGIPKPFGPVINGRCCLEEKVRSLLEPLGLHCIFIDDYMYHQLLGEI
HCGTNVRRKPPFKWW

>E_m_G3UH33_LOXAF
AGHGTGVYISLDVDTGRTGKVKSGNKKTWREGYGAVLLVNCDRDSLTSTEPDCADNQLVS
LADMSPMVLSCEPDLFDNHKLILNMWSDSKRLRVFCARGGNYKQLGPSYEIKRQPGEREI
SFYVEGLAFPTDFLGLVSLSVSLVNTGFTDTVAFRLAPWIMTPNTQPPLELYVCSVMDSE
KFLDDMSYLASKANCKLVICQIENNDRWIQDEMEFGYSEAPHKSLPVVFDSPRNRGLKDF
PYKKILGPDFGYVTREIRASSLDSFGNLDVSPPVTEYPLGRILIGSSSGRTKVVHNFLQA
QQVQAPVELYSDWLSVGHVDEFLSFVPTSDQKGFRLLLASPSACLKLFQEKREEGYGEAA
QFDERSINEMLADRSLRSDSLYVQKCIDWNREVLKRELGLTERDIIDIPQLFSLKYAEAF
FPDMVNMVVLGKYLGIPKPFGPIINGHCCLEEKVRSLLEPLGLHCIFIDDYLYHKLSGEI
HCGTNVRRKPPFKWW

>E_m_L5KIX6_PTEAL
AGHSTGVDISLDVDTGRKGKVKGGDKKSWREGYGAILLVNCDRDSLRSRGLDHADSQLTS
LDDMSPMVLTCDPDLFDNHMLVLNVYSDSKRLGVFCARGGDYKQLGPSYKVERQPGERKI
SFYVEGLTFPADFVGLVSLSVSLVDTEFTDTVVFRMAPWIMTPNTQPPLELYVCSVIDNE
KFLEDMSDLALKANCKLIICLTANNDRWIQDEMEFGYVEAPHKSFPVVFDSPRDRGLKDF
P-KKILGPDFGYVTREVGASGLDSFGNLDVSPPVTAYPLGRILIGSSGGRARVVRDFLKA
QQVQAPVELYSDWLSVGHVDEFLSFVPTSDQK----------------------------
------------------------KCIDWNREVLKRELGLTEQDIVDIPQLFFLRYAEAF
FPDMVNMVVLGKYLGIPKPFGPIVNGRCCLEEKVRSLLEPLGLHCTFINDYLYHKLLGEI
HCGTNVLRKPPFKWW

>E_m_A6QLC1_BOVIN
AGHSTGADISLDADTGRTGNVKSADKERWREGYGAVLLVNCDRDSLRSVGTDLTDTQLAS
RDDMSPVVLTCDPDLFESYKLVLNVPSDSKRMRVFCARGGDYEQLGPSYAVARQPGERKI
GLYVEGLSFPANFLGLVSLSVSLVDTKFTDTVAFRVAPWIMTPNTQPPLELYVCSVLDNA
QFLSDMSDLALKASCKLMICRVENNDRWIQDEMEFGYTEAPHKAFPVVFDSPRNRGLKDF
PYKRILGPDFGYVTRESAVSGLDSFGNLDVSPPVVEYPLGRILIGSCGGRAKVVRDFLGA
QRVQAPLEVYSDWLSVGHVDEFLTFVPTSDQKGFRLLLASPSACLKLFQKKKEEGYGEAA
QFDGRSINEMLADRRLRNDNLYAQRCIDWNREVLKRELGLTEHDIVDIPQLFSLKYAEAF
FPDMVNMVVLGRHLGIPKPFGPLINGRCCLEEEVRSLLEPLGLHCTFIDDYYYHKLLGEI
HCGSNVRRKPPFKWW

>E_m_PADI1_HUMAN
AGRSTGVDISLEVDTGRTGKVKSGDKKTWREGYGAILLVNCDRDNHRSAEPDLTHSWLMS
LADMSPMLLSCNPDLFDSHKLVLNVFSDSKRVRVFCARGGDYKQLGPSYEVERQPGEQEI
KFYVEGLTFPADFLGLVSLSVSLVDPGFTDTVGFRMAPWIMTPNTQPPEELYVCRVMDNE
KFLEDMSYLTLKANCKLTICQVENNDRWIQDEMEFGYIEAPHKSFPVVFDSPRNRGLKDF
PYKRILGPDFGYVTREIGPSSLDSFGNLDVSPPVTEYPLGRILIGSSGGRARAVRNFLKA
QQVQAPVELYSDWLSVGHVDEFLTFVPTSDQKGFRLLLASPSACLKLFQEKKEEGYGEAA
QFDGRSINEMLADRHLQRDNLHAQKCIDWNRNVLKRELGLAESDIVDIPQLFFLKYAEAF
FPDMVNMVVLGKYLGIPKPYGPIINGRCCLEEKVQSLLEPLGLHCIFIDDYLYHELQGEI
HCGTNVRRKPPFKWW

>E_m_A0A2K6EWG2_PROCO
AGHSTGADVSLDVDTGRTGTVRSGDKKTWRKGYGAVLLVNCDRDSHRSREPDLANSQLMT
LDDMSPMVLSCDPDLFHTHKLVLDMLSDSERVGVFCARGGDYKQLGPSYKVERQRGEREI
RFYVEGLAFPADFLGLVSLHVSLVDMRFTDTVAFRVAPWIMTPNTQPPEELYVCSVMDND
KFLEAMSHLASKANCKLIVCRIENNDRWIQDEMEFGYIEAPHKYLPVVFDSPRNRGLRDF
PYKKILGPDFGYVTREIGASSLDSFGNLDVSPPVAEYPLGRILIGSSGGRARVVRNFLQA
QQVQAPVQLYSDWLSVGHVDEFLCFVPTSDRKGFRLLLASPSACLKLFQEKKEEGYGEAA
QFDGISINEMLVDRRLQSDSLHAQKCIDWNREVLKRELGLTERDIVDVPQLFSVRYAEAF
FPDMVNMVVLGRYLGIPKPYGPIINGRCCLEEKVRSLLEPLGLRCVFIDDYLYHKLLGEI
HCGTNVRRKPPFKWW

>E_m_H0VMU2_CAVPO
PGHSTAVDVSLDVDASRIGKVKCRDKKTWREGHGAILLVNCDKDSRKSQKPDLYSSQPVS
LDDMSPIVLTCDPDLFDRHKLVLSVSSDSRRVRVFHARGGDYRQLGPSYHVERQPGEQEI
RFCAEGLAFPADFSGLVSLSVSLVDTVFTDTVALRVAPWIMTPNTQPPLELYVCSVTDNQ
KFLDDMAYLALKANCKLIVCRAENNDRWIQDELEFGYIEAPHKSFPVVFDSPRNRGLRDF
PYKRILGPDFGYVTREPGASSLDSFGNLDVSPPVTEYPLGRILIGSSRGRAKVVRDFLAA
QKVQAPLELYSDWLAVGHVDEFLSFVPTSDPKGFRMLLASPSACLKLFQEKKEQGYGDAA
QFAGRSINELLADRRLRSDSLYVQKCIDWNREVLKRELGLAEADIIDIPQLFSLKYAEAF
FPDMVNMVVLGKYLGIPKPYGPVINGRCCLEEQVRALLEPLGLHCIFIDDYLYHRLEGEI
HCGTNVRRKPAFKWW

>E_m_A0A091D8K5_FUKDA
PAHSTAVDVSLDVDTSRTGKVKRGDKKTWREGHGAILLVNCDKDSRGSPEPDLSSSQLAS
LDDMSPIVLTCDPDVFDRHKLVLSVLSDSRRVRVFQARGRNYKQLGPSHRVERRPGEREI
RFCAEGLAFPADFSGLLSLSVRLVDTAFTDTVVFRVAPWIMTPSTQLPLELYVCSVTDNE
KFLDDMADLALKASCKLVVCRVENNDRWIQDEMEFGYIEAPHKSFPVVFDSPRNRGLRDF
PYKKILGPDFGYVTRELGASSLDSFGNLDVSPPVTEYPLGRILIGGSGGRAKVVRDFLEA
QQVQAPVELYSDWLSVGHVDEFLSFVPTSDPKGFRMLLASPSACLRLFQEKKEEGYGEVA
QFAGRSINEMLADRHLRNDSLQVQKCIDWNREVLKRELGLVEGDIIDVPQLFSLKYAEAF
FPDMVNMVVLGKHLGIPKPFGPVINGRCCLEERVRSLLEPLGLHCTFIDDFTYHLLQGEI
HCGTNVRRKPDFKWW

>E_m_G5BZN4_HETGA
PGHSTAVDVSLDVDSSRTGKVKHGDKKTWREGHGAILLVNCDKDSRGSLEPDLNSSQLVS
LDDMSPIVLTCDPDLFDRHKLVLSVLSDSRRVRVFRARGGDYKGLGPSYRVERQLGEREI
GFCAEGLTFPADFSGLVSLSVHLVDTVFTDTVAFRVAPWIMTPNTQLPLELYVCSVTDNE
KFLDDMANLALKANCKLVICRVENNDRWIQDEMEFGYIEAPHKSFPVVFDSPRDRGLRDF
PYKKILVPDFGYVTRELGASSLDSFGNLDVSPPVTEYPLGRILIGGSSGRAKVVRDFLAA
QQVQAPVELYSDWLSVGHVDEFLSFVPTSDPKGFRVLLASPSACLRLFQKKKEEGYGEAA
QFAGRSINEMLADRHLRNDSFHVQSCIDWNRDVLKRELGLAEDDIIDIPQLFSLKYAEAF
FPDMVNMVVLGKYLGIPKPYGPIINGRCCLEEKVRLLLEPLGLHCIFIDDYLYHRLQGEI
HCGTNVRRKPAFKWW

>E_m_A0A1S3GI92_DIPOR
AGHGTGVDVSLDVDTRRTGKARSTDKKTWYEGYGAILLVNCDKDSPRSRDPDLKHSQLTS
LDDMSPMVLSCTPDVFRSHKLLLKVSPDSQRLRVFCARGGNYKMLGPTYQVDRQPGEREI
AFHVEGLTFPAHFPGLVSLSVSLVDTRFTDTVVFRMAPWIMTPNTQPPLELYVCSVMDNE
KFLDDMAYLAVKAKCKLVVCQAENNDRWIQDEMEFGYIEGPHKSFPVVFDSPRNRGLRDF
PYKKILGPDFGYVTQEDGPSSLDSFGNLDVSPPVTEYPLGRVLIGGSSGRARAVRDFLEA
QQVQAPVELYSNWLSVGHVDEFLSFVPTSDRKGFRLLLASPSACLKLFQEKKEEGHGEAA
QFDGRTINELLADRHLRKDSLHVQKCIDWNREVLKRELGLVESDIVDIPQLFFLKYAEAF
FPDMVNMVVLGKYLGIPKPYGPLIHGRCCLEERVRALLEPLGLHCVFIDDYLYHKLLGEI
HCGTNVRRRPDFKWW

>E_m_PADI1_MOUSE
AAHSTAVDVSLDVDTGRTGKVKGGDKKTWRGGSGAILLVNCDRDIHGSRE-DLHANHLKS
LEDMSPMVLSCGPDLFESHKLVLKALSDSRRLKVFCARGGNYKQLGPSYEVERHSGERAI
QFYVEGLAFPASFSGLLSLSVSLVDTRFTDSVTFRVAPWIMTPNTQPPLELYVCSVTDND
KFLEDMSHLATKANCKLVVCRAENNDRWIQDELEFGYIDAPHKSFPVVFDSPRNRGLRDF
ALKRILGPDFGYVTREIGASGLDSFGNLDVSPPVRDYPLGRILIGGSSGRARVVRDFLQA
QQVQSPVELYSDWLSVGHVDEFLSFVPTSDQKGFRLLLASPSACLQLFQEKKEEGYGEAE
QFDGRSINDILADKHLRRDSAHVQKCIDWNREVLKRELGLSESDIVDIPQLFFLKYAEAF
FPDMVNMVVLGKYLGIPKPFGPLINGRCCLEEKVRSLLEPLGLRCVFIDDFLYHQLLGEI
HCGTNVRRKPTFKWW

>E_m_PADI1_RAT
AAHSTAVDVSLDVDTGRTGKVKGGDKKNWRGGSGAILLVNCDRDVHGSRE-DLHDSHLRS
LEDMSPMVLSCDPDLFKSHKPVLKALPDSRRLGVFCARGGNYKQLGPSYEVERHPGERDI
QFYVEGLAFPASFSGLLSLSVSLVDTRFTDSVTFRVAPWIMTPNTQPPLELYVCSVTDND
KFLEDMSHLATKANCKLVVCRLENNDRWIQDEMEFGYIDAPHKSFPVVFDSPRNRGLRDF
ALKKILGPDFGYVTREIGASGLDSFGNLDVSPPVREYPLGRILIGGNSGRARVVRDFLHA
QQVQAPVELYSDWLSVGHVDEFLSFVPTSDQKGFRLLLASPSACLQLFQEKKEEGYGEAK
QFDGRSINDILADRHLRRDSAHVQKCIDWNREVLKQELGLSESDIVDIPQLFFLKYAEAF
FPDMVNMVVLGKYLGIPKPFGPIINGRCCLEEKVRSLLEPLGLRCVFIDDFLYHQLLGEI
HCGTNVRRKPAFRWW

>E_m_A0A1A6GMX7_NEOLE
-----ITDVSLDADTGRTGKVKGGDKGTWRGGSGAILLVNCDRDVXGSRE-DLHDRHLRS
LEDMSPMVLSCGPDLFKSHKLVLKVLPDSRRLRVFCARGGDYKQLGPAYEVERHPGESDI
QFYVEGLAFPTSFSGLVSLSVSLVGTEFTDSVTFRVAPWIMTPNTQPPLELYVCSVIDND
KFLDDMAHLALKANCKLVVCRVENNDRWIQDEMEFGYIDAPHKSFPVVFDSPRNRGLRDF
ALKKILGPDFGYVTREIGASGLDSFGNLDVSPPVREYPLGRILIGGSSGRARVVRDFLQA
QQVQAPIELYSDWLSVGHIDEFLSFVPTSDQKGFRLLLASPSACLQLFQEKKEEGYGEAA
QFDGRSINDMLADRYLKRDSIHVQECIDWNREVLKRELGLSESDIVDIPQLFFLKYAEAF
FPDMVNMVVLGKYLGIPKPFGPRINGRCCLEEKVRSLLEPLGLRCIFIDDFLYHQLLGEI
HCGTNVRRKPTFRWW

>E_m_G3IJV9_CRIGR
AGHSTSVDMSLDADTGRTGKVKGGDKKTWRGGSGAILLVNCDRDVRGSRE-DLHSSHLRS
LE------------------------------------GGDYKQLGPTYEVERHPGESNI
QFYVAGLVFPANFSGLISLSVSLVGTEFTDSVTFRVAPWIMTPNTQPPLELYVCSVTDND
KFLEDMAHLAQKANCKLVVCRVENNDRWIQDEMEFGYVEAPHKSFPVVFDSPRNRGLRDF
ALKKILGPDFGYVTREIGASGLDSFGNLDVSPPVKEYPLGRILIGGSSGRARVVRDFLQA
QQVQAPVELYSDWLSVGHVDEFLSFVPTSDQKGFRLLLASPRACLQLFQEKKEEGYGEAE
QFDGRSINNILADRHLRRDSTHVQECIDWNREVLKQELGLSESDIVDIPQLFYLKYAEAF
FPDMVNMVVLGKYLGIPKPFGPLINGRCCLEEKVRSLLEPLGLHCIFIDDFLYHQLLGEI
HCGTNVRRKPSFRWW

>E_m_G1NSD4_MYOLU
AGCSTGVDISLDVDTARKGKAKSDDKKTWRAGYGAILLVNCDRDGLGSRGLDLEDSQLTS
LEDMSPMVLTCDPDLFDNHKLVLNVFSDSKRVGVFCARGGHYKQLGPSYEVERQPGEQKI
NFYVEGLTFPADFSGLVSLSVSLVDMGFTDTVAFRMAPWIMTPNTQPPLELYVCRARNPD
GFRDE---VVGKSDSRTAAGVVRHGLRGQQDEMEFGYVEAPHKSFPVVFDSPRDRGLKEF
SYNKILGPDFGYVTQEIGASGLDSFGNLDVSPPVTEYPLGRILIGSNGGRAKVVRDFLKA
QQVQAPVELYSDWLSVGHVDEFLTFVPTSDQKGFRLLLASPRACLNLFREKKMEGYGKAV
QFDGRSINELLADRSLQSDSLHVQKCIDWNREVLKRELGLTERDIVDIPQLFYLRYAEAF
FPDMVNMVVLGKYLGIPKPYGPIINGRCCLEEKVRSLLEPLGLHCIFIDDYLYHKLLGEI
HCGTNVRRQPSFKWW

>E_m_A0A1U7TA80_TARSY
AGHSTGVDVSLDVDTGRTGRVKNGDKKTWREGYGAVLLVNCDRDHRRSTGPDLANSQLMA
LDDMSLMLLSCNPDLFDGHKLVLNLSSDSRRVAVFCARGGDYKQLGPSYEVERQPGEQEI
WFHVEGLAFPADFLGLVSLSVSLVDRRFTDTVTFRVAPWIMTPNTQPPEELYVCSVVDND
KFIEDMSYLALKAKCKLVICRVENNDRWIQDEMEFGYIEAPHKSFPVVFDSPRNRGLRDF
PYKKLLGPDFGYVTREIGPSNLDSFGNLDVSPPVSEYPLGRILVGSSGGRTKVVRDFLQA
QQVQAPVELYSDWLSVGHVDEFLSFVPTSDRKGFRLLLASPSACLKLFQEKREQGYGEAA
QFDGISINEILEDRHLRSDSLHVQKCIDWNRDVLKRELGLAESDIVDVPQLFSMTYATAF
FPDMVGA---GGVLALINPAA---------DKQVSS---------------------GDL
AIGAGLAKVPS----

>E_m_L9L1F8_TUPCH
AGHSTGIDVSLDVDTGRTGKVKSGDKKTWREGYGAVLLVNCDRDSRKFGDPDLANSQLVS
LD------------------------------------GGDYKQLGPTYEVERQPGEREV
RFYVEGLTFPTDFSGLVSLSVSLVDTKFTDTVTFRVAPWIMTPNTQPPLELYVCSVVDNE
KFLDDMSYLASKANCKLVVCQIDNNDRWIQDEMEFGYIEAPHKSFPVVFDSPRNRGLKDF
PYKRVLGPDFGYVTREIGPSSLDSFGNLDVSPPVTEYPLGRIVVGGSSGRSKVVWNFLRA
QQVQAPVQLYSDWLSVGHVDEFMTFVPTSDQKGFRLLLASPRACLKLFREKSEEGYGEAA
QFDGRTINEMLADRQLQSDSRYAQKCIDWNRDVLKQELGLVESDIIDIPQLFSVRYAEAF
FPDMVNMLVLGTHLGIPKPFGPIINGRCCLEEQVRSLLEPLGLHCTFIDDYLYHELLGEI
HCGTNVRRKPPFKWW

>E_m_G3VLB2_SARHA
AGQATAIEVSLDVDTGRTGTIKNDDKKTWSEGRGAILLVNCDRDSHLPGGVDYSHSRLYS
LADMSKMVLWTNPDIFDNHKLVLHVHNDSDKVRVFHAQGGDYKRLGPSYSVDRGPGEQEI
TFYVEGLAFPADFFGLVSFDITLMDTDFTDTVVFRVAPWIMTPNTQTPLDVYVCSLVEQA
EFLDAMTYLTLKAKCQLIICLVDNNDRWIQDELEFGYIEAPHKAFPVVFDSPRNRGLKEF
PFKRILGPDFGYVTREPGVSSLDSFGNLDVSPPVTEYPLGRILIGSSGGRAKVVRNFLYA
QKVQSPVELYSDWLSVGHVDEFLSFVPAPGPKGFRLLLASPDACFKLFQEKKDEGYGTAT
QFEGITIDEMLNDRSLRSDNRYAQKCIDWNREVLKRELGLSESDIVDIPQLFKLSYAEAF
FPDMVNMIVLGKFLGIPKPFGPIINGRCCLEQKVQDLLQPLGLKCTFIDDYQYHVLMGEI
HCGTNVRRKPSFKWW

>E_m_F6Z794_MONDO
AGQATGIEVSLNVDTDRTGTVKGADKKTWREGHGAILLVNCDRDTPLPGGIDYSHSRLYS
MKDMSQMLLWTNPDVFDNHKLVLHVLHDADKVGVFHAQGGNYKRIGSSYKVNRAPGEQEI
TFYVEGLTFPVDFLGLVSLNITLMDTDFTDTVVFRMAPWIMTPNTQTPLEVFVCSLDEQS
EFLDAVTNLVSKADCKLIICPVDNNDRWIQDEMEFGYIDAPHKSFPVVFDSPRNRGLKNF
PFKKILGPDFGYVTREPGASSLDSFGNLDVSPPVTEYPLGRIVIGSSGGRAKVVRNFLYA
QKVQAPVELYSDWLSVGHVDEFLSFIPASGQKGFRLLLASPDACFKLFQEKKDEGYGSAA
QFEGITIDEMLNDKNFRSENDYAQKCIDWNREVLKKELGLSERDIIDIPQLFRLSSAEAF
FPDMVNMVVLGEYLGIPKPFGPIINGRCCLEEKVEDLLHPLGLKCIFIDDFLYHVLMGEI
HCGTNVRRKPSFKWW

>E_m_F6Z7A6_MONDO
AAYATCVDISLDTDMNCDGNVENVDKRQWVGGHGAVLLVNCDRDDPTCGDRDNCDKRVRC
LEDMSLMILRTQPALFDDHKLVLHVSFDAERARVFHACGETYRYLGQSYVVPRFSGDEE-
RFYIEGLSFPAGFSGLITFHVTLLDDSFTDTVVFRVAPWIMTPSTLPPLEVYVCKVRNNT
HFVEAVAHLARKAGCKLTICQDENNDRWIQDEMELGYIQAPHKTFPVVFDSPRNGELQDF
PYKRILGPDFGYVTREPSVSGLDSFGNLEVSPPVVEYPLGRILIGGNSGRTQVVRDFLYA
QKVQPPVELFVDWLAVGHVDEFLSFVPAPDDKGFRLLLASPGACFKLFQEKQKWGHGRAL
LFEGMSINQILSNESLISYNKFVQSCIDWNREVLKRELGLADRDIIDIPQLFKTEKAVAF
FPDLVNMLVLGKHLGIPKPFGPIINGRCCLEEKVRSLLEPLGLECNFIDDFTYHMLHGEV
HCGTNVRRKPSFKWW

>E_m_G3VER6_SARHA
AAYATCVDISLDTDMNCNGKVENVDKRQWVGGHGAVLLVNCDRDDLTCDKRDNCDKCVRC
LEDMSLMILRTQPTLFDDHKLVLHVSFDAERARVFHACGESYRYLGPSYVVPRSNGEEE-
RLYVEGLSFPAGFSGLITFHVTLLDDSFTDTVIFRVAPWIMTPSTLPPVEVYVCKVRNNT
HFVEAVAELARKADCKLTICQAENNDRWIQDEMELGYIQAPHKTFPVVFDSPRNGELQDF
PYKRILGPDFGYVTREPSVSGLDSFGNLEVSPPVVEYPLGRILIGGNSGRTQVVRDFLYA
QKVQPPVELFVDWLAVGHVDEFLSFVPVPDDKGFRLLLASPGACFKLFQEKQKWGHGQAL
LFEGMSINQILSNENLISYNKFVQSCIDWNREVLKRELGLTDRDIIDIPQLFKREKAVAF
FPDLVNMLVLGRHLGIPKPFGPIINGRCCLEEKVRSLLEPLGLQCNFIDDFTYHMLHGEV
HCGTNVRRKPPFKWW

>E_m_A0A2K6GVA3_PROCO
PAYATCVDISLDCDVLREDRQDDVDKRQWVSGHGAILLVNCDRDDLSREDRDNCDRRVRC
LQDMSVMVLRTQPALFDDHKLVLHTSYDAERAQVFHVCGEAYRHLGQSYEVPRYHGDEE-
RFYVEGLSFPAGFTGLVSFHVTLLDDSFTDTVVFRVAPWIMTPSTQPPLEVYVCSVRNNR
CFVDAVAELARKAGCKLTICQDENNDRWIQDEMELGYIQAPHKTFPVVFDSPRNGELQDF
PYKRILGPDFGYVTREPSVSGLDSFGNLEVSPPVAEYPLGRILIGGNRGRTQVVRDFLHA
QKVQPPIELFVDWLAVGHVDEFLCFVPAPDGKGFRMLLASPGTCFKLFQEKQKWGHGRAL
LFQGVSINQVLSNESLIRYNKFVQSCIDWNREVLKRELGLAEHDIIDIPQLFKSEKAVAF
FPDLVNMLVLGKHLGIPKPFGPIVNGRCCLEEKVRSLLEPLGLRCTFIDDFTYHMLHGEV
HCGTNVRRQPSFKWW

>E_m_A0A1U7SQI6_TARSY
PAYATCVDVSLDCDLNYEGRRDSVDKRQWVSGYGAILLVNCDRDDLSC-GQDNYDQHVSC
LQDMSVMVLRTQPTLFDDHKLVLHTSYDAERARVFHVCGEAYRHLGHSYEVPRFHGDEE-
RFFVEGLSFPAGFTGLISFHVTLLDDSFTDTVVFRVAPWIMTPSTLPPLEVYVCRVRNNT
CFVDAVAELARKAGCQLTICQDENNDRWIQDEMELGYVQAPHKTFPVVFDSPRNGELQDF
PYKRILGPDFGYVTREPSVSGLDSFGNLEVSPPVVAYPLGRILIGGNRGRTQVVRDFLHA
QRVQPPVELFVDWLAVGHVDEFLSFVPAPDGKGFRMLLASPGACFKLFQEKQKWGHGRAL
LFQGVSINQVLSNESLIGYNKFVQSCIDWNREVLKRELGLAERDIIDIPQLFKTEKAMAF
FPDLVNMLVLGKHLGIPKPFGPIINGRCCLEEKVRSLLEPLGLHCTFIDDFTYHLLHGEV
HCGTNVRRKPSFKWW

>E_m_PADI3_HUMAN
PAYATCVDISLDCDLNCEGRQDNVDKRQWVSGYGGILLVNCDRDDPSCDVQDNCDQHVHC
LQDMSVMVLRTQPALFDDHKLVLHTSYDAKRAQVFHICGEAYRHLGQSYEVPRLHGDEE-
RFFVEGLSFPAGFTGLISFHVTLLDDSFTDTVVFRVAPWIMTPSTLPPLEVYVCRVRNNT
CFVDAVAELARKAGCKLTICQAENNDRWIQDEMELGYVQAPHKTLPVVFDSPRNGELQDF
PYKRILGPDFGYVTREPSVSGLDSFGNLEVSPPVVEYPLGRILIGGNSGRTQVVRDFLHA
QKVQPPVELFVDWLAVGHVDEFLSFVPAPDGKGFRMLLASPGACFKLFQEKQKCGHGRAL
LFQGISINQVLSNKDLINYNKFVQSCIDWNREVLKRELGLAECDIIDIPQLFKTEKATAF
FPDLVNMLVLGKHLGIPKPFGPIINGCCCLEEKVRSLLEPLGLHCTFIDDFTYHMLHGEV
HCGTNVCRKPSFKWW

>E_m_E2R691_CANLF
PAYATCVDIALDCDLNCEGRQDSVDKRQWVGGYGAVLLVNCDRDDVTCYDQDNCDRHVNC
LQDMSVMVLRTQPALFDDHKLILHTSYDAKWARVFHACGEAYRHLGQSYEVPRFHGDEE-
RFFVEGLSFPARFTGLVSFHVTLLDDSFTDTVVFRVAPWIMTPSTLPPLEVYVCRVRNNT
CFVDAVAELARKAGCKLTVCQKENNDRWIQDEMELGYVQAPHKTFPVVFDSPRNGELQDF
PYKRILGPDFGYVTREPSVSGLDSFGNLEVSPPVVEYPLGRILIGGNSGRTQVVRDFLYA
QRVQPPVELFVDWLAVGHVDEFLSFVPAPDGKGFRMLLASPSACFKLFQEKQKWGHGRAL
LFKGVSINQVLSNVDLISYNKFVQSCIDWNREVLKRELGLTERDIVDIPQLFKTEKAVAF
FPDLVNMLVLGKHLGIPKPFGPIINGQCCLEEKVRSLLEPLGLHCTFIDDFTYHMLHGEV
HCGTNVRRQPSFKWW

>E_m_A0A452SIP5_URSAM
PAYATCVDIALDCDLNCEGRQNSVDKGQLN-----------ER-----------DMEFGV
DLDMSVMVLRTQPALFDDHKLILHTSYDAKWARVFHACGEAYRHLGQSYEVPRVHGDEE-
HFFVEGLSFPASFTGLVSFHVTLLDDSFTDTVVFRVAPWIMTPSTLPPLEVYVCRVRNNT
GFVDAVAELARKAGCKLTICQNENNDRWIQDEMELGYVQAPHKTFPVVFDSPRNGELQDF
PYKRILGPDFGYVTREPSVSGLDSFGNLEVSPPVVEYPLGRILIGGNSGRTQVVRDFLYA
QRVQPPVELFVDWLAVGHVDEFLSFVPAPDEKGFRMLLASPSACFKLFQEKQKWGHGGAL
LFKGVSINRVLSNVNLISYNKFVQSCIDWNREVLKRELGLTERDIIDIPQLFKTEKAVAF
FPDLVNMLVLGKHLGIPKPFGPVINGHCCLEEKVRSLLEPLGLHCTFIDDFTYHMLHGEV
HCGTNVRRQPSFKWW

>E_m_F1SUR1_PIG
PGYATCVDIALDCDLNYAGRQDGVDKRQWVEGYGAILLVNCDRDNLNSDKQDNCDRHVHC
LQDMSVMVLRTQPALFDDHKLVLHASSDAKRARVFHACGEAYRHLGQAYEVPHFHGDEE-
HFFVEGLSFPAGFSGLISFHVTLLDDSFTDTVVFRVAPWIMTPSTLPPLEVYVCRVKNNT
GFVDAVAELARRAGCKLTICQDENNDRWIQDEMELGYVQAPHKTFPVVFDSPRNGKLQDF
PFKRILGPDFGYVTREPSVSGLDSFGNLEVSPPVAEYPLGRILIGGHRGRTPVVRNFLHA
QKVQPPVELFVDWLSVGHVDEFLSFVPAPDGKGFRMLLASPSACFKLFQEKQKWGHGSAL
LFQGISLNQVLSSGSLISYNKFVQSCIDWNREVLKRELGLTEGDIIDIPQLFKTEKAVAF
FPDLVNMLVLGKHLGIPKPFGPIINGRCCLEEKVRSLLEPLGLHCTFIDDFTYHMLHGEV
HCGTNVRRQPSFKWW

>E_m_A0A4U5SGM0_CAMDR
PAYATCVDITLDCDLNCEGRQDSVDKRQWVGGYGAILLVNCDRDNLNCDNQDNCDQRVHC
LQDMSVMVLRTQPALFDDHKLILHTSRDAKRARVFHSCGEAYRHLGQSYEVPRFHGDEE-
RFFVEGLSFPAGFSGLISFHVTLLDYSFTDTVVFRVAPWIMTPSTLPPLEVYVCQVKNNT
GFVDSVAELARRAGCKLTICQAENNDRWIQDEMEMGYIQAPHKTFPVVFDSPRNGELQDF
PYKRILGPDFGYVTREPSVSRLDSFGNLEVSPPVVEYPLGRILIGGNRGRTQVVRDFLHA
QKVQPPVELFVDWLTVGHVDEFLSFVPAPDGKGFRMLLASPSACFKLFQEKQKWGHGRAL
LFQGISINQVLANRNLISYNKFVQSCIDWNREVLKRELGLTDCDIIDIPQLFKMEKALAF
FPDLVNMLVLGKHLGIPKPFGPIINGRCCLEEKVRSLLEPLGLHCTFIDDFTYHMLHGEV
HCGTNVRRQPSFKWW

>E_m_L5KGM6_PTEAL
PAYATCVDIALDCDLNCEGRENSVDKRQWVRGYGAILLVNCDRDDPACDDQDNCDQRVRC
LQDMSVMVLRTQPALFDDHRLVLHTSYDAKRARVFHACGEAYRHLGQSYEVPRSHGDEE-
RFFVEGLSFPAGFTGLVSFHVTLLDDSFTDTVVFRVAPWIMTPSTLPPLEVYVCRVKNNM
CFVDAVAELARKAGCKLTICQAENNDRWIQDEMELGYVQAPHKTFPVVFDSPRNGELQDF
PYKRILGPDFGYVTREPSVCGLDSFGNLEVSPPVVE-----------SGRTQVVRDFLHA
QRVQPPVELFVDWLAVGHVDEFLSFVPAPDGKGFRMLLASPGACFKLFQEKRKWGHGRAL
LFEGISINQVLSNENLISYNKFVQSCIDWNREVLKRELGLTEQDIVDIPQLFKTEKAVAF
FPDLVNMLVLGKYLGIPKPFGPIINGRCCLEEKVRSLLEPLGLHCTFIDDFTYHMLHGEV
HCGTNVRRQPPFKWW

>E_m_G3T538_LOXAF
PAYATCVDITLDCDLNCEDRGDNVDKREWVSGHGAILLVNCDRDDPSCGKRDNSDQHVRC
LQDMSIMVLRTQPVLFDDHRLVLHTSYDAQRVHVFHVCGEAYLHLGQSYEVPRFHGDEE-
RFFVEGLCFPAGFSGLISLHVTLLDNSFTDTVVFRVAPWIMTPSTLPPLEVYVCRVRNNK
CFVDAVAELAEKAGCKLTICQNENNDRWIQDEMELGYVQAPHKTFPVVFDSPRNGELQDF
PYKRILGPDFGYVTREPSVSGLDSFGNLEVSPPVVEYPLGRILIGGNRGRTQVVRDFLHA
QRVQPPVELFVDWLAVGHVDEFLSFVPAPDGKGFRLLLASPGACFKLFQEKQKWGHGRAL
LFQGVSINQVLSNGKLISYNKFVQSCIDWNREVLKRELGLADRDIIDIPQLFKTEKAVAF
FPDLVNMLVLGKYLGIPKPFGPIINGCCCLEERVRSLLEPLGLHCTFIDDFTYHMLHGEV
HCGTNVRRQPPFKWW

>E_m_A0A1S2ZSB0_ERIEU
AACATCVDIALDCDLNCEGRQDSVNKEQWVSGYGAILLVNCDRDSVNSTGQDNCDQHVQC
LQDMSVMVLRTQPALFDDHRLVLHTSYDAERVRVFHACGEAYRHLGQSYEVPHFHGDEE-
RFFVEGLSFPAGFPGLISFHITLLDDSFTDTVVFRVAPWIMTPSTQPPLEVYVCRVRNNL
GFVDEVAELARKAGCKLTICQVENNDRWIQDEMELGYVQAPHKTFPVVFDSPRNGDLQDF
PYKRLLGPDFGYVTREPSVSGLDSFGNLEVSPPVVEYPLGRILIGGNSGRTQVVRNFLHA
QRVQPPVELFVDWLSVGHVDEFLSFVPAPDGQGFRLLLASPSACFKLFQEKQKWGHGRAL
LFQGVSINQVLANKSLISYNKFVQSCIDWNREVLKRELGLTERDIVDIPQLFKTQKAAAF
FPDLVNMLVLGRHLGIPKPFGPVINGRCCLEEKVCSLLEPLGLHCTFIDDFTYHMLHGEV
HCGTNVRRQPPFKWW

>E_m_G1SWS7_RABIT
PAYATCVDISLDCDLNCEGRQDNVDKRQWVSGHGAILLVNCDRDDLSCDVRDNSDQHVRC
LEDMSVMVLRTQPALFDDHKLVLHTSSDAERARVFHLCGEAYRCLGQSYEVRRFHGDEE-
RFFVEGLCFPAGFPGLLSFHVTLLDDSFTDTVVFRVAPWIMTPSTQPPLEVYVCRVGNNT
CFVEAVAELAQKAGCKLTICQAENNDRWIQDEMELGYVEAPHKTFPVVFDSPRNGELQDF
PYKRILGPDFGYVTREPSVSGLDSFGNLEVSPPVVEYPLGRILIGGNSGRTQVVRNFLHA
QKVQPPLELFVDWLAVGHVDEFLSFVPAPDGKGFRMLLASPSTCFKLFQEKRKWGHGRAL
LFEGISINQVLSNDNLISFNKFVQSCIDWNREVLKRELGLAERDIIDIPQLFKPEKAVAF
FPDLVNLLVLGKHLGIPKPFGPIINGRCCLEEKVRSLLEPLGLRCTFIDDFTYHMLHGEV
HCGTNVRRQPAFKWW

>E_m_E1BD46_BOVIN
PAYATCVDITLDCDLNCEGRQDDVDKRQWVSGHGAILLVNCDRDSMSSDDQDNCDHHVRC
LQDMSVMILRTQPNLFDDHKLVLHTSADAERARVFHACGGAYRHLGQSYEVHRFHGDEE-
RFFVEGLSFPAGFSGLVAFHVTLLDDSFTDTVVFRVAPWIMTPSTQPPLEVYVCRVKNNT
CFVHAVAELARRAGCKLTVCQAENNDRWIQDEMELGYIQAPHKTFPVVFDSPRNGELQNF
PYKRILGPDFGYVTREPSVSGLDSFGNLEVSPPVVEYPLGRILFGGNRGRTQVVRDFLHA
QRVQPPVELFVDWLAVGHVDEFLSFVPVADGKGFRMLLASPSACLKLFQEKQKWGHGGAL
LFQGVSISQVLSNGNLISYNKFVQSCIDWNREVLKRELGLAERDIVDIPQLFKMEKAVAF
FPDLVNMLVLGQHLGIPKPFGPVINGRCCLEEKVRSLLEPLGLHCTFIDDFTYHMLHGEV
HCGTNVRRQPSFKWW

>E_m_A0A1S3GKJ2_DIPOR
PAYATCVDIALDCDLSCEDRQDNMDKRQWVEGHGAVLLVNCDRDNMDGNGPDNWDEHVNC
LQDMSIMVLRTQPALFDDHRLVLHTSFDAERARVFHMCGEAYRCLGQSYEVPRLSGEEE-
RFFVEGLSFPAGFPGLVSFHVTLLDDSFTDTVVFRVAPWIMTPSTQPPLEVYVCSVRNNR
GFVEAVAELARMAGCKLTICQAENNDRWIQDEMELGYIQAPHKTLPVVFDSPRNGELQNF
PYKRILGLDFGYVTREPSVSGLDSFGNLEVSPPVVEYPLGRILIGGNRGRTQVVRDFLHA
QKVQPLVELFVDWLSVGHVDEFLSFVPAPDGKGFRLLLASPGACFRLFQEKQKWGHGRAL
LFEGISINQILSNENLISFNKFVQSCIDWNREVLKRELGLADRDIIDIPQLFKMEKAVAF
FPDLVNMLVLGKHLGIPKPFGPLINGRCCLEEKVRSLLEPLGLHCVFIDDFAYHMLHGEV
HCGTNVRRQPSFKWW

>E_m_PADI3_MOUSE
PAYATCVDITLDCDMNCADRQDSVDKRQWVDGYGAILLVNCDRDNVDSNAQDNCDQYVRC
LQDMSVMVLRTQPELFEDHRLILHTSCDAERARVFHVCGESYKCLGPSYEVPRLKGYEE-
RFFVEGLSFPAGFPGLISFHVTLLDDSFTDTAVFRVAPWIMTPSTLPPLEVYVCRVRNNT
CFVEAVEELARKAGCKLTICQAENNDRWIQDEMELGYVQAPHKTLPVVFDSPRNGELQGF
PYKRILGLDFGYVTREPSVSGLDSFGNLEVSPPVVEYPLGRILIGGNRGRTQVVRNFLHA
QKVQPLVELFVDWLAVGHVDEFLSFVPAPDGKGFRLLLASPGACFRLFQEKQKWGHGRSL
LFEGVSINQILNNQSLINFNKFAQSCIDWNREVLKRELGLAEGDIIDIPQLFKTEKAVAF
FPDLVNMLVLGKHLGIPKPFGPIINGRCCLEEKVRSLLEPLGLHCTFIDDFTYHMLHGEV
HCGTNVRREPAFKWW

>E_m_PADI3_RAT
PAYATCVDITLDCDMNCADRQDSVDKRQWMDGYGAILLVNCDRDEVSSDAQDNCDQCVRC
LQDMSVMVLRTQPELFDDHRLILHTSCDAERARVFHVCGEAYRCLGPSYEVPRLKGYEE-
RFYVEGLSFPAGFPGILSFHITLLDDSFTDTVVFRVAPWIMTPSTLPPLEVYVCQVRNNT
CFVEAVEELARKAGCKLTICQAENNDRWIQDEMELGYTQAPHKTLPVVFDSPRNGELQGF
PYKRILGLDFGYVTREPSVSGLDSFGNLEVSPPVVEYPLGRILIGGNRGRTQVVRDFLHA
QKVQPLVELFVDWLAVGHVDEFLSFVPAPDGKGFRLLLASPGACFRLFQEKQKWGHGRSL
LFEGISINQVLSNQSLINFNKFAQSCIDWNREVLKRELGLGESDIIDIPQLFKSEKAVAF
FPDLVNMLVLGKHLGIPKPFGPIINGRCCLEEKVRSLLEPLGLHCTFIDDFTYHMLHGEV
HCGTNVRREPAFKWW

>E_m_A0A1A6GQJ9_NEOLE
PAYATCVDITLDCDVNCEGRQDSVDKRQWVDGYGAILLVNCDRDDVGCDAQDNCDQHVSC
LQDMSIMVLRTQPELFDDHKLILHTSYDAERARVFHVCGEAYRCLGPSYEVPRLNGDEE-
RFFVEGLSFPAGFPGLISFHVTLLDDSFTDTVVFRVAPWIMTPSTQPPLEVYVCRVRNNM
CFVEAVEELARKAGCKLTVCQAENNDRWIQDEMELGYTQAPHKTLPVVFDSPRNGELQGF
PYKRILGPDFGYVTREPSVSGLDSFGNLEVSPPVVEYPLGRILIGGNRGRTQVVRNFLHA
QKVQPLVELFVDWLAVGHVDEFLSFVPAPDRKGFRLLLASPGACFRLFQEKQKWGHGRAL
LFEGISINQVLSNQSLINFNKFAQSCIDWNREVLKRELGLADCDIIDIPQLFKTEKAVAF
FPDLVNMLVLGKHLGIPKPFGPIINGRCCLEEKVRSLLEPLGLHCTFIDDFTYHMLHGEV
HCGTNVRREPAFKWW

>E_m_G3IJW0_CRIGR
PAYATCVDITLDCDVNCEGRQDSVDKSQWVDGYGAILLVNCDRDDVGCDAQDNCDQHVSC
LKDMSIMVLRTQPELFDDHKLILHTSCDAERARVFHVCGEAYKCLGPSYEVPRLNGHEE-
RFFVEGLSFPAGFPGLISFHITLLDDSFTDTVVFRVAPWIMTPSTLPPLEVYVCRVRNNM
CFVEAVEELARKAGCKLTICQAENNDRWIQDEMELGYVQAPHKTMPVVFDSPRNGELQGF
PYKRILGLDFGYVTREPSVSGLDSFGNLEVSPPVVEYPLGRILIGGNRGRTRVVRDFLRA
QKVQPLVELFVDWLAVGHVDEFLSFVPAPDRK----------------------------
------------------------SCIDWNREVLKRELGLADCDIIDIPQLFKTEKAVAF
FPDLVNMLVLGRYLGIPKPFGPIINGRCCLEEKVRSLLEPLGLHCTFIDDFTYHMLHGEV
HCGTNVRREPAFKWW

>E_m_A0A286XED1_CAVPO
PAYATCVDITLDCDLNYEGRKDSVDKRQWVGGHGAILLVNCDRDELGCDVPDNCDQHVRC
LQDMSVMVLRTQPALFDDHKLVLHTGYDAQRARVFHMCGKAYKCLGPSYEVPRLHGDEE-
CFFVEGLSFPAGFPGLVSFHVTLLDDSFTDTAVFRVAPWIMTPSTQPPLEVYVCRVRNNT
RFVEAVAELASRAGCKLTVCQTENNDRWIQDEMELGYVEAPHKTFPVVFDSPRNGELQEF
PYKRILGIDFGYVTREPSVSGLDSFGNLEVSPPVVEYPLGRILIGGNKGRTQVVRNFLHA
QKVQPPVELFVDWLAVGHVDEFLSFVPAPDGKGFRMLLASPAACFRLFQEKRKWGHGRAL
LFEGISIDQVLSNRNLISFNKFVQSCIDWNREVLKRELGLADRDIIDIPQLFKSEKAMAF
FPDLVNMLVLGKYLGIPKPFGPIINGRCCLEEKVRSLLEPLGLHCTFIDDFTYHMLHGEV
HCGTNVRRKPDFKWW

>E_m_A0A091CMK0_FUKDA
PARATCVDIALDCNLNNEGRQDSVDKRQWVGGYGAILLVNCDRDDLDCDVPDNRDQHVRC
LQDMSVMVLRTQPALFEDHKLVLHTSYDAQRARVFHVCGKAYKCLGQSFEVPRLHGDEE-
LFFIEGLCFPAGFQGLVSFHVTLLDDSFTDTVVFRVAPWIMTPSTLPPLEVYVCRVRNNT
RFVEAVEELASRAGCKLTICQTENNDRWIQDEMELGYVEAPHKTFPVVFDSPRNGELQKF
PYKRILGIDFGYVTREPSVSGLDSFGNLEVSPPVVKYPLGRILIGGNKGRTQVVRNFLHA
QKVQPPVELFVDWLAVGHVDEFLSFVPAPDGKGFRMLLASPAACFRLFQEKKKWGHGRAL
LFQGISIDQVLSNGSLISFNKFVQSCIDWNREVLKRELGLEDPDIIDVPQLFKSEKAMAF
FPDLVNMLVLGKHLGIPKPFGPVINGRCCLEERVRSLLEPLGLHCTFIDDFTYHLLHGEV
HCGTNVRRKPDFKWW

>E_m_G5BZN3_HETGA
PAYATCVDIALDCDLNYEGREDNVDKKQWVGGYGAILLVNCDRDDLDCDVPDNRDQHVRC
LQDMSVMVLQTQPALFDDHKLVLHTSFDAQRARVFHMCGKAYKCLGQSYEVPRLHGNEE-
HFFIEGLSFPAGFQGLVSFHVTLLDDSFTDTVVFRVAPWIMTPSTLPPLEVYVCRVRNNT
RFVEAVEELASRAGCKLTICQTENNDRWIQDEMELGYVEAPHKTFPVVFDSPRNGELQEF
PYKRILGVDFGYVTREPSVSGLDSFGNLEVSPPVVEYPLGRILIGGNKGRTQVVRKFLHA
QKVQPPVELFVDWLAVGHVDEFLSFVPAPDGKGFRMLLASPSDCFRLFQEKQKWGHGRAL
LFQGWCPQHTLARSPQLSLS-LPKSCIDWNREVLKRELGLADRDIIDIPQLFKSEKAMAF
FPDLVNMLVLGKYLGIPKPFGPVINGRCCLEEKVRSLLEPLGLHCTFIDDFTYHLLHGEV
HCGTNVRRKPDFKWW

>E_m_G1NSD5_MYOLU
PAYTTCVDITLDCDLDCEGRQNSVDKRQWVDGYGAVLLVNCDRDDLNCDDRDNCDQHVCC
LQDMSVMVLRTQPALFDDHRLVLHTSYDAKRARVFHVCGEAYRHLGRSYEVPRFHGDEE-
RFFVEGLSFPASFSGLVSFHVTLLDDSFTDTVVFRVAPWIMTPSTLPPLEVYVCQVRNNT
QFVDAVAELAMKAGCKLTIARPRNNDPLDPDEMELGYVQAPHKTFPVVFDSPRNGELQDF
PYKRILGPDFGYVTREPSVCALDSFGNLEVSPPVVEYPLGRILIGGNSGRTQVVRDFLHA
QRVQPPVELFVDWLAVGHVDEFLSFVPAPDGKGFRMLLASPGACFKLFQEKRKWGHGRAL
LFEGISINQVLSNENLISYNKFVQSCIDWNREVLKRELGLTERDIVDIPQLFKTEKAVAF
FPDLVNMLVLGKYLGIPKPFGPIINGRCCLEEKVRSLLEPLGLHCTFIDDFTYHMLHGEV
HCGTNVRRQPSFKWW

>E_m_L9L0V3_TUPCH
PAYATCIDMALECDLNYEGREDCVDKRQWVGGYGAVLLVNCDRDDQSCDDRDNCDQHVRC
LQ------------------------------------GEAYRHLGQSYEVPRFHGDEE-
RFFVEGLSFPAGFTGLVSFHVTLLDGSFTDTVVFRVAPWIMTPSILPPLEVYVCRVRNNQ
CFVDAVAELAEKAGCKLTICQVENNDRWIQDEMELGYVQAPHKTFPVVFDSPRNGELQDF
PYRRILGPDFGYVTREPSVSGLDSFGNLEVSPPVVEYPLGRILIGGNRGRTQVVRDFLHA
QKVQPLVELFVDWLAVGHVDEFLTFVPAPDRKGFRMLLASPGACFKLFQEKQKWGHGKAL
LFEGISINQVLSNKNLISYNKFVQGCIDWNREVLKRELGLADRDIIDVPQLFKSEKAVAF
FPDLVNMLVLGTHLGIPKPFGPIINGRCCLEEQVRSLLEPLGLHCTFIDDFTYHMLHGEV
HCGTNVRRQPAFKWW

>E_m_A0A402FM74_9SAUR
MASATCVAISLDADTNRDGVVQNTNKKKWTSGKGAVLLVNCDRDGPSSGNMDTAYSHVRS
RADMSLVILTTKPAIFQNHKLLLHVVTDAPRLRVFQDGGNSYQHLGSFHTVECSDGKQQT
CFFVEGLAFPVSFEGLVYLNATLWEASFSDTVVFRVAPWIMTPNTMKPLEVFVCSVKDNE
EFLEAVRTLAKEANCKLTICLEENNDRWIQDEIEFGYVESPHKLFPVVFDSPRNRELKEY
PFKKILGPDFGYVTREPSVTSLDSFGNLEVSPPVAEYPLGRILIGGGGGNTKVVRDFLFA
QKVQSPVELFSDWLKVGHVDEFLTFVPAPDRKGFRLLLASPVACYNLFKEKQREGYGDVS
LFEGKTIDEILMNKTHYRDTIHTQRCIDWNRSILKQKLGLSEGDILDIPQLFVLGEADAF
FPNMVNMLVLGKHLGIPKPFGPVIDGQCCLEAEVRSLLEPLGLTCTFIDDF---------
---------------

>E_m_F6Y0Y5_CANLF
NVQATGVEISLSADIARTGKVKAKGQRTWTHGQGAILLVNCDRDQPKSSTMDCKDDEVVD
SKDMSLVTLSTNPRFFAKHQLLLHVKSEMDKVRVFHASRGRYRALGPCHPLELPGGQHST
DFYVEGLAFPVNFPGLVSLTVSLLDTAFQDSVIFRVAPWIMTPNTQPPEEVYVCRMLENV
DFLKSVTALAKEAKCKLTIPKEQSDDRWMQDEIEIGYIQAPHKTLPVVFDSPRNRGLKDF
PIKCLLGPDFGYVTRGPEVTTFDSFGNLEVSPPVTKYPLGRILIGGGESQHQAVQDFLSA
QQVQAPVKLYSDWLFVGHVDEFLSFVPAP-KKGFRLLLASPRACYALLEEQLKGGHGEAA
LFEGQKIKDILSDKKLRDQNSYV--------EVPAWEAGDAQSGRTEMHRLEPGGQGRSL
FSKHGEHAGAGEAPGHPQALRPVLPGG---EGAVRRLLHPAALLLQVVE-------HGAL
PCSVALQERPAVPWP

>E_m_A0A4D9ET12_9SAUR
PDQATGIGISLDVDADRDGMVENPRKGTWTDGQGAILLVNCDKDNPFISGLDCDDEKIFS
KEDMSRMILRTEPQLPAGYEMVLYIMSDSDKVGVFYVENPRYIHLGRYHVVKYTGGSAEL
EFFVEGLCFPDTFSGLVSINISLLESLFTDTVVFRVAPWIMTPNTLAPVNVFVCSVKDNY
LFLKEVKSLVSKASCDLKVCGYVNGDRWMQDEIEFGYIHAPHKCFPVVLDSPRDGGLKDF
PIKEILGPDFGYVTREPVVTSLDSFGNLEVSPPVTAYPLGRILIGSSAGRTKVVRDFLYA
QQVQSPVELYSDWLTVGHVDEFVTFVPLPDKKQFRMLMASTSACYKLFREKQKEGHGEAT
MFKGVTINKVLSNEVMVQENQYVQRCIDWNRDILKKELGLTEKDIIDLPALFKIDKAMAY
FPNMVNMIVLSRDLGIPKPFGPIIEGDCCLEVHVRSLLEPLGLMCSFIDDISYHKMLGEV
HCGTNVHRKPSFKWW

>E_m_M7AQI3_CHEMY
PDQATGIGISLDVDADRDGVVENPRKGTWTDGQGAILLVNCDKDNPFISGLDCDDEKIFS
KEDMSRMVLRTEPQLPAGYEMVLYIMSDSDKVGVFYVENPRYIHLGRYHMVKYTGGSAEL
EFFVEGLHFPDTFSGLVSINISLLESLFTDTVVFRVAPWIMTPNTLAPVNVFVCSVKDNY
LFLKAVKSLVSKASCDLKVCGYVNGDRWMQDEIEFGYIHAPHKCFPVVLDSPRDGGLKDF
PIKEILGPDFGYVTREPAVTSLDSFGNLEVSPPVTAYPLGRILIGSSAGRTKVVREFLYA
QQVQSPVELYSDWLTVGHVDEFVTFVPLPDKK--------VTYQVAIFQRLQ----GKGT
SFKGVTINKVLSNEVMVQENQYVQRCIDWNRDILKKELGLTEKDIIDLPALFKIDKAMAY
FPNMVNMIVLSQDLGIPKPFGPIIEGDCCLEAHVRSLLEPLGLMCSFIDDISYHKMLGEV
HCGTNVHRKPSFKWW

>E_m_K7FVC8_PELSI
PDQATGIGISLDVDADRDGVVENPRKASWTDGQGAILLVNCDKDNPLISALDCNDEKIFR
KEDMSRMILRTEPQLPAGYEMVLYIMSDSDKVGVFYVENPRYIHLGRYHVVKYTGGSAEL
EFFVEGLRFPDTFSGLVSIHISLLESLFTDTVVFRVAPWIMTPNTLAPVNIFVCSVKDNY
LFLKEVKSLVSKASCDLKVCGYMNGDRWMQDEIEFGYIQAPHKCFPVVLDSPRDGGLKDF
PIKEILGPDFGYVTREPVVTSLDSFGNLEVSPPVTAYPLGRILIGSSAGRTKVVRDFLYA
QQVQSPVELYSDWLTVGHVDEFVTFVPLPDKKQFRMLMASTSGCYNLFRDKQK-------
MFKGVTINKVLSNEVMVQENQYVQRCIDWNRDILKKELGLTDKDIIDLPALFKIDKAMAY
FPNMVNMIVLSRDLGIPKPFGPVIDGDCCLEVHVRSLLEPLGLMCSFIDDISYHKMLGEV
HCGTNVHRKPSFKWW

>E_m_A0A151MJC9_ALLMI
PDHATGIGISLDVDADRDGVVENPRKATWTDGQGAILLVNCDKDNPLISMLDCEDEKVFS
KEDMARMVLRTEPQLPPGYEMVLYIISDSDKVGVFYVQNPRYIHLGRYHSVKYTGGSAEL
EFFVEGLRFPDSFNGLVSISVSLLESLFTDTVVFRVAPWIMTPNTLPPVNVFVCSVKDNY
LFLKEVKNLVSKASCNMKVCGYMNGDRWMQDEIEFGYIHAPHKSFPVVLDSPRDGGLKEF
PIKELLGPDFGYVTREPVVTSLDSFGNLEVSPPVTEYPLGRILIGSSAGRTKVVRDFLYA
QQVQAPIELYSDWLTVGHVDEFVTFVPIPGKKQFRMLMASPAACYKLFREKQKEGHGEAT
MFKGVTINKVLSNEVMMEESHYVQRCIDWNRDILKKELGLTEKDIIDLPALFKIDKAMAY
FPNMVNMIVLSRDLGVPKPFGPIIEGECCLEEHVSSLLEPLGLSCSFIDDISYHKMLGEV
HCGTNVHRQPSYKWW

>E_m_A0A402FM87_9SAUR
PDQATGIGISLDVDADRDGAVENPKKASWTDGQGAILLVNCDKENPFIAVEDCQDDK---
--DMSRMILRTQPELPPGYEMVLYIMSDSDKAGVFYLQNPRYIHLGRFHVVKYTGGSAEM
EFFVEGLRFPDSFNGLVTISVSLLEKLFTDSVVFRVAPWIMTPNTLAPITVFVCSVKDNY
LFLKEIKNLVSKANCQMKVCRYMNSDRWMQDEIEFGYIHAPHKGFPVVLDSPRNGGLQDF
AIREIL------------------------------------------------------
-RVQLPVELYSDWLTVGHVDEFVTFVPIPGKKQFRMLMASPSACYKLFREKQKEGHGEAV
MFKGVTINKVLSNEIMVQENQYVQRCIDWNRDILKQELGLTEGEVLDLPALFKIDKAMAY
FPNMVNMIVLYRDLGIPKPFGPIIEGECCLEQYVCSLLDPLGLACTFIDDISYHKHLGEV
HCGTNVQRKPSFKWW

>E_m_A0A0Q3T7D7_AMAAE
PNQATGIGISLDVDADRDGVVENPNKASWTEGHGAILLVSCDKENPFTVASDCDDERVFS
REDMSRMVLRTEPQLPRGYEIILYIVSEADTVGVFYVQNPRYVQLGRYHMVQYTGGAAEL
DFFVEGLRFPDTFPGLVSIHVSLLETLFTDTVVFRVAPWIMTPNTLAPVNVFVCSMKDNY
LFIKEIKNLVNKAGCELKVCGYINGDRWMQDEIEFGYTHAPHKSFPVVLDSPQDGGLERY
PIKDLLGPDFGYVSREPAITSLDSFGNLEVSPPVTEYPLGRILIGSSAGRTRVVRDFLCA
QQVQAPVELYSDWLAVGHVDEFVTFVPTSDKKRFRMLMASPAACYKLFREKQKEGQGEAT
MFKGVTINKVLSNNILMQQNQYVQRCIDWNRDVLKKELGLMEEDIIDLPALFKLDKAVPY
FPNMVTMIVLAKDLGIPKPFGPIMGGECCLERQTRCLLEPLGLRCRFLEDVSYHGRLGEV
RCGTNVQRRPAFKWW

>E_m_A0A2I0M335_COLLI
HNQATGIGISLDADADRDGVVENPNKASWTEGHGAILLVSCDKESPFTPASDCDNERVFS
KEDMSRMILRTEPQLPRGYKIILYVVSDADKVGVYYVQNPRYVQLGQYHAVQYTGGAAEL
DFFVEGLRFPETFPGLVSIYVSLLETLFTDMVTFRVAPWIMTPNTLAPVNVFVCSMKENY
LFMKEIKNLVNKAGCELKVCGYINGDRWMQDEIEFGYTHAPHKSFPVVLDSPRDGGMEQL
PIKELLGPDFGYVRREPAITSLDSFGYLEVSPPVTEYPLGRILIGSSAGRTRAVWDFLYA
QQVQAPVELYSDWLAVGHVNEFVTFVPASDAKRFRMLMASPAACYKLFREKQKEGQGEAT
MFKGVTINKVLSNDILTQQNQYVQRCIDWNRDILKKELELTEEDIIDLPTLFKLDKAVPY
FPNMVTMMVLAKDLGVPKPFGPVTGGECCLERRARSLLEPLGLRCRFLEDVSYHGSLGEV
RCGTSVQRRPTFQWW

>E_m_A0A1V4KPA2_PATFA
HNQATGIGISLDADGDRDGVVENPNKASWTEGHGAILLVSCDKESPFTLASDCEDERVFS
KEDMSRMILRTEPQLPRGYEIILYVVSDADKVGVYYVQNPRYVQLGRYHAVQYTGGAAEL
DFFVEGLRFPETFPGLVSIHVSLLETLFTDTVTFRVAPWIMTPNTLAPVNVFVCSMKENY
LFMKEIKNLVNKAGCELKVCGYINGDRWMQDEIEFGYTHAPHKSFPVVLDSPRDGGMEQL
PIKDLLGPDFGYVRREPAITSLDSFGYLEVSPPVTEYPLGRILIGSSAGRTRAVRDFLYA
QQVQAPIELHSDWLAVAHVNEFVTFVPTSDAKRFRMLMASPAACYKLFREKQKERQGEAT
MFKGVTINKVLSNDILAQQNQYVQRCIDWNRDILKKELGLTEEDIIDLPALFKLDKAVPY
FPNMVTMMVLAKDLGIPKPFGPVTGGECCLERWVRSLLEPLGLRCRFLEDVSYHGSLGEV
RCGTSVQRRPTFQWW

>E_m_A0A091GEX4_9AVES
HNQATGIGISLDVDADRDGVVENPNKATWTEGHGAILLVGCDKESPFTPASDSNNERVFN
KEDMSRMVLRTEPQLPRGYEIVLYIVSDADKVGVFYAQNPRYIHLGRHHTVQYTGGTAEL
DFFVEGLRFPDSFPGLVSIHVSLLETLFTDTVVFRVAPWIMTPNTLAPVNVFVCSMKDNY
LFIKEIKNLVNKAGCELKACGYINGDRWMQDEIEFGYTHAPHKSFPVVLDSPPDGGLEQF
PIKELLGPDFGYVSKEPAITGLDSFGNLEVSPPVTEYPLGRILIGSSVGRTRVVRDFLYA
QQVQAPVELYSDWLSVGQVSEFVTFVPTSDAKRFRMLMASPAACYKLFREKQKEGQGEAT
MFKGVTINKVLSNDILVQQNHYVQRCVDWNRDILKKELGLTEEDIIDLPALFKLDKAVPY
FPNMVTMIVLAKDLGIPKPFGPVMGGECCLERQTRSLLEPLGLRCRFLEDVAYHGSLGEV
RCGTNVQRRPTFKWW

>E_m_A0A093I6N5_DRYPU
PNQTTGIGMSLDVDADRDGVVENPKKASWSQGHGAILLVSCDKESPFTPAADTDNQRVFN
KEDMSRMVLRTEPQLPRGYEIILHTVSDADKVGVFYMQNPRYIHLGQYHTVQYTGGAAEL
EFFVEGLCFPDTFSGLVSIHVSLLESPFTDTVVFRVAPWIMTPNTLAPVNLFVCSMKDNY
LFIKEIKDLVSKAGCELRACGYINGDRWMQDEVEFGYTHAPHKSFPVVLDSPRDRGLGQF
PIKELLGPDFGYVSREPAITSLDSFGNLEVSPPVTEYPLGRILIGSSAGRTRVVRDFLYA
QQVQAPVELYSDWLAVGHVDEFVTFVPTSDAKRFRMLLASPAACYKLFREKQKEGQGEAT
MFKGVTINKVLSNDLLVQQNQYVQRCIDWNRDILKKELGLTEEDIIDLPALFKLDKAVPY
FPNMVTMIILAKDLGIPKPFGPVTGGECCLERRTRSLLEPLGLRCRFLEEVAYHGSLGEV
RCGTNVHRQPAFKWW

>E_m_S6BNL5_CHICK
PDQATGIGISLDVDADQDGVVENPNKASWTEGHGAILLVTCDRDSPLSPAPDCDEERVFS
KEDMSRMVLRIEPQLPRGYEIVLYVMSDADKVGVFHMQNPHYVHLGRCHIVQYTGGAADL
EFFVEGLQFPETFPGLISIHVSLLETLFTDTVVFRVAPWIMMPNTLTPENVFVCSVKDNY
LYIKEIKNLVNKAGCDLKVCGYINGDRWMQDEIEFGYTQAPHKSFAVVLDSPQDTGLEQF
PIKELLGPDFGYVCREPAISSLDSFGNLEVSPPVTEYPLGRILIGSSSGRTRVVRDFLFA
QQVQAPVELFSDWLATGHVNEFVTFVPSPDAKRFRMLMASPAACYKLFRQKQKEGQGEAT
MFKGVTINKVLSNGIMMQQNQYVQRCIDWNRDILKKELGLTEEDIIDLPALFKLDKAMPY
FPNMVPMLILSKELGIPKPFGPLVGGECCLEHHVRSLLEPLGLRCRFLEDISYHGRLGEV
HCGTNVHRRPAFRWW

>E_m_G1MQB1_MELGA
PDQATGIGISLDVDADQDGVVENPNKASWMEGHGAILLVTCDRDSPLSPAPDCDDERVFS
KEDMSRMVLRIEPQLPRGYEIVLYVMSDADKVGVFHMQNPHYVHLGRCHIVQYTGGAAEL
EFFVEGLQFPETFPGLISIHVSLLETLFTDTVVFRVAPWIMMPNTLAPENVFVCSVKDNY
LYIKEIKNLVNKAGCDLKVCGYINGDRWMQDEIEFGYTQAPHKSFAVVLDSPQDTGLEQF
PIKELLGPDFGYVRREPAISSLDSFGNLEVSPPVTEYPLGRILIGSSAGRTRVVRDFLFA
QQVQAPVELFSDWLAMGHVNEFVTFVPSPDAKRFRMLMASPAACYKLFRQKQKEGQGEAT
MFKGVTINKVLSNGIMMQQNQYVQRCIDWNRDILKKELGLTEEDIIDLPALFKLDKAMPY
FPNMVPMLILSKELGIPKPFGPLVGGECCLEHHVRSLLEPLGLRCRFLEDISYHGRLGEV
HCGTNVHRRPAFRWW

>E_m_U3J6I6_ANAPP
PDQATGIGLSLDVDADRDGVVENPNKASWTEGHGAILLVSCDRESPLSPAPDCDDERVFS
KEDMSRMVLRTEPQLPRGYEIVLYIVSDADKVGVFHVQNPRYVHLGRCHTVQHAGGAAEL
NFFVEGLRFPDSFPGLVSIHVSLLETLFTDTVVFRVAPWIMTPNTLAPVNVFVCSMKDNY
LFIKEVKNLVNKAGCDLKVCGYINGDRWMQDEIEFGYTQAPQKSFPVVLDAPQDRGLERA
PIKELLGPDFGYVSREPAVSSLDSFGNLEVSPPVTEFPLGRILIGSSAGRTRVVRDFLFA
QQVQAPVELYSDWLATGHVNEFVTFVPSPDTKRFRMLMASPTACYKLFREKQKEGQGEAT
MFKGVTINKVLSNNIMVQQNQYVQRCIDWNRDILKKELGLTEEDIIDLPALFKLDKAMPY
FPNMVPMIILAKDLGIPKPFGPVLGGECCLEHHVRSLLEPLGLRCHFLEDVAYHGRLGEV
RCGTNVQRRPAFCWW

>E_m_R0LXF1_ANAPL
PDQATGIGLSLDVDADRDGVVENPNKASWTEGHGAILLVSCDRESPLSPAPDCDDERVFS
KEDMSRMVLRTEPQLPRGYEIVLYIVSDADKVGVFHVQNPRYVHLGRCHTVQHAGGAAEL
NFFVEGLRFPDSFPGLVSIHVSLLETLFTDTVVFRVAPWIMTPNTLAPVNVFVCSMKDNY
LFIKEVKNLVNKAGCDLKVCGYINGDRWMQDEIEFGYTQAPQKSFPVVLDAPQDRGMERA
PIKELLGPDFGYVSREPAVSSLDSFGNLEVSPPVTEFPLGRILIGSSAGRTRVVRDFLFA
QQVQAPVELYSDWLATGHVNEFVTFVPSPDTKRFRMLMASPTACYKLFREKQKEGQGEAT
MFVGVTINKVLSNNIMVQQNQYVQRCIDWNRDILKKELGLTEEDIIDLPALFKLDKAMPY
FPNMVPMIILAKDLGIPKPFGPVLGGECCLEHHVRGLLEPLGLRCHFLEDVAYHGRLGEV
RCGTNVQRRPAFCWW

>E_m_A0A091IIM5_CALAN
PSQATGVGISLDVDTDRDGVVENPNKASWTEGHGAILLVSCNKESPFTLPSDGNDERVFS
KEDMARMVLRTEPQLPRGYEIVLYVVTDADKVGVFQVQNPRYVQLGQCHTVQFTGGAAEM
EFFVEGLRFPDTFSGLVSIHVTLLETLFTDTVVFRVAPWIMTPNTLAPVTVFVCSLKDNY
LFMKEIKNLVNKAGCELKVCGYSGGGRWIQDEIEFGYIHAPHKSFPVVLDSPQDGGLEKL
AIKELLGPDFGYVSREPAITTLDSFGNLEVSPPVTEYPLGRILIGSSAGRTRLVRDFLFA
QQVQAPVELYSDWLSLGHVNEFITFVPTCDTKGFRMLLASPVACYSLFREKQKEGQGEAT
MFKGVTINKVLSNDILAQQNQYVQRCIDWNRDILKKELGLTEEDIIDLPALFKLDKAVPY
FPNMVTMIVLANNLGIPKPFGPVLGGECCLELRVRSLLEPLGLCCRFLEDVVYHDRLGEV
RCGINVQRGPPFNWW

>E_m_A0A093Q481_9PASS
PTQATGIGISLDVDADQDGVVENPNKASWSEGHGAILLVGCDKEIPSAPASDCDNEQVFN
KEDMAQMVLRMEPQLPRGYEIILSVVRDADRVGVFHVQNPRYVQLGCFHAVSYPGGAAEL
DFFVQGLCFPDSFSGLVSIHVSLLETLFTDTVVFRVAPWIMTPNTLAPVNVFLCSMKDNY
LFTKEIQTLVTKAGCKLKVCGYTNGDRWMQDEIEFGYTHAPQKCFPVVLDSPRDRGMEQL
PVKELLGSDFGYVHKEPAITSLDSFGNLEVSPPVSEYPLGRILIGSSTGRTRMVRDFLHA
QRVQAPVELYSDWLAVGNVNEFLTFVPTSDKKRFRMLMASPAACYKLFREKQKEGQGEAT
MFKGVTINKVLSNDILAQQNQYAQRCIDWNRDILKRELGLTEEDIIDLPALFKLDKAVPY
FPNTVTMIVLAKELGIPKPFGPVTAGECCLEQRIRSLLEPLGLSCRFLEEVAYHGSLGEV
RCGTNVQRRPTFKWW

>E_m_A0A3L8RU46_CHLGU
PNQATGVGISLDVDADRDGVVENPNKASWAEGHGAILLVSCDKEFPFVPPSDCDSEPLFS
REDMAQMVLRTEPQLPRGYEIILSIVSDADKVGVFHVQNPRYVQLGHFHAVPYPGGAAEL
HFFVEGLRFPETFSGLVSIHVSLLEPLFTDTVVFRVAPWIMTPNTLAPVNLLVCSMKDNY
LFTKEIQSLVAKAGCKLKVCGYINGDRWMQDEIELGYTQAPHKSFPVVLDSPRERGMEQL
PIKELLGPDFGYVHKEPAVASLDSFGNVEVSPPVSEYPLGRILIGSSTGRTRLVRDFLYA
QRVQAPVELYSDWLAMGNINEFVTFVPSSDKKRFRMLLASPAACYRLFREKQKEGQGEAT
MFKGVTINKVLSNDVLAQQNQYVQRCIDWNRDILKKELGLLEEDIIDLPALFKLDKAVPY
FPNTVTMMVLARDLGIPKPFGPVVGGECCLERRIRALLEPLGLCCRFLEDVAYHGSLGEV
RCGTCVQRRPAFQWW

>E_m_U3JLN3_FICAL
PNQATGVGISLDVDADRDGVVENPNKASWAEGHGAILLVSCDKEFPFIPPSDCGSEQVFD
REDMAEMVLRTEPQLPRGYEIVLSVANDADNVGVFHVQNPRYVQLGRFHALPYPGGSAEL
GFFVEGLRFPETFCGLVSIHASLLEPLFTDTVVFRVAPWIMTPNTLAPVNLFVCSMKDNY
LFTKEIQSLVAKASCKLKVCGYINGDRWMQDEIRLGYTHAPHNSFPVVLDSPRERGMEQL
PVKELLGPDFGYVHKEPAVASLDSFGNVEVSPPVSEYPLGRILIGSSAGRTRLVRDFLYA
QRVQAPVELYSDWLAVGNVNEFVTFVPASDKKRFRMLLASPAACYRLFREKQKEGQGEAT
MFKGVTINKVLSNEVLAQQNQYVQRCIDWNRDILKKELGLLEEDIIDLPALFKLDKAVPY
FPNTLGGFVVLA-VGFWKKSGEIARGEACFNDKKGGILQ---------------------
---------------

>E_m_A0A226MWE9_CALSU
PDQATGI-----------------------------------------------------
--DMSRMMLRMEPLLPRGYEIVLYVMSDADKVGVFHVQNPHYVHLGRCHIVKYSGGAAEL
EFFVEGLQFPESFPGLISIHVSLLETLFTDTVVFRVAPWIMMPNTLAPENVFVCSVKDNY
LYIKEIKNLVNKAGCDLKVCGYINGDRWMQDEIEFGYTQAPHKSFTVVLDSPQDTGLEQF
PIKELL------------------------------------------------------
-QVQAPVELFSDWLAMGHVNEFVNFVPSPDAKRFRMLMASPAACYKLFRQKQKEGLGEAT
MFKGVQIP--------------ARRCIDWNRDILKKELGLTEEDIIDLPALFKLDKAKPY
FPNMVPMLVLSTELGIPKPFGPHVGGECCLELHVRGLLEPLGLRCRFLEDISYHGRLGEV
HCGANVHRRPAFRWW

>E_m_F6YHA7_MONDO
PDQATAVEISLDVDADRDGVVENPKKACWTEGQGAILLVNCDREIPWLPKEDCSDEKIYT
KEDMSRMILRTRPNLPAGYEMVLYIISDSDKVGVFYVDNPRYMHLGRFHVVKYTGGKAEL
EFFVEGLRFPESFSGLVSIHVSLLELLYTDTVTFRVAPWIMTPNTLPPVSVLVCSVKDNY
LFLKEIKNLIEKTSCKLKICQYMNGDRWIQDEVEFGYIDAPHKGFPVVLDSPRDGDLKDF
PVKELLGPDFGYVTREPEVTSLDSFGNLEVSPPVTEYPLGRILIGSSGGRTKVVKDFLQA
QLVQAPVELYSDWLIVGHVDEFMTFIPIPGKKEFRLLMASTSACYKLFRQKQKEGHGESI
LFKGITINKILSNENLVQQNLYAQRCLDWNRDILKKELGLTEKDIIDIPALFKLNQALAY
FPNMVNMIVLDKDLGIPKPFGPLIEEQCCLEAHICSILQPLGFNCTFIDDISYHKLMGEV
HCGTNVCRKPAFKWW

>E_m_G3VWP9_SARHA
PDQATAIEISLDVDADRDGIVENPKKASWTDGHGAILLVNCDREIPWLPKEDCSDNKIYT
KEDMSPMILRTNPTLPKGYEMVLYIISDSDKVGVFYVDNPRYIHLGRFHVVKYTGGKAEL
EFFVEGLRFPESFSGLVSIHVTLLELLFTDTVIFRVAPWIMTPNTLPPVSVLVCSMKDNY
LFLKEIKNLIEKTNCKLKICQYMNGDRWIQDEVEFGYIDAPHKGFPVVLDSPRDGNLKDF
PVKELLGPDFGYVTREPEVTSLDSFGNLEVSPPVTEYPLGRILIGSSGGRTKVVRDFLQA
QLVQAPVELWADLLVFASTDNSTQHFSSESYKEFRLLMASTSACYKLFREKQKQGHGEAI
LFKGITINKILSNENLVQQNLYAQRCLDWNRDILKKELGLTEKDIIDLPALFKLNQAMAY
FPNMVNMIVLDKDLGVPKPFGPLIEEQCCLEAHVCSLLQPLGFSCTFIDDISYHKLMGEV
HCGTNVCRKPAFKWW

>E_m_H0VEQ3_CAVPO
PDQATAIEISLDVDADRDGVVENPNKASWTEGQGAILLVNCDRDTPWLPKEDCSDEKVYS
KQDMSQMILRTKPDLPAGYEIVLYIVSDSDKVGVFYVENPRYIHLGRYHVVKYTGGSAEL
LFFVEGLRFPEGFSGLVSIHVSLLEYMFTDTVKFRIAPWIMTPNILPPVSVFVCCMKDNY
LFLKEVKNLVEKTNCELKVCQYMNGDRWIQDEIEFGYIEAPHKGFPVVLDSPRDGNLKDF
PIKQLLGPDFGYVTREPSVTSLDSFGNLEVSPPVTTYPLGRILIGSSGGRTKVVRDFLKA
QQVQAPVELYSDWLRVGHVDEFMTFVPIPGKKEFRLLMASTSACYKLFREKQREGHGEAI
MFKGITINKILSSEDLVKENHYFQRCIDWNRDILKKELGLTEQDIIDLPALFKMDQARAF
FPNMVNMIVLDKDLGIPKPFGPQLEDECCLETHVRSLLEPLGFVCTFIDDISYHKFLGEV
HCGTNVRRKPSFKWW

>E_m_G5BZN5_HETGA
PDQATAIEISLDVDADRDGVVENPKKASWTEGQGAILLVNCDQDTPWLPKEDCSDEKVYS
KQDMSQMILHTKPDLPAGYEMVLYIMSDSDKVGVFYVENPRYIHLGRYHVVKYMGGSAEL
LFFVEGLRFPEGFSGLVSIHVSLLEYMFTDTVTFRIAPWIMTPNILPPVSVFVCCMKDNY
LFLKEVKNLVEKTNCELKVCQYMNGDRWIQDEVEFGYIEAPHKGFPVVLDSPRDGNLKDF
PIKQLLGPDFGYVTREPSVTSLDSFGNLEVSPPVTTYPLGRILIGSSGGRTKVVRDFLAA
QQVQAPVELYSDWLTVGHVDEFMTFVPIPGKKEFRLLMASTAACYKLFQEKQKEGHGEAI
MFKGITINKILSNESLVKENHYFQRCLDWNRDILKRELGLTEQDIIDLPALFKMHQAIAF
FPNMVNMIVLDKDLGIPKPFGPQVEEECCLEMHMRSLLEPLGFCCTFIDDISYHKFLGEV
HCGTNVRRKPTFKWW

>E_m_A0A091CPM3_FUKDA
PDQATAIEISLDVDADRDGVVENPKKASWTEGQGAILLVNCDRDTPWLPTEDCSDEKVYS
KQDMSQMILRTKPDLPAGYEMVLYIMSDADKVGVFYVDNPRYVHLGRYHVVKYTGGSAEL
LFFVEGLRFPEGFSGLVSVHVSLLEYVFTDTVTFRIAPWIMTPNILPPVSVFVCCMKDNY
LFLKEVKNLVEKTNCELKVCQYMNGDRWIQDEIEFGYIEAPHKGFPVVLDSPRDGSLKDF
PIKQLLGPDFGYVTREPSVTSLDSFGNLEVSPPVTTYPLGRILIGSSGGRTKVVRDFLAA
QQVQAPVELYSDWLTVGHVDEFMTFVPIPGKKEFRLLMASTAACYKLFQEKQKEGHGEAV
MFKGVTINKILSNESLVKENHYFQRCLDWNRDTLKRELGVTEQDIIDLPALFKMHQAIAF
FPNMVNMIVLDKDLGIPKPFGPQVEEECCLESHVRSLLEPLGFCCTFIDDISYHKFLGEV
HCGTNVRRKPAYKWW

>E_m_A0A1S3GJY6_DIPOR
PDQATAIEISLDVDADRDGVVENPKKASWTEGQGAILLVNCDRDTPWLPKEDCSDEKVYS
KQDMSQMILRTKPDLPAGYEMVLYIMSDSDKVGVFYVENPRYIHLGRYHVVKYTGGSAEL
LFFVEGLCFPEGFSGLVSIHVSLLEYMFTDTVMFRTAPWIMTPNILPPVSVFVCCMKDNY
LFLKEVKNLVEKTNCELKVCQYMNGDRWIQDEIEFGYIEAPHKGFPVVLDSPRDGNLKDF
PIKQLLGPDFGYVTREPPVTSLDSFGNLEVSPPVTPYPLGRILIGSSGGRTKVVRDFLQA
QQVQAPVELYSDWLAVGHVDEFMTFVPIPGTKGFRMLMASTSACYKLFREKQKEGHGEAV
MFKGITINKILSNESLVQENQYFQRCLDWNRDILKKELGLEEHDIIDLPALFKMDQARAF
FPNMVNMIVLDKDLGIPKPFGPQVEEECCLESHVRSLLEPLGLSCTFIDDISYHKFLGEV
HCGTNVRRKPPFKWW

>E_m_A0A452SHV1_URSAM
PDQATAIEISLDVDADRDGVVENPRKASWTAGQGAILLVNCDRDTPWLPKEDLKDEKVYS
KEDMSQMILRTKPDLPAGYEIVLYIMADSDKVGVFYVENPRYIHLGRYHVVKYTGGSAEL
MFFVEGLRFPEGFPGLVSIHVSLLEYMFTDTVIFRIAPWIMTPNILPPVSVFVCCMKDNY
LFLKEVKNLVEKTNCELKVCQYVNGDRWIQDEVEFGYIEAPHKGFPVVLDSPRDGNLKDF
PVKQLLGPDFGYVTREPPVTSLDSFGNLEVSPPVTTYPLGRILIGSSGGRTKVVRDFLQA
QQVQAPVELYSDWLTVGHVDEFMTFVPIPGTKKFRMLMASTSACYKLFREKQREGHGEAI
MFKGITINKILSNESLVQENQYFQRCLDWNRDILKKELGLTEQDIIDLPALFKMDQARAY
FPNMVNMIVLDKDLGIPKPFGPQVDEVCCLETHVRSLLEPLGLCCTFVDDISYHKFLGEV
HCGTNVRRKPSFKWW

>E_m_F1Q3Y1_CANLF
PDQATAVEISLDVDADRDGVVENPKKASWTEGQGAILLVNCDRDTPWLPKEDLNDEKVYS
KEDMSQMILRTKPDLPAGYEIILYIMADSDKVGVFYVENPRYIHLGRYHVVKYTGGSAEL
LFFVEGLRFPEGFPGLVSIHVSLLEYMFTDTVIFRIAPWIMTPNILPPVSVFVCCMKDNY
LFLKEVKNLVEKTNCELKVCQYVNGDRWIQDEVEFGYIEAPHKGFPVVLDSPRDGNLKDF
PVKQLLGPDFGYVTREPPVTSLDSFGNLEVSPPVTTYPLGRILIGSSGGRTKVVRDFLQA
QQVQAPVELYSDWLTVGHVDEFMTFVPIPGTKKFRMLMASTSACYKLFREKQREGHGEAI
MFKGITINKILSNESLVQENQYFQRCLDWNRDILKKELGLTEQDIIDLPALFKMDQARAF
FPNMVNMIVLDKDLGIPKPFGPQVEDVCCLETHVRSLLEPLGLCCTFVDDISYHKFLGEV
HCGTNVRRKPSFKWW

>E_m_A0A287B865_PIG
PDQATAIEISLDVDADRDGVVENPKKASWTEGQGAILLVNCDRDTPWLSKEDCSDEKVYS
KEDMSQMILRTKPDLPAGYEIVLYIMSDSDKVGVFYVENPRYIHLGRYHVVKYTGGSAEL
LFFVEGLRFPESFSGLVSIHVSLLEYMFTDTVTFRVAPWIMTPNILPPVSVFVCCMKDNY
LFLKEVKNLVEKTNCELKVCQYMNGDRWIQDEIEFGYIEAPHKGFPVVLDSPRDGSLKDF
PVKQLLGPDFGYVTREPPVTSLDSFGNLEVSPPVTTYPLGRILIGSSGGRTKVVRDFLQA
QQVQAPVELYSDWLTVGHVDEFMTFVPIPGTKKFRMLMASTSACYKLFREKQKEGHGEAI
MFKGITINKILSNESLVQENQYFQRCLDWNRDILKKELGLTEQDIIDLPALFKMDQARAF
FPNMVNMIVLDKDLGIPKPFGPQVEEVCCLETHVRSLLEPLGLCCTFVDDISYHKFLGEV
HCGTNVRRKPPFKWW

>E_m_A0A4U5SFK0_CAMDR
PDQATAIEISLDVDADRDGVVENPRKASWTEGQGAILLVNCDRDTPWLSKEDCSDEKVYS
KE----------PDLPVGYEIVLYIISDSDKVGVFYVENPRYIHLGRYHVVKYTGGSAEL
LFFVEGLRFPEGFSGLVSIHVSLLEYMFTDTVTFRIAPWIMTPNILPPVSVFVCCMKDNY
LFLKEVKNLVEKTNCELKVCQYMNGDRWIQDEIEFGYIEAPHKGFPVVLDSPRDGNLKDF
PVKQLLGPDFGYVTREPPVTSLDSFGNLEVSPPVTTYPLGRILIGSSGGRTKVVRDFLKA
QQVQAPVELYSDWLTVGHVDEFMTFVPIPGTKKFRMLMASTSACYKLFREKQKEGHGEAI
MFKGITINKILSNESLVQENQYFQRCLDWNRDILKKELGLTEQDIIDLPALFKMDQARAF
FPNM-------------------VEEVCCLETHVRSLLEPLGLCCTFVDDISYHKFLGEV
HCGTN----------

>E_m_G1T837_RABIT
PDQATAIEISLDVDADRDGVVENPQKASWTEGQGAILLVNCDRDTPWLPKEDCSDEKVYS
KEDMSQMILRTKPDLPAGYEMVLYIVSDSDKVGVFYVENPRYIHLGRYHVVKYTGGSAEL
LFFVEGLRFPEGFSGLVSIHVSLLEYMFTDTVTFRIAPWIMTPNILPPVSVFVCCMKDNY
LFLKEVKNLVEKTNCELKVCQYMNGDRWIQDEIEFGYIEAPHKGFPVVLDSPRDGNLKDF
PIKQLLGPDFGYVTREPTVTSLDSFGNLEVSPPVTTYPLGRILIGSSGGRTKVVRDFLQA
QQVQAPVELYSDWLTVGHVDEFMTFVPIPGTTQFRLLMASTAACYKLFREKQKEGHGEAI
LFKGITINKVLSNESLAQENQYFQRCLDWNRDILKKELGLTEQDIIDLPALFKMDQARAF
FPNMVNMIVLNKDLGIPKPFGPQVEEECCLETHVRGLLEPLGLACTFIDDISYHKFLGEV
HCGTNVHRKPTFKWW

>E_m_PADI2_RAT
PDQATAIEISLDVDADRDGEVENPKKASWTEGQGAILLVNCDRDTPWLPKEDCSDEKVYS
KQDMSQMILRTKPDLPAGYEIVLYIMSDSDKVGVFYVENPRYIHLGRYHVVKYTGGSAEL
LFFVEGLRFPESFSGLVSIHVSLLEYMFTDTVTFRIAPWIMTPNILPPVSVFVCCMKDNY
LFLKEVKNLVEKTNCELKVCQYMNGDRWIQDEIEFGYIEAPHKGFPVVLDSPRDGNLKDF
PIKQLLGPDFGYVTREPTVTSLDSFGNLEVSPPVTAYPLGRILIGSSGGRTKVVRDFLQA
QQVQAPVELYSDWLTVGHVDEFMTFVPIPGKKEFRLLMASTSACYQLFREKQKEGHGEAI
MFKGITINKILSNESLTQENQYFQRCLDWNRDILKKELALTEKDIIDLPALFKMDQARAF
FPNMVNMIVLDKDLGIPKPFGPQVEEECCLETHVRGLLEPLGLACTFIDDISYHKFLGEV
HCGTNVRRKPTFKWW

>E_m_PADI2_MOUSE
PDQATAIEISLDVDADRDGEVENPKKASWTEGQGAILLVNCDRDTPWLPKEDCSDEKVYS
KQDMSQMILRTKPDLPAGYEIVLYIMSDSDKVGVFYVENPRYIHLGRYHVVKYTGGSAEL
LFFVEGLCFPESFSGLVSIHVSLLEYMFTDTVMFRIAPWIMTPNILPPVSVFVCCMKDNY
LFLKEVKNLVEKTNCELKVCQYMNGDRWIQDEIEFGYIEAPHKGFPVVLDSPRDGNLKDF
PIKQLLGPDFGYVTREPTVTSLDSFGNLEVSPPVTEYPLGRILIGSSGGRTKVVRDFLQA
QQVQAPVELYSDWLTVGHVDEFMTFIPIPGKKEFRLLMASTSACYQLFREKQKAGHGEAV
MFKGITINKILSNESLTQENQYFQRCLDWNRDILKRELALTEKDIIDLPALFKMDQARAF
FPNMVNMIVLDKDLGIPKPFGPQVEEECCLETHVRGLLEPLGLACTFIDDISYHKFLGEV
HCGTNVRRKPTFKWW

>E_m_G3IEY1_CRIGR
PDQATAIGRGQD-------------QASWTEGQGAILLVNCDRDTPWLPKEDCSDEKVYS
KQDMSQMILRTKPDLPAGYEIVLYIMSDSDKVGVFYVENPRYIHLGRYHVVKYTGGSAEL
LFFVEGLRFPESFSGLVSIHVSLLEYMFTDTVTFRIAPWIMTPNVLPPLSVFVCCMKDNY
LFLKEVKNLVEKTNCELKVCQYMNGDRWIQDEIEFGYIEAPHKGFPVVLDSPRDGSLKDF
PIKQLLGPDFGYVTREPKVTSLDSFGNLEVSPPVTTYPLGRILIGSSGGRTKVVRDFLQA
QQVQAPVELYSDWLTVGHVDEFMTFVPIPGTKEFRLLMASTSACYQLFPQKQKEGHGEAI
MFKGITINKILSNESLTQENQYFQRCLDWNRDILKKELALTEKDIIDLPALFKMDQARAF
FPNMVNMIVLDKDLGIPKPFGPQVEEECCLETHVRSLLEPLGLACTFIDDISYHKFLGEV
HCGTNVRRKPTFKWW

>E_m_PADI2_HUMAN
PDQATAIEISLDVDADRDGVVENPKKASWTEGQGAILLVNCDRETPWLPKEDCRDEKVYS
KEDMSQMILRTKPDLPAGYEIVLYIMSDSDKVGVFYVENPRYIHLGRYHVVKYTGGSAEL
LFFVEGLCFPEGFSGLVSIHVSLLEYMFTDTVIFRIAPWIMTPNILPPVSVFVCCMKDNY
LFLKEVKNLVEKTNCELKVCQYLNGDRWIQDEIEFGYIEAPHKGFPVVLDSPRDGNLKDF
PVKELLGPDFGYVTREPSVTSLDSFGNLEVSPPVTTYPLGRILIGSSGGRTKVVRDFLKA
QQVQAPVELYSDWLTVGHVDEFMSFVPIPGTKKFLLLMASTSACYKLFREKQKDGHGEAI
MFKGITINKILSNESLVQENLYFQRCLDWNRDILKKELGLTEQDIIDLPALFKMDRARAF
FPNMVNMIVLDKDLGIPKPFGPQVEEECCLEMHVRGLLEPLGLECTFIDDISYHKFLGEV
HCGTNVRRKPTFKWW

>E_m_F1N048_BOVIN
PDQATAIEISLDVDADRDGVVENPRKASWTEGQGAILLVNCDRDTPWLPQEDCSDEKVYS
KEDMSQMILRTKPELPAGYEIVLYIMSDSDKVGVFCVENPRYVHLGRYHVVKYSGGSEEL
LFFVEGLRFPEGFAGLVSIHVSLLEYMFTDTVTFRIAPWIMTPNILPPVSVFVCCMKDNY
LFLKEVKNLVEKTNCELKVCQYMNGDRWIQDEIEFGYIEAPHKGFPVVLDSPRDGNLKDF
PVKQLLGPDFGYVTREPTVTSLDSFGNLEVSPPVTTYPLGRILIGSSGGRTRVVRDFLQA
QQVQVPVELYSDWLTVGHVDEFVTFVPIPGTKKFRMLMASTSACYKLFREKQKEGHGEAI
MFKGITINKILSNESLVQENQYFQRCLDWNRDILKKELGLTEQDIIDLPALFKMDQARAF
FPNMVNMIVLDKDLGIPKPFGPQVEEVCCLETHVRCLLEPLGLCCTFVDDISYHKFLGEV
HCGTNVRRKPAFKWW

>E_m_A0A3Q0DX53_TARSY
PDQATAIEISLDVDADRDGVVENPRKATWSEGQGAILLVNCDRDTPWLPKEDCSDEKVYS
KEDMSQMILRTKPDLPAGYEMVLYIMSDSDKVGVFYVENPRYIHLGRYHVVKYTGGSAEL
LFFVEGLRFPEGFSGLVSIHVSLLEYLFTDTVTFRIAPWIMTPNILPPVSVFVCCMKDNY
LFLKEVKNLVEKTNCELKVCQYINGDRWIQDEIEFGYIEAPHKGFPVVLDSPRDGNLKDF
PVKQLLGPDFGYVTREPPVTSLDSFGNLEVSPPVTAYPLGRILIGSSGGRTKVVRDFLQA
QQVQAPVELYSDWLTVGHVDEFMTFVPVPGTKQFRLLMASTSACYKLFREKQKEGHGEAI
MFKGISINKILSNESLVQENLYFQRCLDWNRDILKRELGLAEPDIIDLPALFKMDQARAF
FPNMVNMIVLDKDLGIPKPFGPQVGEECCLELHVRGLLEPLGLQCTFIDDISYHKFLGEV
HCGTNVRRKPAFKWW

>E_m_A0A1S2ZSB8_ERIEU
PDQATAIEISLDVDADRDGVVENPRKASWTEGQGAILLVNCDRDTPWLPKEDSSDEKVYS
KEDMSQMILRTKPDLPAGYEMVLYIMSDSDKVGVFYVENPRYIHLGRYHVVKYTGGSAEL
MFFVEGLRFPEGFAGLVSIHVSLLEYMFTDTVTFRIAPWIMTPNTLPPVSVFVCCMKDNY
LFMKEIKSLAEKANCELKVCQYMNGDRWMQDEIEFGYIEAPHKGFPVVLDSPRDGNLKDF
PVKQLLGPDFGYVTREPTVNSLDSFGNLEVSPPVTTYPLGRILIGSSGGRTKVVRDFLQA
QQVQAPVELYSDWLTVGHVDEFMTFVPIPGTKQFRLLMASTSACYKLFREKQKEGHGEAV
MFKGITINKILSNESLVQENLYFQRCLDWNRDILKKELGLSEQDIIDLPALFKMDRALAY
FPNMVNMIVLDRDLGIPKPFGPQTEEECCLETHVRSLLEPLGLCCSFVDDISYHKFLGEV
HCGTNVRRKPAFKWW

>E_m_A0A2K6F0J5_PROCO
PDQATAIEISLDVDADRDGVVENPKKASWTEGQGAILLVNCDRDTPWLPKEDYSDEKVYS
REDMSQMILRTKPDLPAGYEIVLYIMSDSDKVGVFYVENPRYIHLGRYHVVKYTGGSAEL
LFFVEGLRFPEGFSGLVSIHVSLLEYMFTDTVMFRIAPWIMTPNILPPVSVYVCCMKDNY
LFLKEVKNLVEKTNCELKVCQYINGDRWIQDEIEFGYIEAPHKGFPVVLDSPRDGNLKDF
PVKQLLGPDFGYVTREPPVTSLDSFGNLEVSPPVTTYPLGRILIGSSGGRTQVVRDFLQA
QQVQAPVELYSDWLTVGHVDEFMTFVPIPGTKQFRLLMAST-------------------
------------------------RCLDWNRDILKKELGLTEDDIIDLPALFKMDQARAF
FPNMVNMIVLDKDLGIPKPFGPQVEDVCCLETHVRALLEPLGLYCTFIDDISYHKFLGEV
HCGTNVRRKPAFKWW

>E_m_L5KFL9_PTEAL
PDQATAIEISLDVDADRDGMVENPRKASWTEGQGAILLVNCDRDTPWLSKEDCRDEKVFS
KEDMSQMILRTKPDLPAGHEMVLYIMSDSDKVGVFYVENPRYIHLGRYHVVKYTGGSAEL
LFFVEGLRFPEGFSGLVSIHVSLLEYMFTDTVMFRIAPWIMTPNILPPVSVYVCCMKDNY
LFLKEVKNLVEKTNCELKVCQYINGDRWIQDEIEFGYIEAPHKGFPVVLDSPRDGNLKEF
PVKQLLGPDFGYVNREPPVTSLDSFGNLEVSPPVTTYPLGRILIGSSGGRTKVVQDFLQA
QQVQAPVELYSDWLTVGHVDEFMTFIPIPGTEQFRMLM----XXXXXXXXXXXXXXXXXX
MFKGITINKILSNESLVQENQYFQRCLDWNRDILKKELGLTEQDIIDLPALFKMDQARAY
FPNMVNMIVLDKDLGIPKPFGPQVEEVCCLETHVRSLLEPLGLCCTFVDDISYHKFLGEV
HCGTNVRRKPTFKWW

>E_m_G3UCJ7_LOXAF
PDQATAIEISLDVDADRDGVVENPRKGSWTDGQGAILLVNCDRDTPWLPKEDCSDEKVYS
KQSVHKMFVRSQALHPQALRIVIPAPSSEFSIGVMWESYPRYIHLGRYHVVKYTGGSAEL
LFFVEGLRFPEGFSGLVSIHVSLLEYIFTDTVTFRIAPWIMTPNILPPVSVFVCCMKDNY
LFLKEVKNLVEKTNCELKVCQYMNGDRWIQDEIEFGYIEAPHKGFPVVLDSPRDGSLKDF
PVKQLLGPDFGYVTREPPVTSLDSFGNLEVSPPVTAYPLGRILIGSSGGRTKVVRDFLQA
QQVQAPVELYSDWLTVGHVDEFMTFVPIPGTKQFRMLMASTSACYRLFREKQKEGHGEAI
MFKGITINKILSNESLLQENQYFQRCLDWNRDVLKKELGLTEQDIIDLPALFKM-QARAF
FPNMVNMIVLNKDLGIPKPFGPQVEDVCCLETHVRSLLEPLGFCCTFVDDISYHKFLGEV
HCGTNVRRMPTFKWW

>E_m_A0A2U4A0L6_TURTR
PDQATAIEISLDVDADRDGVVENPKKVGGLEPQAG----SCRQ--PWSSQQASTTFKVYS
PSDMSQMILRTKPDLPTGYEIVLYIMSDSDKVGVFYVENPRYIHLGRYHVVKYTGGSAEL
LFFVEGLRFPEGFSGLVSIHVSLLEHMFTDTVTFRIAPWIMTPNTLPPLSVFVCCMKDNY
LFLKEVKNLVEKTNCELKVCQYMNGDRWIQDEIEFGYIEAPHKGFPVVLDSPRDGNLKDF
PVKQLLGPDFGYVTREPPVTSLDSFGNLEVSPPVTTYPLGRILIGTSGGRTKVVRDFLQA
QQVQAPVELYSDWLTVGHVDEFMTFVPIPGTKEFRMLMASTSACYKLFREKQKEGHGEAI
MFKGITINKILSNESLVQENQYFQRCLDWNRDILKKELGLTEQDIIDLPALFKMDQARAF
FPNMVNMIVLSKDLGIPKPFGPQVEEVCCLETHVRSLLEPLGLCCTFVDDISYHKFLGEV
HCGTNVRRKPTFKWW

>E_m_G1NSD3_MYOLU
----------------------------WTEGQGAILLVNCDREVPWLSKEDCKDNKVYT
SSDMSQMILRTKPDLPAGYEIVLYIMADSDRVGVFYVENPRYIHLGRYHVVKYTGGSAEL
LFFVEGLRFPEGFPGLVSIHVSLLEYMFTDTVVFRIAPWIMTPNILPPVSVYVCCMKDNY
LFLKEVKNLVEKTNCELKVCQYINGDRWIQDEIEFGYIEAPHKGFPVVLDSPRDGNLKEF
PVKQLLGPDFGYVAREPPVTSLDSFGNLEVSPPVTTYPLGRILIGSSRCRTHPPVN----
EKAEPPLVSGGHWHVSDHLPAFLSFSLHSVALQYRLLRMGHEVSIALYIRAHTWYHGNAL
IPTGITINKILSNESLVQENQYFQRCLDWNRDILKKELGLTEQDIIDLPALFKMDQAIAY
FPNMVNMIVLDKDLGIPKPFGPQIEEVCCLETHVRSLLEPLGLCCTFVDDISYHKFLGEI
HCGTNVRRKPAFKWW

>E_m_A0A1A6GMW7_NEOLE
-------------------------SAHESQGLKKVLLELCRVLSPDLCQ----------
-KD----LLMGEPNGPP-------------------PTDPRYIHLGRYHVVXYTGGSAEL
LFFVEGLRFPESFSGLVSIHVSLLEYMFITTTQSRVPAAVTTPLTLLPLXLFLVSMKDNY
LFLKEVKNLVEKTNCELKVCQYMNGDRWIQDEIEFGYIEAPHKGFPVVLDSPRDGNLKDF
PIKQLLGPDFGYVTREPNVTSLDSFGNLEVSPPVTTYPLGRILIGSS-GRTKVVRDFLQA
QQVQAPVELYSDWLTVGHVDEFMTFVPIPGTK-----TVAKISCHPLI------------
-PTGITINKILSNESLTQENQYFQRCLDWNRDILKKELALTERDIIDLPALFKMDQARAF
FPNMV------------RPSSPRVEEECCLETHVRSLLEPLGLACTFIDDISYHKFLGEV
HCGTNVRRKPTFKWW

>E_m_A0A1L8FPB4_XENLA
PDKSTGVEISLDVDADRDGDVENPHKASWTNGQGAILLVNCDKDSLFARSVDSGDNIMMS
KEDMSPMYLRTQPELPTGYHMLLYIASDSGNLGVFHFQNKMYSHLGRFYKAHY-TGTNQL
QFFVEGLRFPEGFNGLVSIKVSLLESIFTDEVTFRMAPLIITPNTLQPIDVFVCSVKDNL
FFLKAIKSLISEANYNVKICEDVNGDRWMQDELEFGYIHAPHKSFPVVLDSPRDRGLKDF
PVRNLLGPDFGYVTKLAEVTSLDSFGNLEVSPPVTNYPLGRILIGSSAGRTKAVRDFLYA
QRVQSPVELYSDWLFVGHVDEFMTFVPTADKK----------VCIPDRAAIRNHGAPYSK
IFWAWTVAKIISTDTLVKENLYAQHCIDWNRDILKQELGLTEDDIIDIPALFKLERALAF
FPNMVNMLVLGKELGIPKPYGPVIKESCCLEDYVVSLLKPLELNCTFIEDFVYHKKLGEV
HCGTNVRRKPPLPWW

>E_m_A0A1L8FHI3_XENLA
PDKATGVEISLDVDADRDGVVENPHKASWTKGQGAVLLVNCDKDSLFARSVDGGDNIMMS
KEDMSPMYLRIQPELPNGYHMLLYIASDSGNLGVFHYQNTIYSHLGKFYKARY-SGTNQL
QFFVEGLQFPESFNGLVSIKVSLLESMFTDVVTFRMAPLIITPNTLQPIDVFVCSVKDNL
FFLKAIKRLVSEANCNIKICQDVNGDRWMQDEIEFGYIHAPHKSFPVVLDSPRDRGLKDF
PVRNLLGPDFGYVTKLAEVTSLDSFGNLEVSPPVTNYPLGRILIGSSSGRTKAVRDFLYA
QRVQSPIELYTDWLFVGHVDEFMTFVPTADKKGFRLLLSSPVTCFQLFRQKKDEGHGDAT
LFQ---------------------------------------------------------
--------VLGKELGIPKPLGPVINESCCLEDYMVSMMKPLQLNCTFIDDFVYHKKLGEV
HCGTNTRRKPPFPWW

>E_m_F6YPC2_XENTR
PDKATGVEISLDVDTDRDGVVENPHKASWTNGQGAILLVNCDKDSLFARSVDGGDNIMMS
KEDMSPMCLRVRPELPTGYYLLLYVASDAGNLGVFHYHNKIYSHLGKFYKARYT-GTNEL
QFFVEGLRFPEGFEGLLSLRVSLLESMFTDVVTFRMAPLIITPNTLQPIDVFVCSVKDNL
FFLKAIKSLVAQADYNVKICEDVNGDRWMQDEIEFGYIHAPHKSFPVVLDSPRDRGLKDF
PVRNLLGMNFSRTQ-ITSFSPNTGTGERETPAFLCGVPVCFTLSPAQGAHTSPTSVIYTP
NAAGTPAHKRGASLWVREPEAFMTFVPTADKKGFRLLLASPVACFQLFRQKKDEGHGDVT
LFQGPVLTQVQSSDSL-----YFGCSLSHGRGSLLDTLWVGRKGDLTIS----IGSDNMG
VSRQVNMLVLGKELGIPKPYGPVIKESCCLEDHMVSLMKPFELNCTFIEDFTYHKKLGEV
HCGTNVRRKPPFQWW

>E_m_W5M538_LEPOC
EGKATAIEISLDVDADRDGVVENAHKASWKNGHGAILLVNCDSEWVYKKRQDCEIDKITK
SSDMSQMLLRTSPALPEGYKITLHIQSDSGKIGVFQKDKSNYPLLGQSHVVKYTGGASET
EFFVEGRRFPEDFPGLVTINLSLLEPSFTDTVVFRVAPWIMTPNTLRPLEVFVCSTRDNF
QFLKGMKELVSRCGIKMKMCENMNGDRWMQDELEFGYIQAPHHSFPVVLDSPRDGDLKDF
PYEELLGPDFGYVTRVAKVSSLDSFGNLEVSPPVTVYPLGRIIIGCAQGRTKVVQDFLWA
QKVQSPVALFSDWLYVGHVDEFMTFVPAPDRKGFRLLLASPDAGYKLFRGLQKAGHGKAK
MFEGISVEAILSNKRLQEENNFVQSCIDWNRDVLKKELGLEDEDIIDLPILFKLERAVAY
YPDMVNMIVLGKNVGIPKPYGPKVGGSCALEAEMCSLLKELGLNCTFIDDFAYHKLLGEV
HCGSNVRREPAYKWW

>E_m_W5M555_LEPOC
EGKATAIEISLDVDADRDGVVENAHKASWKNGHGAILLVNCDSEWVYKKRQDCEIDKITK
SSDMSQMLLRTSPALPEGYKITLHIQSDSGKIGVFQKDKSNYPLLGQSHVVKYTGGASET
EFFVEGRRFPEDFPGLVTINLSLLEPSFTDTVVFRVAPWIMTPNTLRPLEVFVCSTRDNF
QFLKGMKELVSRCGIKMKMCENMNGDRWMQDELEFGYIQAPHHSFPVVLDSPRDGDLKDF
PYEELLGPDFGYVTRVAKVSSLDSFGNLEVSPPVTVYPLGRIIIGCAQGRTKVVQDFLWA
QKVQSPVALFSDWLYVGHVDEFMTFVPAPDRKGFRLLLASPDAGYKLFRGLQKAGHGKAK
MFEGISVEAILSNKRLQEENNFVQSCIDWNRDVLKKELGLEDEDIIDLPILFKLERAVAY
YPDMVNMIVLGKNVGIPKPYGPKVGGSCALEAEMCSLLKELGLNCTFIDDFAYHKLLGEV
HCGSNVRREPAYKWW

>E_m_A0A3B3SDG9_9TELE
VATATTIGISLDVDADRDGVVENPNKGSWKKGHGAILLVNCDSESVYNKQLDLEREEVTK
VSDMSRMILRTSPDLPKGYKLVMHIKSDSERIRVFRRQGGEFPVLSHSREVPY-KGTGEL
DFYVEGLRFPRDFDGLVTVSLSLLEPCFTDKVVFRVAPWIMTPNTLKPVEVFVCSVKDNS
KFLRSFKDLVARSACKMTVCEYMNGDRWMQDEVEFGYIDSPHQRFPVVLDSPRDRELQDF
PYNVLLGPDFGYVTREPEVSSLDSFGNLEVSPPVTSYPLGRIIIGVAHGRTRVVQDFLWA
QKVQEPIALYSDWLIVGHVDEFMTFVPAPDRKGFRLLLASPDAAYKLFRGLQKNGFGKAK
QFDGILVDDLLSDETFRDENRYVQGCIDWNRDVLKRELGLEEEDIIDLPILFKVSRAAAF
YPDMVNMIVLGKNLGIPKPFGPKVNGQCVLEAEMRSLLEPLGLNCIFVDDFAYHLKLGEV
HCGSNVRREPEFKWW

>E_m_A0A3B3SDJ5_9TELE
VATATTIGISLDVDADRDGVVENPNKGSWKKGHGAILLVNCDSESVYNKQLDLEREEVTK
VSDMSRMILRTSPDLPKGYKLVMHIKSDSERIRVFRRQGGEFPVLSHSREVPY-KGTGEL
DFYVEGLRFPRDFDGLVTVSLSLLEPCFTDKVVFRVAPWIMTPNTLKPVEVFVCSVKDNS
KFLRSFKDLVARSACKMTVCEYMNGDRWMQDEVEFGYIDSPHQRFPVVLDSPRDRELQDF
PYNVLLGPDFGYVTREPEVSSLDSFGNLEVSPPVTSYPLGRIIIGVAHGRTRVVQDFLWA
QKVQEPIALYSDWLIVGHVDEFMTFVPAPDRKGFRLLLASPDAAYKLFRGLQKNGFGKAK
QFDGILVDDLLSDETFRDENRYVQGCIDWNRDVLKRELGLEEEDIIDLPILFKVSRAAAF
YPDMVNMIVLGKNLGIPKPFGPKVNGQCVLEAEMRSLLEPLGLNCIFVDDFAYHLKLGEV
HCGSNVRREPEFKWW

>E_m_A0A3Q3F7G0_9LABR
VGKATAFEISLDVDADRDGEVEDPNKGSWKNGHGAVLLVNCDSETRYYKTLDHEKDSVSR
VSDMSLMVLRTKPPLPEGYKLNLHIQSDAESVRVFRSGSPSYPLLSSSKEVPYPGDDAEL
KLYMEGLRFPKDFNGLVTINLSLLDTIFTDRVVFRVAPWIMTPNTLQPEEVFVCRTDDNQ
FFLDEMTRLVAKSGCEIKICKYLNGDRWMQDEMEFGYIDSPHQRFPVVLDSPRDRELADF
PFDQLLGPDFGYVTRTADVSSLDSFGNLEVSPPVTHFPLGRIIIGVATGRTQVVQDFLWA
QNVQEPVALFSDWLYVGHVDEFMSFVPAPDRKGFRLLLASPDAGYKLFKRLQNNGHGKAT
LFEDLTVDEILGNESLQSENNYVQSCIDWNRDVLKRELGLKEEDIIDLPILFKLVKAQAF
YPDMVNMIVLGKNLGIPKPFGPKVNGRCALEAETSSLLEGLGLNCTFIDDFAYHKKLGEV
HCGSNVRRKPDYKWW

>E_m_A0A087YD04_POEFO
VGTATAIEISLDVDADRDGIVENPHKESWTNGHGAILLVNCDAEKIHDKSPDNEDPRIVK
VADMSLMVLRTRPALPEGYKLTMHIQGDAESVRVFRAASRDYPLLSSSQEVPYLGGSAEM
NFYVEGLRFPKDFDGLITINLSLLQPVFTDKVVFRVSPWIMTPNTLQPVEVFVCSTSDNY
QFLKGMKALVSRCGYKLKVCEYMNGDRWMQDELEFGYIDSPHHSFPVVLDSPRDGHLDDF
PYDELLGPDFGYVTRVADVSSLDSFGNLEVSPPVTKYPLGRILIGVAKGRTKVVQDFLWA
QKVQEPVALFSDWLCVGHIDEFMTFVPAPDRKGFRLLLASPDAAYKLFRGLHNDGHGQAK
MFDGVTVDDILGDENLRDENNYVQSCIDWNRDVLKRELGLDDDDIIDLPILFKLERAVAY
YPDMVNMIVLGKDLGIPKPFGPKVNGRCALETEMCSLMEGLGLRCTFIDDFAYHKLLGEV
HCGSNVRRKPDFKWW

>E_m_A0A3Q1JX32_ANATE
VGKATAVEISLDVDADRDGIVENPNKGSWKKGHGAILLVNCDSERTYWKKPDTEQDYISN
VSDMSAMVLRTRPALPQGYKLTLHIQGDAESVRVFRSRSADHPLLSSSEEVPYFGGEAEM
KFYVEGLRFPKGFDGLITINLSLLEPIFTDKVVFKVAPWIMTPNTLNPVEVFVCSTEDNY
QFLKGMRNLVDKSGYKLKICKYENGDRWMQDEVEFGYIDSPHHRFPVVLDSPRDGRLQDF
PYNELLGPDFGYVTRVADVSSLDSFGNLEVSPPVTHYPLGRIIIGVAKGRTKVVQDFLWA
QKVQEPIALFSDWLIVGHVDEFMTFVPAPDRKGFRLLLASPDAAYKLFRGLQNEGHGEAK
LFDGLTLNELLDDDSLQTENNYVQSCIDWNRDVLKRELGLDEGDIIDLPILFKLERAVAY
YPDMVNMIVLGKNLGIPKPFGPKVNGRCALEAEMCSLLEGLGLSCTFIDDFAYHKLLGEV
HCGSNVRREPDFKWW

>E_m_A0A3Q1JN54_ANATE
VGKATAVEISLDVDADRDGIVENPNKGSWKKGHGAILLVNCDSERTYWKKPDTEQDYISN
VSDMSAMVLRTRPALPQGYKLTLHIQGDAESVRVFRSRSADHPLLSSSEEVPYFGGEAEM
KFYVEGLRFPKGFDGLITINLSLLEPIFTDKVVFKVAPWIMTPNTLNPVEVFVCSTEDNY
QFLKGMRNLVDKSGYKLKICKYENGDRWMQDEVEFGYIDSPHHRFPVVLDSPRDGRLQDF
PYNELLGPDFGYVTRVADVSSLDSFGNLEVSPPVTHYPLGRIIIGVAKGRTKVVQDFLWA
QKVQEPIALFSDWLIVGHVDEFMTFVPAPDRKGFRLLLASPDAAYKLFRGLQNEGHGEAK
LFDGLTLNELLDDDSLQTENNYVQSCIDWNRDVLKRELGLDEGDIIDLPILFKLERAVAY
YPDMVNMIVLGKNLGIPKPFGPKVNGRCALEAEMCSLLEGLGLSCTFIDDFAYHKLLGEV
HCGSNVRREPDFKWW

>E_m_A0A3B4V596_SERDU
VGRATAVEISLDVDADRDGVVEDPNKGSWKNGHGAVLLVNCDTERIYAKKPDIEQNYISR
TSDMSVMVLRTRPALPEGYKLTMHIQGDAESVRVFMSTSPDYPLLNSSQEVPYIGGVAGM
KFYVEGLRFPKDFDGLININLSLLEPIFTDKVVFRVAPWIMTPNTLQPVEVFICSTSDNY
QFLKGMKNLVAKSGYKLKICEYVNGDRWMQDELEFGYIDSPHHRFPVVLDSPRDGNLMDF
PYNELLGPDFGYVTRVADVSSLDSFGNLEVSPPVTNYPLGRIIIGVAKGRTKVVQDFLWA
QKVQEPIALFSDWLLVGHVDEFMTFVPAPDRKHFRLLLASPDAGYKLFRGLQKDGHGQAR
LFEGRTVDEILKDDPLRYQNNYVQNCIDWNRDVLKRELGLEEEDIIDLPILFKLSRAVAY
YPDMVNMIVLGKNLGIPKPFGPKVNGRCALEAEMCSLMEGLGLKCTFIDDFAYHKLLGEV
HCGSNVRRQPDFKWW

>E_m_A0A3B4V6J7_SERDU
VGRATAVEISLDVDADRDGVVEDPNKGSWKNGHGAVLLVNCDTERIYAKKPDIEQNYISR
TSDMSVMVLRTRPALPEGYKLTMHIQGDAESVRVFMSTSPDYPLLNSSQEVPYIGGVAGM
KFYVEGLRFPKDFDGLININLSLLEPIFTDKVVFRVAPWIMTPNTLQPVEVFICSTSDNY
QFLKGMKNLVAKSGYKLKICEYVNGDRWMQDELEFGYIDSPHHRFPVVLDSPRDGNLMDF
PYNELLGPDFGYVTRVADVSSLDSFGNLEVSPPVTNYPLGRIIIGVAKGRTKVVQDFLWA
QKVQEPIALFSDWLLVGHVDEFMTFVPAPDRKHFRLLLASPDAGYKLFRGLQKDGHGQAR
LFEGRTVDEILKDDPLRYQNNYVQNCIDWNRDVLKRELGLEEEDIIDLPILFKLSRAVAY
YPDMVNMIVLGKNLGIPKPFGPKVNGRCALEAEMCSLMEGLGLKCTFIDDFAYHKLLGEV
HCGSNVRRQPDFKWW

>E_m_A0A3Q1C1Z5_AMPOC
VGRATAVEISLDVDADRDGIVENPDKGSWKDGHGAILLVNCDSERTYLKKPDHEQTSITR
VSDMSVMVLRTKPALPEGYKLTMHIQGDAESVRVFRTRSPDFPLLSSSQEVPYLGGEAEM
NFYVEGLRFPRDFDGLISINLSLLEPIFTDKVMLRVAPWIMTPNTLQPLEVFVCSTSDNY
TFLNGMRNLVAKSGYKLNICEYMNGDRWMQDELEFGYIDSPHQRFPVVLDSPRDGKLQNF
PYEELLGPNFGYVTRTAEVSSLDSFGNLEVSPPVTKYPLGRIIIGVAKGRTKVVQEFLFA
QKVQEPVALFSDWLLVGHVDEFMTFVPASDRKGFRLLLASPDAGYKLFRGLQNDGHGQAK
MFDGITVDEILNDEILQSHNNYVQSCIDWNRDVLKRELGLDDDDIIDLPILFKLVRAVAY
YPDMVNMIVLGKNLGIPKPFGPKVNGRCALEAEMCSLLEGLGLRCTFIDDFAYHKLLGEV
HCGSNVRRQPDFKWW

>E_m_A0A3B4YVS2_9TELE
VGRATAVEISLDVDADRDGIVENPDKGSWKDGHGAILLVNCDSERTYRKKLDHDQDYISR
VSDMSVMVLRTKPALPEGYKLTMHIQGDAESVRVFRAKTPDFPLLSSSQEVPYLGGRGEL
NLYVEGLRFPRDFNGLISINLSLLEPIFTDKVMFRVAPWIMTPNTLQPLEVFVCSTSDNY
PFLKGMRNLVATSGYKLNICENMNGDRWMQDELEFGYIDSPHQRFPVVLDSPRDGALQDF
PYEELLGPNFGYVTRMADVSSLDSFGNLEVSPPVTKYPLGRIIIGVAKGRTKVVQDFLFA
QKVQEPVALFSDWLCVGHVDEFMTFVPAPDRKGFRLLLASPDAGYKLFRGLQNNGHGQAK
LFDGITVDEILNDESLQGQNNYVQSCIDWNRDVLKRELGLDDDDIIDLPILFKLLRAVAY
YPDMVNMIVLGKNLGIPKPFGPRVNGRCALEAEMCSLMEGLGLRCTFIDNFAYHKLLGEV
HCGSNVRREMDFKWW

>E_m_A0A3Q0S233_AMPCI
VGTATAVEISLDVDADRDGVVENPKKGSWKDGHGAILLVNCDSEKTYWKKPDNKDTSISR
VSDMSVMVLRTKPALPEGYKLTMHIQGDAESVRVFRSRSADFPLLSSSKEVPYLGGVAEM
NFHVEGLRFPKDFDGLISINLSLLEPIFTDKVVFRVAPWIMTPNTLRPVEVFVCSTSDNY
QFLKGMRNLVMMSGYKLNICEYENGDRWMQDELEIGYIDSPHQRFPVVLDSPRDGDLADF
PYDKLLGPDFGYVTRVVQVSSLDSFGNLEVSPPVTKYPLGRIIIGVAKGRTKVVQDFLWA
QKVQEPIALFSDWLCVGHVDEFMTFVPAPDRKGFRLLLASPDAAYKLFRGLQQSGQGKAT
LFDGTVLDEILNDKNLQEENNYVQSCIDWNRDVLKRELGLEDEDIIDLPILFKLVRAVAY
YPDMVNMIVLGKNLGIPKPFGPKVNGRCALETKMCSLMEGLGLSCTFIDDFAYHELLGEV
HCGSNVRREPEFKWW

>E_m_A0A3Q0RXN9_AMPCI
-------KISLDVDADRDGVVENPKKGSWKDGHGAILLVNCDSEKTYWKKPDNKDTSISR
VSDMSVMVLRTKPALPEGYKLTMHIQGDAESVRVFRSRSADFPLLSSSKEVPYLGGVAEM
NFHVEGLRFPKDFDGLISINLSLLEPIFTDKVVFRVAPWIMTPNTLRPVEVFVCSTSDNY
QFLKGMRNLVMMSGYKLNICEYENGDRWMQDELEIGYIDSPHQRFPVVLDSPRDGDLADF
PYDKLLGPDFGYVTRVVQVSSLDSFGNLEVSPPVTKYPLGRIIIGVAKGRTKVVQDFLWA
QKVQEPIALFSDWLCVGHVDEFMTFVPAPDRKGFRLLLASPDAAYKLFRGLQQSGQGKAT
LFDGKTVDEILNDKNLQEENNYVQSCIDWNRDVLKRELGLEDEDIIDLPILFKLVRAVAY
YPDMVNMIVLGKNLGIPKPFGPKVNGRCALETKMCSLMEGLGLSCTFIDDFAYHELLGEV
HCGSNVRREPEFKWW

>E_m_A0A3Q0RVV1_AMPCI
VGTATAVEISLDVDADRDGVVENPKKGSWKDGHGAILLVNCDSEKTYWKKPDNKDTSISR
VSDMSVMVLRTKPALPEGYKLTMHIQGDAESVRVFRSRSADFPLLSSSKEVPYLGGVAEM
NFHVEGLRFPKDFDGLISINLSLLEPIFTDKVVFRVAPWIMTPNTLRPVEVFVCSTSDNY
QFLKGMRNLVMMSGYKLNICEYENGDRWMQDELEIGYIDSPHQRFPVVLDSPRDGDLADF
PYDKLLGPDFGYVTRVVQVSSLDSFGNLEVSPPVTKYPLGRIIIGVAKGRTKVVQDFLWA
QKVQEPIALFSDWLCVGHVDEFMTFVPAPDRKGFRLLLASPDAAYKLFRGLQQSGQGKAK
----KTVDEILNDKNLQEENNYVQSCIDWNRDVLKRELGLEDEDIIDLPILFKLVRAVAY
YPDMVNMIVLGKNLGIPKPFGPKVNGRCALETKMCSLMEGLGLSCTFIDDFAYHELLGEV
HCGSNVRREPEFKWW

>E_m_I3KBW6_ORENI
VGRATAVELSLDVDADRDGIVENPNKGSWKDGHGAILLVNCDSEKTYKKTPDSEEKNIYK
VSDMSVMVLRTKPGLPEGYKLTMHIQGDAESVRVFRNRST-YPLLSSSKEVPYLGGVAEM
NFYVEGLRFPKDFNGLVTINLSLLEPIFTDKVVFKVAPWIMTPNTLRPVEVFVCSTSDNY
QFLKGMRNLVAKSGYKLNICEYVNGDRWMQDELEFGYIDSPHHRFPVVLDSPRDGDLANF
PYDELLGPDFGYVTRVAHVSSLDSFGNLEVSPPVTKYPLGRIIIGVAKGRTKVVQDFLWA
QKVQEPIALFSDWLLVGHVDEFMTFVPAPDRKGFRLLLASPDAGYKLFRGLQNSGHGQAT
LFDGITLDEILEDEKLQAENNYVQSCIDWNRDVLKRELGLDDEDIIDLPILFKLVRAVAY
YPDMVNMIVLGKNLGIPKPFGPKVNGRCALEAEMCSLMEGLGLKCTFIDDYSYHQLLGEV
HCGSNVRREPEFKWW

>E_m_A0A3Q4GZ03_NEOBR
VGRATAVELSLDVDADRDGIVENPKKGSWKNGHGAILLVNCDSEKTYKKTLDSEDKNIYK
VS---------------GKPLSVQLPINTQFFHLF--------------SVP--------
----------QDFNGLVTINLSLLEPIFTDKVVFKVAPWIMTPNTLRPVEVFVCSTSDNY
QFLKGMRNLVAKSGYKLNICEYVNGDRWMQDELEFGYIDSPHHHFPVVLDSPRDGNLANF
PYDELLGPDFGYVTRVAHVSSLDSFGNLEVSPPVTKYPLGRIIIGVAKGRTKVVQDFLWA
QKVQEPIALFSDWLFVGHVDEFMTFVPAPNRKGFRLLLASPDAGYKLFRGLQNSGHGQAT
LFD-ITLDKILKDEKLQAENNYVQSCIDWNRDVLKRELGLDDEDIIDLPILFKLVRAVAY
YPDMVNMIVLGKNLGIPKPFGPKVNGRCALEAEMCSLMEGLGLNCTFIDDYSYHQLLGEV
HCGSNVRREPEFKWW

>E_m_A0A4W6D6M7_LATCA
VGQATAVEISLDVDADRDGIVENLNKGSWKNGHGAVLLVNCDSERTYWKKPDTEHNEVYR
VSDMSPMVLRTKPALPEGYKLAMHIQTDAESVRVFMSRSSDYSLLNSSQEVPYLGGEAET
QFYVEGLRFLKDFNGLVSINLSLLEPIFTDKVVFRVTPWIMTPNTLQPVEVFVCSTKDNY
QFLKGMRNLVAKSGYKLKICEYVNGDRWMQDELEFGYIDSPHHQFPVVLDSPRDGKLQDF
PYNELLGPDFGYVTRVADVSSLDSFGNLEVSPPVTNYPLGRIIIGVAKGRTKVVQDFLWA
QKVQEPIALFSDWLLVGHVDEFLTFVPAPDRKGFRLLLASPDAGYKLFRGLQNDGHGQAK
LFEGVTVDDILKNDSLQSENNYVQSCIDWNRDVLKRELGLDDEDIIDLPILFKLERAVAY
YPDMVNMIVLGKNLGIPKPFGPKVNGRCALEAEMCSLMEGLGLSCMFIDDFAYHKLLGEV
HCGSNVRREPHFKWW

>E_m_A0A2U9BFS6_SCOMX
LGRAIAVEISLDVDADRDGVVDNPNKGVWKDGHGAILLVNCDSERRFWKKQDSEQDYISK
VSDMSVMVLRTKPALPEGYKLTMHIQGHADRVRVFRSKSPNYPLLSSSQEVPYLGGETEM
NFYVEALRFPKDFDGLISINLSVLEPIFTDKVEFRVAPWIMTPNTLNPLEVLVCSTSDNY
KFLKGMRSLVAESGYKLKICEYVNGDRWMQDELEFGYIDSPHQRFPVVLDSPRDGKLQDF
PYDELLGPDFGYVTRVADVSSLDSFGNLEVSPPVTNYPLGRIIIGVAKGRTKVVQDFLWA
QKVQEPIALFSDWLVVGHVDEFMTFVPAPDRKRFRLLLASPDAGYKLFRGLRNSGHGQAK
LFEGTTVDDILGDGGLKTQNNYVQSCIDWNRDVLKRELGLDEEDIIDLPILFKLVRAVAY
YPDLVNMIVLGKNLGIPKPFGPKVNGRCALEAEMCSLMEGLDLRCTFIDNYAYHKLLGEV
HCGSNVRREPDFKWW

>E_m_A0A3P8WJY5_CYNSE
VGRATAVEVSLDVDADRDGVVENPKKASWKDGHGAILLVNCDSERTYWKKPDTEHKYVSK
VSDMSPMVLRTKPALPDGYKLTLHIQSDAESVRIFRAKSGDYPLLSTSQEVPYLGNNGEL
KFYVEGLRFLKDFDGMVTINVSLLEPIFTDKVVFRVAPWIMTPNTLNPVEVFVCSTRDNY
KFLKSMTRLVDSSGYKLKVCEYMNGDRWMQDELEFGYIDSPHQGFPVVLDSPRDGKLRDF
PYAEILGPDFGYVTRVADVSSLDSFGNLEVSPPVTNYPLGRIIIGVAKGRTKVVQDFLWA
QKVQEPVALFSDWLVVGHVDEFMTFVPAPDRKGFRLLLASPDAGYKLFRGLKNDGHGQAK
LFEGITVDELLDDEQLQAENSYVQSCIDWNRDVLKRELGLDDDDIIDLPILFKLVRALAY
YPDMVNMIVLGKNLGIPKPFGPKVNGRCSLEAEMCSLMGGLGLNCTFIDDFAYHKLLGEV
HCGSNVRREAGFKWW

>E_m_A0A3P8WME4_CYNSE
VGRATAVEVSLDVDADRDGVVENPKKASWKDGHGAILLVNCDSERTYWKKPDTEHKYVSK
VSDMSPMVLRTKPALPDGYKLTLHIQSDAESVRIFRAKSGDYPLLSTSQEVPYLGNNGEL
KFYVEGLRFLKDFDGMVTINVSLLEPIFTDKVVFRVAPWIMTPNTLNPVEVFVCSTRDNY
KFLKSMTRLVDSSGYKLKVCEYMNGDRWMQDELEFGYIDSPHQGFPVVLDSPRDGKLRDF
PYAEILGPDFGYVTRVADVSSLDSFGNLEVSPPVTNYPLGRIIIGVAKGRTKVVQDFLWA
QKVQEPVALFSDWLVVGHVDEFMTFVPAPDRKGFRLLLASPDAGYKLFRGLKNDGHGQAK
LFEGITVDELLDDEQLQAENSYVQSCIDWNRDVLKRELGLDDDDIIDLPILFKLVRALAY
YPDMVNMIVLGKNLGIPKPFGPKVNGRCSLEAEMCSLMGGLGLNCTFIDDFAYHKLLGEV
HCGSNVRREAGFKWW

>E_m_A0A3Q3WQK6_MOLML
VGTATGFEISLDVDADRDGVVENPNKGSWKDGHGAILLVNCDSERIYAKTPDNEQNSISR
VSDMSVMVLRTRPALPQGYKLAMHIQGDAESIRVFRPRSADYPLLSSTQEVPYLGGISEM
NFYVEGLRFLKDFDGLISINLSVLEPIFTDKVMFRVAPWIMTPNTLEPVEVFVCSTSDNY
QFLKGMRSLVAKSGYKLKICEYMNGDRWMQDELEFGYIDSPHHRFPVVLDSPRDGKLQDF
PYKELLGPDFGYVTREPNVSSLDSFGNLEVSPPVTNYPLGRILIGVARGRTKVVQEFLWA
QKVQEPVALFSDWLYVGHIDEFMTFVPAPDRKGFRLLLASPDAAYKLFRSLQSDGHGKAK
LFEGVTVDEILNNDGLRAQNNYVQSCIDWNRDVLKRELGLEDDDIIDLPILFKFIRAVAY
YPDMVNMIVLGKNLGIPKPFGPLVNGCCALEAKMSSLMEGLGLCCYFIDDFAYHKLHGEV
HCGSNVLRKMDFKWW

>E_m_A0A3Q3X5Z2_MOLML
VGTATGFEISLDVDADRDGVVENPNKGSWKDGHGAILLVNCDSERIYAKTPDNEQNSISR
VSDMSVMVLRTRPALPQGYKLAMHIQGDAESIRVFRPRSADYPLLSSTQEVPYLGGISEM
NFYVEGLRFLKDFDGLISINLSVLEPIFTDKVMFRVAPWIMTPNTLEPVEVFVCSTSDNY
QFLKGMRSLVAKSGYKLKICEYMNGDRWMQDELEFGYIDSPHHRFPVVLDSPRDGKLQDF
PYKELLGPDFGYVTREPNVSSLDSFGNLEVSPPVTNYPLGRILIGVARGRTKVVQEFLWA
QKVQEPVALFSDWLYVGHIDEFMTFVPAPDRKGFRLLLASPDAAYKLFRSLQSDGHGKAK
LFEGVTVDEILNNDGLRAQNNYVQSCIDWNRDVLKRELGLEDDDIIDLPILFKFIRAVAY
YPDMVNMIVLGKNLGIPKPFGPLVNGCCALEAKMSSLMEGLGLCCYFIDDFAYHKLHGEV
HCGSNVLRKMDFKWW

>E_m_A0A3Q4BEJ8_MOLML
VGTATGFEISLDVDADRDGVVENPNKGSWKDGHGAILLVNCDSERIYAKTPDNEQNSISR
VSDMSVMVLRTRPALPQGYKLAMHIQGDAESIRVFRPRSADYPLLSSTQEVPYLGGISEM
NFYVEGLRFLKDFDGLISINLSVLEPIFTDKVMFRVAPWIMTPNTLEPVEVFVCSTSDNY
QFLKGMRSLVAKSGYKLKICEYMNGDRWMQ------------------------------
------GPDFGYVTREPNVSSLDSFGNLEVSPPVTNYPLGRILIGVARGRTKVVQEFLWA
QKVQEPVALFSDWLYVGHIDEFMTFVPAPDRKGFRLLLASPDAAYKLFRSLQSDGHGKAK
LFEGVTVDEILNNDGLRAQNNYVQSCIDWNRDVLKRELGLEDDDIIDLPILFKFIRAVAY
YPDMVNMIVLGKNLGIPKPFGPLVNGCCALEAKMSSLMEGLGLCCYFIDDFAYHKLHGEV
HCGSNVLRKMDFKWW

>E_m_A0A4V6AN03_COLLU
------------------------------------------------------------
--------MATSPC-------SVRVQ---RGIRVYRFEKEDYALLNASKDVPYLGGAAEM
SFYVEGLRFPKDFDGVISINLSLLEPIFTDKVVFRVAPWIMTPNTLQPIEVFVCSTSDNY
EFLKGMRNLVAQSGYKLKICEYVNGDRWMQDELEFGYIDSPHQRFPVVLDSPRDRGLNDF
PYNVLLGPDFGYVTRVADVSSLDSFGNLEVSPPVTNYPLGRILLGVAGGRTKVVQDFLWA
QKVQEPVALFSDWLLVGHIDEFMTFVPAPDRKGFRLLLASPDAAYKLFKGLQKDGHGQAK
MFDGITVDEILSDDNFQAQNNYVQSCIDWNRDVLKKELGLDDEDIIDVPVLFILERASAY
YPDMVNMIVLGKNLGIPKPFGPKVNGRCALEAEMCSLMEGLGLSCTFIDDFAYHKKRGEV
HCGSNVRREVDFKWW

>E_m_A0A484DE83_PERFV
VGRATAVEISLDVDADRDGVVENANKGSWKNGHGAILLVNCDSEQKYRKKPDCEQDYVTK
VSDMSVMVLRTRPALPEGYKLTMHIQRHAESVRVFRSRSPNYPLLSSSQEVPYLGGVAEM
KFHVEGLRFPNDFDGLVTINLSLLEPIFTDKVVFRVAPWIMTPNTLRPVEVFVCNTSDNN
PFLKGMRNLVAKSGYKLTICEYVNGDRWMQDELEFGYIDSPHQRFPVVLDSPRDGKLQNF
PYDELLGPDFGYVTRVAHVSSLDSFGNLEVSPPVTKYPLGRIIIGVAKGRTKVVQDFLWA
QKVQEPIALFSDWLCVGHVDEFMTFVPAPNRKGFRLLLASPDAGYKLFRGLQNDGHGKAK
MFEGITVDEIVDDENLQAQNNYVQSCIDWNRDVLKRELGLDDEDIIDLPILFKLMRAVAY
YPDMVNMIVLGKNLGIPKPFGPRVNGRCALEAEMCSLMEGLGLSCTFIDDFAYHKLLGEV
HCGSNVRREPDFKWW

>E_m_A0A2I4BBA1_9TELE
DGRATAIEISLDVDADRDGVVENPNKGSWKDGHGAILLVNCDSETSYNKMPDTEKDRISK
VSDMSPMVLRTKPALPEGYKLTMHIRGDAENVRVFRPRSNDYPLLSRSKEVPYLGGVAEM
NFYVEGLRFPMNFDGLVTINLSLLEPIFSDKVVFRVAPWIMTPNTLEPVEVFVCSTRDNY
QFMKGIKDLVQKSRHELKVCEYMNGDRWMQDELEFGYIDSPHQGFPVVLDSPRDGKLKDF
PYETLLGPDFGYVTRLAKVSSLDSFGNLEVSPPVTEYPLGRIIIGVAKGRTKVVQDFLWA
QKVQEPIALFSDWLYVGHVDEFMTFVPAPDRKGFRLLLASPDAGYKLFRGLYNDGHGKAK
LFDGVTVEQILGDESLRAENNYVQSCIDWNRDVLKRELGLDDDDIIDLPILFKMERAVAY
YPDMVNMIVLGKNLGVPKPFGPRVNGRCALEAEMCSLMGGLGLQCTFIDDFAYHKLLGEV
HCGSNVRRKPDFKWW

>E_m_A0A3Q3GFJ6_KRYMA
VGRATAIEISLDVDADRDGVVENPNKGSWKNGHGAVLLVNCDSERTYLKTPDSEKKEISR
VSDMSLMVLRTKPALPKGYKLTMHIKGDAESVRVFTPRSTDFPLLSQSQEVPYLGVAAET
TFYVEGLRFPKNFDGLVTINLSLLEPIFTDKVVFRVAPWIMTPNTLEPQEVFVCSTRDNH
HFLKGMKSLVEQNGCELNVCEYMNGDRWMQDELEFGYIDSPHHRFPVVLDSPRDGQLKDF
PYEELLGPDFGYVTRVATVGSLDSFGNLEVSPPVTKYPLGRIIIGVAKGRTKVVQDFLWA
QKVQEPIALFSDWLTVGHVDEFMTFVPAPDRKGFRLLLASPDAGYKLFRGLYNDGHGKAK
LFEGVTVEEILGDDHLRAENNYVQSCIDWNRDVLKRELGLDDDDIIDLPILFKMIRAVAY
YPDMVNMIVLGKNLGIPKPFGPRVKGCCALEAEMCSLMEGLGLKCTFIDDFAYHQLLGEV
HCGSNVRRKPDFKWW

>E_m_A0A3P8XXK0_ESOLU
EGKATAVEISLDVDADRDGQVENPNKGSWMNGHGAILLVNCDSERVYGKKLDTLSAEVTR
VSDMSPMMLRTRPPLPQGYKLAIHIQGDAETVRVYKTRSTDYPLLGFSKEVPYPGGNAEM
KFYVEGLRFPKDFEGLITISLSLLEPSFTDKVVFRVAPWIMTPNTLNPVEVFVCSTSDNY
EFLKGMRKLVEKSGYKLKICEYMNQDRWMQDEIEFGYIDSPHQHFPVVLDSPRDGGLQDF
PYEELLGPDFGYVTRTAVVSSLDSFGNLEVSPPVTNYPLGRIIIGVAEGRTKVVQDFLWA
QKVQRPIALFSDWLVVGHVDEFMTFVPAPDKKGFRLLLASPDAAYKLFRGLQKDGHGQAK
MFDGITVDEILSDEKLLAENNYVQSCIDWNRDVLKRELGLDDDDIIDLPILFHVIRAVAY
YPDMVNMIVLGKNLGIPKPFGPKVDGRCVLETEMTNLMKGLGVRCTYLDDFAYHKNLGEV
HCGSNVRREPSFKWW

>E_m_A0A4W5QNB8_9TELE
VGKATAFEISLDVDADRDGQVENPNKGSWMNGHGAILLVNCDSEHTCRKSLDSEHAEVTR
VSDMSPMVLRTSPALPEGYKLTMHIQGDAECVRVF--RSTDYPLVGGSKEVPCLWGNAEM
NFYVEGLRFPKDFEGLISINLSMLEPSFTDRVVFRVAPWIMTPNTLDPVEVFVCSTTDND
KFLKRMRRLVENSGYKLKICEDMNGDRWIQDEIEFGYIDSPHQRFPVVLDSPRDGDLQDF
PYDVLLGQDFGYVTRTTEVSSLDSFGNLEVSPPVTNYPLGRIIIGVAKGRTKVVQDFLWA
QKVQEPIALFSDWLLVGHVDEFMTFVPAPDKKGFRLLLASPDASYKLFRGLQNDGHGQAK
MFDGITVDAILSDEKLKAENNYVQSCIDWNRDVLKRELGLDDDDIIDLPILFRVMRAVAY
YPDMVNMIVLGKNLGIPKPFGPKVDGRCALEAEMTSLMGGLGLSCTYIDDFAYHKLLGEV
HCGSNVRREPSFKWW

>E_m_A0A060VNY9_ONCMY
VGKATAFEISLDVDADRDGQVENPNKGSWMNGHGAILLVNCDSEHTCRKSLDSEHAEVTR
VSDMSPMVLRTSPALPEGYKLTMHIQGDAECVRVF--RSTDYPLVGGSKEVPCLWGNAEM
NFYVEGLRFPKDFEGLISINLSMLEPSFTDRVVFRVAPWIMTPNTLDPVEVFVCSTTDND
PFLKRMRRLVKNSGCKLKICEDMNGDRWMQDEIEFGYIDSPHQRFPVVLDSPRDGDLQDF
PYDVLLGQDFGYVTRTAEVSSLDSFGNLEVSPPVTNYPLGRIIIGVAKGRTKVVQDFLWA
QKVQEPIALFSDWLLVGHVDEFMTFVPALDKKGFRLLLASPDASYKLFRGLQNGGHGQAK
MFDGITVDEILSDEKLKAENNYVQSCIDWNRDVLKRELGLDDDDIIDLPILFHVMRAVAY
YPDMVNMIVLGKNLGIPKPFGPKVDGRCALEAEMTSLMEGLGLSCTYIDDFAYHKLLGEV
HCGSNVRREPSFKWW

>E_m_A0A1S3P3M8_SALSA
VGKATAFEISLDVDADRDGQVENPNKGSWMNGHGAILLVNCDSEHTCRKSLDSEHAEVTR
VSDMSPMVLRTSPALPEGYKLTMHIQGDAECVRVFRTRSTDYPLVGGSKEVPCLWGNAEM
NFYVEGLRFPKDFEGLISINLSMLEPSFTDKVVFRVAPWIMTPNTLDPVEVFVCSTTDNE
QFLKRMRRLVENSGCKLKICEDMNGDRWMQDEIEFGYIDSPHQRFPVVLDSPRDGHLQDF
PYDVLLGQDFGYVTRTAEVSSLDSFGNLEVSPPVTNYPLGRIIIGVAKGRTKVVQDFLWA
QKVQEPIALFSDWLLVGHVDEFMTFVPAPDKKGFRLLLASPDASYKLFRGLQNDGHGQAK
MFDGITVDKILSDEKLKAENNYVQSCIDWNRDVLKRELGLDDDDIIDLPILFHVIRAVAY
YPDMVNMIVLGKNLGIPKPFGPKVDGRCALEAEMTSLMGGLGLSCTYIDDFAYHKLLGEV
HCGSNVRREPSFKWW

>E_m_A0A1S3LDE2_SALSA
VGKATAVEISLDVDADRDGQVENPNKGSWMNGHGAILLVNCDSERTYGKRRDSERAEVSR
VSDMSPMVLRTSPALPEGYKLTMHIQGDAESVRVFSTRSTDYPLLGSSKEVPYLGGNAEM
NFYVEGLRFPKDFEGLISISLSLLEPSFTDRVVFRVAPWIMTPNTLNPVEVFVCSTSDNY
QFLKGMRRLVENSGYKLKVCEYMNGDRWMQDEIEFGYIDSPHQRFPVVLDSPRDGELQDF
PYDVLLGPDFGYVTRTAEVSSLDSFGNLEVSPPVTNYPLGRIIIGVAKGRTKVVQDFLWA
QKVQEPIALFSDWLLVGHVDEFMTFVPAPDKKGFRLLLASPDAGYKLFRGLQNDGHGQAK
MFDGITVDEILSDDKLRAENNYVQSCIDWNRDVLKRELGLDDDDIIDLPILFHVTRAVAY
YPDMVNMIVLGKNLGIPKPFGPKVDGRCALEAEMTSLMEGLGLSCTYIDDFAYHKLLGEV
HCGSNVRREPSFKWW

>E_m_A0A1S3LDD7_SALSA
VGKATAVEISLDVDADRDGQVENPNKGSWMNGHGAILLVNCDSERTYGKRRDSECAEVTR
VSDMSPMVLRTSPALPEGYKLTMHIQGDAESVRVFSTRSTDYPLLGSSKEVPYLGGNAEM
NFYVEGLRFPKDFEGLISISLSLLEPSFTDRVVFRVAPWIMTPNTLNPVEVFVCSTSDNY
QFLKGMRRLVENSGYKLKVCQYMNGDRWIQDEIEFGYIDSPHQRFPVVLDSPRDGELQDF
PYDELLGPDFGYVTRMAEVSSLDSFGNLEVSPPVIIYPLGRIIIGVAKGRTKVVQDFLWA
QKVQEPIALFSDWLHVGHVDEFMTFVPAPDKKGFRLLLASPDAGYKLFRGLQNDRHGQAK
MFDGITVDEILSDDKLRAENNYVQSCIDWNRDVLKRELGLDDDDIIDLPILFHVTRAVAY
YPDMVNMIVLGKNLGIPKPFGPKVDGRCALEAEMTSLMEGLGLSCTYIDDFAYHKLLGEV
HCGSNVRREPSFKWW

>E_m_A0A4W5P010_9TELE
VGKATAVEISLDVDADRDGQVENPNKGSWMNGHGAILLVNCDSERTYGKRRDSESAEVTR
VSDMSPMVLRTSPALPAGYKLTMHIQGDAESVRVFRTRSTDYPLLGSSKEVPYLGGNAEM
NFYVEGLRFPIDFEGLISISLSLLEPSFTDRVVFRVAPWIMTPNTLNPVEVFICSTSDNY
QFLKGMKRLVENSGYKLKVCEYMNGDRWMQDEIEFGYIDSPHQRFPVVLDSPRDGELQDF
PYDVLLGPDFGYVTRTAEVSSLDSFGNLEVSPPVIIYPLGRIIIGVAKGRTKVVQDFLWA
QKVQEPIALFSDWLLVGHVDEFMTFVPAADKKGFRLLLASPDAGYKLFRGLQKDGHGQAK
MFDGITVDEILSDDKLRAENNYVQSCIDWNRDVLKRELGLDDDDIIDLPILFHVMRAVAY
YPDMVNMIVLGKNLGIPKPFGPKVDGRCALEAEMTSLMEGLGLSCTYIDDFAYHKLLGEV
HCGSNVRREPSFKWW

>E_m_A0A4W5P8K7_9TELE
VGKATAVEISLDVDADRDGQVENPNKGSWMNGHGAILLVNCDSERTYGKRRDSESAEVTR
VSDMSPMVLRTSPALPAGYKLTMHIQGDAESVRVFRTRSTDYPLLGSSKEVPYLGGNAEM
NFYVEGLRFPIDFEGLISISLSLLEPSFTDRVVFRVAPWIMTPNTLNPVEVFICSTSDNY
QFLKGMKRLVENSGYKLKVCEYMNGDRWMQDEIEFGYIDSPHQRFPVVLDSPRDGELQDF
PYDVLLGPDFGYVTRTAEVSSLDSFGNLEVSPPVIIYPLGRIIIGVAKGRTKVVQDFLWA
QKVQEPIALFSDWLLVGHVDEFMTFVPAADKKGFRLLLASPDAGYKLFRGLQKDGHGQAK
MFDGITVDEILSDDKLRAENNYVQSCIDWNRDVLKRELGLDDDDIIDLPILFHVMRAVAY
YPDMVNMIVLGKNLGIPKPFGPKVDGRCALEAEMTSLMEGLGLSCTYIDDFAYHKLLGEV
HCGSNVRREPSFKWW

>E_m_A0A4W5P046_9TELE
VGKATAVEISLDVDADRDGQVENPNKGSWMNGHGAILLVNCDSERTYGKRRDSESAEVTR
VSDMSPMVLRTSPALPAGYKLTMHIQGDAESVRVFRTRSTDYPLLGSSKEVPYLGGNAEM
NFYVEGLRFPIDFEGLISISLSLLEPSFTDRVVFRVAPWIMTPNTLNPVEVFICSTSDNY
QFLKGMKRLVENSGYKLKVCEYMNGDRWMQDEIEFGYIDSPHQRFPVVLDSPRDGELQDF
PYDVLLGPDFGYVTRTAEVSSLDSFGNLEVSPPVIIYPLGRIIIGVAKGRTKVVQDFLWA
QKVQEPIALFSDWLLVGHVDEFMTFVPAADKKGFRLLLASPDAGYKLFRGLQKDGHGQAK
MFDGITVDEILSDDKLRAENNYVQSCIDWNRDVLKRELGLDDDDIIDLPILFHVMRAVAY
YPDMVNMIVLGKNLGIPKPFGPKVDGRCALEAEMTSLMEGLGLSCTYIDDFAYHKLLGEV
HCGSNVRREPSFKWW

>E_m_A0A4W5MA96_9TELE
VGKATAVEISLDVDADRDGQVENPNKGSWMNGHGAILLVNCDSEHTYGKRRDSESAEVTR
VSDMSPMVLRTSPALPAGYKLTMHIQGDAESVRVFRTRSTDYPLLGSSKEVPYLGGNAEM
KFYVEGLRFPKDFEGLISISLSLLEPSFTDRVVFRVAPWIMTPNTLNPVEVFICSTSDNY
QFLKGMKRLVENNGYKLKVCEYMNGDRWMQDEIEFGYIDSPHQHFPVVLDSPRDGQLQDF
PYDVLLGPDFGYVTRTAEVSSLDSFGNLEVSPPVIIYPLGRIIIGVAKGRTKVVQDFLWA
QKVQEPIALFSDWLLVGHVDEFMTFVPAPDKKGFRLLLASPDAGYKLFRGLQKDGHGQAK
MFDGITVDEILSDDKLRAENNYVQSCIDWNRDVLKRELGLDDDDIIDLPILFHVMRAVAY
YPDMVNMIVLGKNLGIPKPFGPKVDGRCALEAEMTSLMEGLGLSCTYIDDFAYHKLLGEV
HCGSNVRREPSFKWW

>E_m_A0A4W5PAH2_9TELE
---DCLVEISLDVDADRDGQVENPNKGSWMNGHGAILLVNCDSERTYGK-------SICE
MSDMSPMVLRTSPALPAGYKLTMHIQGDAESVRVFRTRSTDYPLLGSSKEVPYLGGNAEM
NFYVEGLRFPIDFEGLISISLSLLEPSFTDRVVFRVAPWIMTPNTLNPVEVFICSTSDNY
QFLKGMKRLVENSGYKLKVCEYMNGDRWMQDEIEFGYIDSPHQRFPVVLDSPRDGELQDF
PYDVLLGPDFGYVTRTAEVSSLDSFGNLEVSPPVIIYPLGRIIIGVAKGRTKVVQDFLWA
QKVQEPIALFSDWLLVGHVDEFMTFVPAADKKGFRLLLASPDAGYKLFRGLQKDGHGQAK
MFDGITVDEILSDDKLRAENNYVQSCIDWNRDVLKRELGLDDDDIIDLPILFHVMRAVAY
YPDMVNMIVLGKNLGIPKPFGPKVDGRCALEAEMTSLMEGLGLSCTYIDDFAYHKLLGEV
HCGSNVRREPSFKWW

>E_m_A0A4W5P079_9TELE
EHTN------------------NPNKGSWMNGHGAILLVNCDSERTYGK-------SICE
MSDMSPMVLRTSPALPAGYKLTMHIQGDAESVRVFRTRSTDYPLLGSSKEVPYLGGNAEM
NFYVEGLRFPIDFEGLISISLSLLEPSFTDRVVFRVAPWIMTPNTLNPVEVFICSTSDNY
QFLKGMKRLVENSGYKLKVCEYMNGDRWMQDEIEFGYIDSPHQRFPVVLDSPRDGELQDF
PYDVLLGPDFGYVTRTAEVSSLDSFGNLEVSPPVIIYPLGRIIIGVAKGRTKVVQDFLWA
QKVQEPIALFSDWLLVGHVDEFMTFVPAADKKGFRLLLASPDAGYKLFRGLQKDGHGQAK
MFDGITVDEILSDDKLRAENNYVQSCIDWNRDVLKRELGLDDDDIIDLPILFHVMRAVAY
YPDMVNMIVLGKNLGIPKPFGPKVDGRCALEAEMTSLMEGLGLSCTYIDDFAYHKLLGEV
HCGSNVRREPSFKWW

>E_m_A0A4W5MCX3_9TELE
MFSDCLVEISLDVDADRDGQVENPNKGSWMNGHGAILLVNCDSEHTYGK-------SICE
MSDMSPMVLRTSPALPAGYKLTMHIQGDAESVRVFRTRSTDYPLLGSSKEVPYLGGNAEM
KFYVEGLRFPKDFEGLISISLSLLEPSFTDRVVFRVAPWIMTPNTLNPVEVFICSTSDNY
QFLKGMKRLVENNGYKLKVCEYMNGDRWMQDEIEFGYIDSPHQHFPVVLDSPRDGQLQDF
PYDVLLGPDFGYVTRTAEVSSLDSFGNLEVSPPVIIYPLGRIIIGVAKGRTKVVQDFLWA
QKVQEPIALFSDWLLVGHVDEFMTFVPAPDKKGFRLLLASPDAGYKLFRGLQKDGHGQAK
MFDGITVDEILSDDKLRAENNYVQSCIDWNRDVLKRELGLDDDDIIDLPILFHVMRAVAY
YPDMVNMIVLGKNLGIPKPFGPKVDGRCALEAEMTSLMEGLGLSCTYIDDFAYHKLLGEV
HCGSNVRREPSFKWW

>E_m_A0A4W5ME76_9TELE
MFSDCLVEISLDVDADRDGQVENPNKGSWMNGHGAILLVNCDSEHTYGK-------SICE
MSDMSPMVLRTSPALPAGYKLTMHIQGDAESVRVFRTRSTDYPLLGSSKEVPYLGGNAEM
KFYVEGLRFPKDFEGLISISLSLLEPSFTDRVVFRVAPWIMTPNTLNPVEVFICSTSDNY
QFLKGMKRLVENNGYKLKVCEYMNGDRWMQDEIEFGYIDSPHQHFPVVLDSPRDGQLQDF
PYDVLLGPDFGYVTRTAEVSSLDSFGNLEVSPPVIIYPLGRIIIGVAKGRTKVVQDFLWA
QKVQEPIALFSDWLLVGHVDEFMTFVPAPDKKGFRLLLASPDAGYKLFRGLQKDGHGQAK
MFDGITVDEILSDDKLRAENNYVQSCIDWNRDVLKRELGLDDDDIIDLPILFHVMRAVAY
YPDMVNMIVLGKNLGIPKPFGPKVDGRCALEAEMTSLMEGLGLSCTYIDDFAYHKLLGEV
HCGSNVRREPSFKWW

>E_m_A0A4W5PAE7_9TELE
VGKATAVEISLDVDADRDGQVENPNKGSWMNGHGAILLVNCDSERTYGKRRDSESAEVTR
VSDMSPMVLRTSPALPAGYKLTMHIQGDAESVRVFRTRSTDYPLLGSSKEVPYLGGNAEM
NFYVEGLRFPIDFEGLISISLSLLEPSFTDRVVFRVAPWIMTPNTLNPVEVFICSTSDNY
QFLKGMKRLVENSGYKLKVCEYMNGDRWM----------------------------QDF
PYDVLLGPDFGYVTRTAEVSSLDSFGNLEVSPPVIIYPLGRIIIGVAKGRTKVVQDFLWA
QKVQEPIALFSDWLLVGHVDEFMTFVPAADKKGFRLLLASPDAGYKLFRGLQKDGHGQAK
MFD-ITVDEILSDDKLRAENNYVQSCIDWNRDVLKRELGLDDDDIIDLPILFHVMRAVAY
YPDMVNMIVLGKNLGIPKPFGPKVDGRCALEAEMTSLMEGLGLSCTYIDDFAYHKLLGEV
HCGSNVRREPSFKWW

>E_m_A0A4W5MAB2_9TELE
VGKATAVEISLDVDADRDGQVENPNKGSWMNGHGAILLVNCDSEHTYGKRRDSESAEVTR
VSDMSPMVLRTSPALPAGYKLTMHIQGDAESVRVFRTRSTDYPLLGSSKEVPYLGGNAEM
KFYVEGLRFPKDFEGLISISLSLLEPSFTDRVVFRVAPWIMTPNTLNPVEVFICSTSDNY
QFLKGMKRLVENNGYKLKVCEYMNGDRWM----------------------------QDF
PYDVLLGPDFGYVTRTAEVSSLDSFGNLEVSPPVIIYPLGRIIIGVAKGRTKVVQDFLWA
QKVQEPIALFSDWLLVGHVDEFMTFVPAPDKKGFRLLLASPDAGYKLFRGLQKDGHGQAK
MFD-ITVDEILSDDKLRAENNYVQSCIDWNRDVLKRELGLDDDDIIDLPILFHVMRAVAY
YPDMVNMIVLGKNLGIPKPFGPKVDGRCALEAEMTSLMEGLGLSCTYIDDFAYHKLLGEV
HCGSNVRREPSFKWW

>E_m_A0A4W5MBA4_9TELE
----TRVFISL--------------QGSWMNGHGAILLVNCDSEHTYGKRRDSESAEVTR
VSDHH-------------YK------------KVF---TADYPLLGSSKEVPYLGGNAEM
KFYVEGLRFPKDFEGLISISLSLLEPSFTDRVVFRVAPWIMTPNTLNPVEVFICSTSDNY
QFLKGMKRLVENNGYKLKVCEYMNGDRWMQDEIEFGYIDSPHQHFPVVLDSPRDGQLQDF
PYDVLLGPDFGYVTRTAEVSSLDSFGNLEVSPPVIIYPLGRIIIGVAKGRTKVVQDFLWA
QKVQEPIALFSDWLLVGHVDEFMTFVPAPDKKGFRLLLASPDAGYKLFRGLQKDGHGQAK
MFDG-VRDEILSDDKLRAENNYVQSCIDWNRDVLKRELGLDDDDIIDLPILFHVMRAVAY
YPDMVNMIVLGKNLGIPKPFGPKVDGRCALEAEMTSLMEGLGLSCTYIDDFAYHKLLGEV
HCGSNVRREPSFKWW

>E_m_A0A060WJ58_ONCMY
-----------------------------MKGHGAILLVNCDSEHTYGKRRDSERAEVSR
VSDMSPMVLRTSPALPEGYKLTMHIQGDAESVRVFRTRSTDYPLLGSSKEVPYLGGNAEI
NFYVEGLRFPKDFEGLISISLSLLEPSFTDRVVFRVAPWIMTPNTLNPLEVFVCSTSDNY
QFLKGMRRLVENSGYKLKVCEYMNGDRWMQDEIEFGYIDSPHQRFPVVLDSPRDGELQDF
PYDVLLGPDFGYVTRTAEVSSLDSFGNLEVSPPVIIYPLGRIIIGVAKGRTKVVQDFLWA
QKVQEPIALFSDWLLVGHVDEFMTFVPAPDKKGFRLLLASPDAGYKLFRGLQNDGHGQAK
MFDGITVDEILSDDKLGAENNYVQSCIDWNRDVLKRELGLDDDDIIDLPILFHVMRAVAY
YPDMVNMIVLGKNLGIPKPFGPKVDGRCALEAEMTSLMEGLGLHCTYIDDFAYHKLLGEV
HCGSNGQAYPWFKWW

>E_m_A0A3Q3L6D4_9TELE
VGKATAVEISLDVDADRDGIVENPNKSSWKNGHGAILLVNCDSERTYVKRLDSEQDCITS
VSDMAPMVLRTRPALPDGYKLTMHIQGDAENVRVFRRRALDYPLLSSSQELPYTGGVAEM
KFYVEGLRFAKDFDGLISIHLSLLEPIFTDKVVFRVAPWIMTPNTLKPLEVFVCSTSDNS
KFLKGMRNLVAKSGYKLKICENMNGDRWIQDELEFGYIDSPHHRFPVVLDSPRDGSLMDF
PFNELLGPDFGYVTRVADVSSLDSFGNLEVSPPVTYYPLGRIIIGVAKGRTKVVQDFLWA
QKVQEPIALFSDWLEVGHVDEFMTFVPAPDRKGFRLLLASPDAAYKLFRGLQADGHGQAQ
LFDGVTLDEILGDNGFQAQNNYVQSCIDWNRDVLKRELGLDDEDIIDLPILFKLVRALAF
YPDMVNMIVLGKNLGIPKPFGPKVNGCCALEAEMCSLMEGLGLRCTFIDDFAYHKLLGEV
HCGSNVLREPDFRWW

>E_m_G3NLZ3_GASAC
AGRATAVEISLDVDADRDGVVENANKGSWTKGHGAILLVNCDSERLFKKKLDSEQNYVSR
VSDMSLMVLRTRPALPEGYKLAMHIQGDAESVRVFRSSLDDYPLLSRSQEVPYLGEAAEA
RFYVEGLRFSLDFNGLISIHLSLLEPIFTDTVVFRVAPWIMTPNTLKPVEVFVCSTSDNY
QFLKTMKGLVAKCGYKLKICEYLNGDRWMQ----------------------------EF
PYDELLGPDFGYVTRVADVSSLDSFGNLEVSPPVTHYPLGRIIIGVAKGRTKVVQDFLWA
QKVQKPIALFSDWLLVGHVDEFMTFVPAPDRKGFRLLLASPDAGYKLFRGLQSDGHGQAK
LFEGVTVDEILKDEVLQAENNYVQSCIDWNRDVLKRELGLDEEDIIDLPILFKLQRAAAY
YPDMVNMIVLGKELGIPKPFGPRVNGRCALEAEMLSLMGRLGLTCTFVDDFAYHKLLGEV
HCGSNVRREADFKWW

>E_m_H3DQS1_TETNG
EGTATAIEISLDVDADRDGVVENPKKGSWKDGHGAVLLVNCDCERTYLKTPDSKQTYVSK
VSDMSLMVLRTRPALPKGYKLTMHIQSDAESVRVFRFIS-DYPLLSRSQEVPYLGGNAEV
NFYVEGLRFTKDFSGLISINLSVLEPIFTDKVVFRVAPWIMTPNTLNPVEVHVCSTKDNL
QFLKGMKHLVAKSGQKLKICEYMNGDRWMQDELEFGYIDSPHQRFPVVLDSPRDGKLRDF
PYKDLLGPDFGYVTKEPEVSSLDSFGNLEVSPPVTNYPLGRILIGVAKGRTKVVQDFLWA
QSVQDPVALYSDWLYVGHVDEFMTFVPAPDRKGFRLLLASPDAAFKLFRRLQSDGHGDAK
LFEGIAVDEILKDDHFQAENMYVQGCIDWNRDVLKRKLGLTEEDIIDLPVLFKLVRALAF
YPDMVNMIVLGKHLGIPKPFGPKVDGQCMLEAEMCSLMEGLGLECTFIDDFAYHKLLGEV
HCGSNVRREMDFKWW

>E_m_H3DLR8_TETNG
EGTATAIEISLDVDADRDGVVENPKKGSWKDGHGAVLLVNCDCERTYLKTPDSKQTYVSK
VSDMSLMVLRTRPALPKGYKLTMHIQSDAESVRVFRFIS-DYPLLSRSQEVPYLGGNAEV
NFYVEGLRFTKDFSGLISINLSVLEPIFTDKVVFRVAPWIMTPNTLNPVEVHVCSTKDNL
QFLKGMKHLVAKSGQKLKICEYMNGDRWMQDELEFGYIDSPHQRFPVVLDSPRDGKLRDF
PYKDLLGPDFGYVTKEPEVSSLDSFGNLEVSPPVTNYPLGRILIGVAKGRTKVVQDFLWA
QSVQDPVALYSDWLYVGHVDEFMTFVPAPDRKGFRLLLASPDAAFKLFRRLQSDGHGDAK
LFEGIAVDEILKDDHFQAENMYVQGCIDWNRDVLKRKLGLTEEDIIDLPVLFN--RALAF
YPDMVNMIVLGKHLGIPKPFGPKVDGQCMLEAEMCSLMEGLGLECTFIDDFAYHKLLGEV
HCGSNVRREMDFKWW

>E_m_H2VAW8_TAKRU
VGTATALEISLDVDADRDGVVENPNKGSWKNGHGAVLLVNCDCERTYWKTPDSEKTYISK
VSDMSLMVLRTRPALPNDYKLTLHIQSDAESVRVFRSKLTDYPLLSRSQEVPYLGGDAEI
NFYVEGLRFTKDFNGLISVNLSVLEPIFTDKVVFRVAPWIMTPNTLDPLEVFVCSTADNY
QFLKGMKNFVGKSGHKLKICEYMNGDRWMQDELEFGYIDSPHQRFPVVLDSPRDGKLQDF
PYKELLGPDFGYVTREPNISSLDSFGNLEVSPPVTNYPFGRILIGVAKGRTKVVQDFLWA
QKVQDPIALFSDWLYVGHVDEFMTFVPAPDRKGFRLLLASPDAAFKLFRRLQSNGHGEAK
LFEDITVDEILNDDSFHVQNMYVQSCINWNRDVLKRELGLEEEDIIDLPILFKLVRALAY
YPDMVNMIVLGKHLGIPKPFGPKVDGHCALEAEMCSLMEGLGLKCTFIDDFAYHKLLGEV
HCGSNVRRGMDFKWW

>E_m_A0A4Z2FJ19_9TELE
VGKATAIEISLDVDADRDGVVENANKASWTKGHGAVLLVNCDTERRYRKKPDSECEQITE
RSDMSLMVLRTRPALPDGYKLTMHIQGDAERVRVFKTRSAEFPLLNSTQEVPYLGKTAEM
NFYVEGLRFPKDFDGFIRIHLSLLEPIFTDTVVFRVAPWIMTPNTLRPSEVFVCSTTDNY
HFLKSMKELVASSGYKLTVCAYMNGDRWMQDELEFGYIDSPHHRFPVVLDSPRDGDLMDF
PYDELLGPDFGYVTRLADVSSLDSFGNLEVSPPVTDFPLGRIIIG---------------
--VQEPIALFSDWLYVGHVDEFLSFVPAPDRKGFRLLLASPDAGYKLFRGLLNDGHGQAK
LFEGVSVEEILNDEGLRAENNYVQSCIDWNRDVLKRELGLDEEDIIDLPILFKLVKALAY
YPDMVNMIVLGRNLGIPKPFGPRVNGRCALEAEMCSLLEALDLRCTFINDFAYHKLLGEV
HCGSNVRREPDFKWW

>E_m_A0A2D0RXD5_ICTPU
IGNATAVEISLDVDADRDGIVENPNKASWKNGHGAILLVNCDSESSYYKKVDSESEEITK
VADMSKMILRTSPPLPEGYKLSLHIQTDAERVRVFRARSTEYPLLNTANEVPYQGGKSDL
VFYVEGLHFPKDFDGLLTINLSLLEPFFTDKVMFRVAPWIMTPNTLKPLEVFVCSTSDNH
EFLKGIKQLVQKSGLKLKICEYMNGDRWMQDELEFGYIDSPHHAFPVVLDSPRNGDLDNF
PYDVLLGPDFGYVTRYAEVSSLDSFGNLEVSPPVTNYPFGRIIIGVADGRTKVVQDFLWA
QKVQEPIALYSDWLVVGHVDEFMSFVPAPDRKGFRLLLASPDAAYKVFRTLQNKGHGDAK
MFPGVSVDMILSDKEFQTENGYVQSCIDWNRDLLKKELGLEDEDIIDLPVLFKVIRAVAF
YPDMVNMIVLGKNLGIPKPFGPQVNGKCALETETCSLLEPLGLNCSFIDDFTYHKLLGEV
HCGSNVRRKPEFKWW

>E_m_W5UTI4_ICTPU
IGNATAVEISLDVDADRDGIVENPNKASWKNGHGAILLVNCDSESSYYKKVDSESEEITK
VADMSKMILRTSPPLPEGYKLSLHIQTDAERVRVFRARSTEYPLLNTANEVPYQGGKSDL
VFYVEGLHFPKDFDGLLTINLSLLEPFFTDKVMFRVAPWIMTPNTLKPLEVFVCSTSDNH
EFLKGIKQLVQKSGLKLKICEYMNGDRWMQDELEFGYIDSPHHAFPVVLDSPRNGDLDNF
PYDVLLGPDFGYVTRYAEVSSLDSFGNLEVSPPVTNYPFGRIIIGVADGRTKVVQDFLWA
QKVQEPIALYSDWLVVGHVDEFMSFVPAPDRKGFRLLLASPDAAYKVFRTLQNKGHGDAK
MFPGVSVDMILSDKEFQTENGYVQSCIDWNRDLLKKELGLEDEDIIDLPVLFKVIRAVAF
YPDMVNMIVLGKNLGIPKPFGPQVNGKCALETETCSLLEPLGLNCSFIDDFTYHKLLGEV
HCGSNVRRKPEFKWW

>E_m_A0A3B4BZ98_PYGNA
AGNATAVEISLDVDADRDGIVENSNKASWKNGHGAVLLVNCDSESYYKKRVDTEKEEISK
VSDMSRMILRTSPTLPEGYKLSLHIQTDAESVRVFRNKNSDYPLLNKAAEVPYLGGNSEL
EFFVEGLRFPKDFEGLVTISLSLLEPSFTDKVVFRVAPWIMTPNTLKPVEVFVCSTSDNY
EFLKGIRKMVQSSGYKLKICEYMNGDRWMQDEIEFGYIDSPHQRFPVVLDSPRDGDLQEF
PYEVLLGPDFGYVTRYAEVSSLDSFGNLEVSPPVTNYPLGRIIIGVAHGRTKVVQDFLWA
QKVQEPIALYSDWLVVGHVDEFMTFVPAPDRKGFRLLLASPDAAYTVFTNLQNNGHGKAK
LFQGISVNEILSNEEFRAENIYVQSCIDWNRDVLKKELGLDEDDIIDLPILFKVMRAVAY
YPDMVNMIVLGTNLGIPKPFGPQVNGSCALETEMRSLLEPLGLNCTFIDDFAYHKLLGEV
HCGSNVLREPAFKWW

>E_m_A0A3B4DQN1_PYGNA
AGNATAVEISLDVDADRDGIVENSNKASWKNGHGAVLLVNCDSESYYKKRVDTEKEEISK
VSDMSRMILRTSPTLPEGYKLSLHIQTDAESVRVFRNKNSDYPLLNKAAEVPYLGGNSEL
EFFVEGLRFPKDFEGLVTISLSLLEPSFTDKVVFRVAPWIMTPNTLKPVEVFVCSTSDNY
EFLKGIRKMVQSSGYKLKICEYMNGDRWMQDEIEFGYIDSPHQRFPVVLDSPRDGDLQEF
PYEVLLGPDFGYVTRYAEVSSLDSFGNLEVSPPVTNYPLGRIIIGVAHGRTKVVQDFLWA
QKVQEPIALYSDWLVVGHVDEFMTFVPAPDRKGFRLLLASPDAAYTVFTNLQNNGHGKAK
LFQGISVNEILSNEEFRAENIYVQSCIDWNRDVLKKELGLDEDDIIDLPILFKVMRAVAY
YPDMVNMIVLGTNLGIPKPFGPQVNGSCALETEMRSLLEPLGLNCTFIDDFAYHKLLGEV
HCGSNVLREPAFKWW

>E_m_A0A3B1K1D7_ASTMX
TGIATAVEISLDVDADRDGVVESPNKASWKNGHGAILLVNCDSESFFNKKVDNENEEINR
VSDMSKMILRTKPALPEGYKLSMHIQTDAESVRVFRNKASDYPLLSKAGEVPYLGGKSEL
EFFVEGLRFPKDFEGLVTINLSLLEPNFTDKVVFRVSPWIMTPNTLKPVEVFVCSTSDNY
TFLKGMKSLVQKSGYKLRICEYMNGDRWMQDEIEFGYIDSPHHSFPVVLDSPRNGKLQDF
PYDVLLGPDFGYVTRYAEVSSLDSFGNLEVSPPVTKYPLGRIIIGVAHGRTKVVQDFLWA
QKVQEPIALYSDWLVVGHVDEFMSFVPAPDKKGFRLLLSSPDAGYKVFRNLQKSGNGKAK
MFQGISVDDLLSDKELRAENVYVQNCIDWNRDVLKKELGLDEEDIIDLPILFKVIRAVAY
YPDMVNMIVLGTNLGIPKPFGPEVNGSCALETEMRSLLEPLGLSCTFIDDFAYHKLLGEV
HCGSNVLRKPEFKWW

>E_m_A0A4U5UC37_COLLU
KGDATAVEISLDVDADRDGVVENPNKGSWKGGHGAILLVNCDCERIYWKRPDLEQRLISE
ASDMSLMVLRTRPALPEGYRLTMHIQGDGETIRVYRFKKGEYPLLESSNEVPYSGGAAEM
KFYVEGLKFLKDFDGLITINLSLLEPIFTDKVVFKVAPWIMTPNILQPEEVFVCSTSDNS
TFLEQMKNFVQKSGCHLRICNYVSGDRWIQDEMEFGYIDSPHQQFPVVLDSPRDRGLMDF
PLHELLGPDFGYVTRVADVSSLDSFGNLDVSPPVTNYPLGRILLGVAGGRTKVVQDFLWA
QKVQEPVALFTDWLLVGHVDEFMTFVPAPDRKGFRLLLASPDAAYKLFKGLQKDGHGQAK
LFEGVTVDEVLSNDSLLTQNKYAQSCIDWNRDVLKRELGLFDCDIIDVPILFRPWRAVAY
YPDMVNMIVLGKNLGIPKPFGPKVNGRCALEAEMCSLLEGLGLSCTFIDDFTYHQGQGEV
HCGTNVRRKWDFKWW

>E_m_A0A4U5U8P1_COLLU
KGDATAVEISLDVDADRDGVVENPNKGSWKGGHGAILLVNCDCERIYWKRPDLEQRLISE
ASDMSLMVLRTRPALPEGYRLTMHIQGDGETIRVYRFKKGEYPLIESSNEVPYSGGAAEM
KFYVEGLKFLKDFDGLITINLSLLEPIFTDKVVFKVAPWIMTPNILQPEEVFVCSTSDNS
TFLEQMKNFVQKSGCHLRICNYVSGDRWIQDEMEFGYIDSPHQQFPVVLDSPRDRGLMDF
PLHELLGPDFGYVTRVADVSSLDSFGNLDVSPPVTNYPLGRILLGVAGGRTKVVQDFLWA
QKVQEPVALFTDWLLVGHVDEFMTFVPAPDRKGFRLLLASPDAAYKLFKGLQKDGHGQAK
LFEGVTVDEVLSNDSLLTQNKYAQSCIDWNRDVLKRELGLFDCDIIDVPILFRPWRAVAY
YPDMVNMIVLGKNLGIPKPFGPKVNGRCALEAEMCSLLEGLDLSCTFIDDFTYHQGQGEV
HCGTNVRRKWDFKWW

>E_m_A0A3B4AGG7_9GOBI
VDKATGVDISLDVDADRDGFVENPNKNTWKHGHGAILLVNCDAESLYKKRPDHERNIKRR
MSDMSPMVLRTKPALPEGYKLVLHIQSDGEKIRVFISSGKHYPLLYSSKEIPYL-GNDEI
KFYVEGVKFPKDFDGLIHINLSLLEPIFTDAVVFRVAPWIMTPNTLRPVEVFVCSTKDNY
KFLKGMKSLVESSGYKLKICEYMNGDRWMQDELEFGYIDSPHHGFPVVLDSPRDQQLDDF
PYDVLLGPDFGYVTREPDVSSLDSFGNLEVSPPVTHYPLGRIIIGVAKGRTKMVQDFLWA
QTVQEPIALFSDWLEVGHVDEFMSFVPAKDRKGFRLLLASPDAGYKLFKNLQNDGHGDAK
LFEDITVNEILADKILQDENNYSQSCIDWNRDVLKRELGLDDEDIIDLPVLFKLVRALAY
YPDMVNMIVLGENLGIPKPFGPKVNGVCALEQEMVSLMGNLGLTCTFIDDFTYHKLMGEV
HCGSNVRRSPDFKWW

>E_m_A0A3B4AGH6_9GOBI
VDKATGVDISLDVDADRDGFVENPNKNTWKHGHGAILLVNCDAESLYKKRPDHER----N
IKDMSPMVLRTKPALPEGYKLVLHIQSDGEKIRVFISSGKHYPLLYSSKEIPYL-GNDEI
KFYVEGVKFPKDFDGLIHINLSLLEPIFTDAVVFRVAPWIMTPNTLRPVEVFVCSTKDNY
KFLKGMKSLVESSGYKLKICEYMNGDRWMQDELEFGYIDSPHHGFPVVLDSPRDQQLDDF
PYDVLLGPDFGYVTREPDVSSLDSFGNLEVSPPVTHYPLGRIIIGVAKGRTKMVQDFLWA
QTVQEPIALFSDWLEVGHVDEFMSFVPAKDRKGFRLLLASPDAGYKLFKNLQNDGHGDAK
LFE-ITVNEILADKILQDENNYSQSCIDWNRDVLKRELGLDDEDIIDLPVLFKLVRALAY
YPDMVNMIVLGENLGIPKPFGPKVNGVCALEQEMVSLMGNLGLTCTFIDDFTYHKLMGEV
HCGSNVRRSPDFKWW

>E_m_A0A498LR20_LABRO
SGDATAVEISLDVDADRDGVIENPNKGSWKKGHGAILLVNCDSETKYSKKVDSEVEEISK
VS--------------------------------------DYMIVGRTQEVPYLGGKSEL
ELFAEGLRFPKDFDGLITINLSLTEPSFTDRVVFHISPWIMTPNTLKPVEVYVCSTKDNT
TFLNSIENLVDRCGYKLKICEYMNGDRWIQDEIEFGYIDSPHHRFPVVLDSPRDGDLQEF
PYNSILGPDFGYVTRYAKVTSLDSFGNLEVSPPVTNYPLGRIIIGVARGRTKVVQDFLWA
QKVQEPIALYSDWLVVGHVDEFMTFVPAPDRKKFRLLLASPDAGYKIFKSLEKQGYGKEK
MFPGITVNEIVNDTKLQAGNRYVQNCIDWNRDVLKKELGLEEEDIIDLPILFKMIRAVAY
YPDMVNMIVLGDQLGIPKPFGPQVNGKCALETEVSSLLEPLGLKCNFIDDFAYHKLLGEI
HCGSNVRREPPFKWW

>E_m_F1QTZ4_DANRE
TGDATAVEISLDVDADRDGVVENPNKASWKNGHGAILLVNCDSESIYDKKPDNENSDIGK
VSDMSKMVLRTNPSLPEGYKLSMHIQSTSESVRVFRPRTNDFLMVGTTQEVPYLGGSSEL
EFHVEGLRFPKDFDGLVTINLSLLEPCFTDKVVFRVSPWIMTPNTLKPVEVYVCSTEDNY
SFLKSIRNLVEKSGYKLKICEYMNGDRWMQ----------------------------DF
PYDALLGPDFGYVTRNAEVSSLDSFGNLEVSPPVTNYPLGRIIIGVAKGRTKVVQDFLWA
QKVQEPIALYSDWLFVGHVDEFMSFVPAPDRKKFRLLLASPDAGYKVFKSLQNSGLGKAE
MFPGISVNDLLSDKKLQAENRYVQNCIDWNRDVLKKELGLDDEDIIDLPILFKVMRAVAY
YPDMVNMIVLGDQLGIPKPFGPQVKGVCALEKEMCSLLEPLGLKCTFIDDFAYHKLLGEV
HCGSNVLREPTVRWW

>E_m_A0A0P7TYJ9_SCLFO
KDTATAVEISLDVDADRDGVVENPNKGSWKNGHGAILLVNCDSEWTIKKKVDSESEEITR
VSDMSRMLLRTRPSLPEGYKLVMHIQTDSEGIRVFQSRVQEFPLLSNSQEVPYVGGVAVT
EFFVEGLRFPKDFDGLVTIHLSVLEPIFTDKVVFRMAPWIMTPNTLPPVEVFVCSVSDNY
KFLKDMKKLVQQSGYKLTICEYMNGDRWMQDEIEFGYIDSPHQRFPVVLDSPRDRELGEF
PYEVLLGPDFGYVTRVPEVSSLDSFGNLEVSPPVTSYPLGRIIIGVAQGRTKVVQDFLWA
QKVQEPIALYSDWLCVGHVDEFMTFVPAPDRKGFRLLLASPDAAYKLFRRLQQDGHGQAK
MFDGIPLDDLLSNTQLQNENSYVQSCIDWNRDVLKRELGLDDDDIIDLPILFKLLRAAAL
YPDMVNMIVLGKNLGIPKPFGPKVNGRCALEAHMCSLMEGLGLRCTFIDDFAYHKKLGEV
HCGSNVRREPPFKWW

>E_m_A0A4W4EYT7_ELEEL
VGNATAVEISLDVDADRDGIVENPNKASWKNGHGAILLVNCDCESTFRKELDSEDEEITR
VSSQSNLRQKYTCQKGRLH---------------------DYPLLNKAGEVPYVGGDSQQ
EFFVEGIRFPKDFDGLITINLSLLEPSYTDKVMFRVAPWIMTPNTLKPVEVFVCSTSDNY
DFLKAIKSLVQSSGYKLKICEYMNGDRWMQDEIEFGYIDSPHQRIPVVLDSPRDRELEDF
PYDVLLGPDFGYVTRYPRVSSLDSFGNLEVSPPVTKYPLGRIIIGVAHGRTKVIQDFLWA
QKVQEPIALYSDWLVVGHVDEFMTFVPAPDRKGFRLLLASPDAGYKLFRSLQVKGHGRAK
LFQGISVDELMSNEEFRAENIYVQNCIDWNRDVLKKELGLDDEDIIDLPILFKVFRAAAY
YPDMVNMLVLGKNLGIPKPFGPQVQGTCVLEAEMRSLLEPLGLNCTFIDDFAYHKLLGEV
HCGSNVHREPEFQWW

>E_m_A0A4W4F1I2_ELEEL
QVTVSLAEISLDVDADRDGIVENPNKASWKNGHGAILLVNCDCESTFRKELDSEDEEITR
VS----IKGRLHIHLTDQKLYSLKFLVS------------DYPLLNKAGEVPYVGGDSQQ
EFFVEGIRFPKDFDGLITINLSLLEPSYTDKVMFRVAPWIMTPNTLKPVEVFVCSTSDNY
DFLKAIKSLVQSSGYKLKICEYMNGDRWMQDEIEFGYIDSPHQRIPVVLDSPRDRELEDF
PYDVLLGPDFGYVTRYPRVSSLDSFGNLEVSPPVTKYPLGRIIIGVAHGRTKVIQDFLWA
QKVQEPIALYSDWLVVGHVDEFMTFVPAPDRKGFRLLLASPDAGYKLFRSLQVKGHGRAK
LFQGISVDELMSNEEFRAENIYVQNCIDWNRDVLKKELGLDDEDIIDLPILFKVFRAAAY
YPDMVNMLVLGKNLGIPKPFGPQVQGTCVLEAEMRSLLEPLGLNCTFIDDFAYHKLLGEV
HCGSNVHREPEFQWW

>E_m_A0A3B3H521_ORYLA
AGLATAVEISLDVDADRDGIVENPNKGSWKSGYGAILLVNCDSESKFCKNEDSKQEFIFN
LSDMSPMKLRTRPSLPKGYKLMMHILGDSEKIRVFGSKSGDYPVLGPSQEVPYPGGNAEM
DFHVEGLDFPKDFDGLVTINLSLLKPIFTDKVMFRVAPWIMTPNTLQPEEVFVCRTFDNQ
QFLKEIKALTSKIGYKLNICPVMNGDRWIQDELEFGFVDSPHHRFPVVLDSPRDRELKNF
PCKVLLGPDFGYVTREPEVSTMDSFGNLEVSPPVTKYPLGRIIIGVANGRTKVVQDFLWA
QRVQKPIALFSDWLVVGHVDEFMTFVPAPDRKGFRLLLASPDAAYKLFKDLKNNGHGQAR
MFDGITVDEILGDRVLESHNNYVQSCIDWNRDVLKKELGLDDDDIIDLPILFKLERAGAL
YPDMVNMIVLGKNLGIPKPFGPKVNGRCALETEMCSLMGGLGLNCTFIDDYYYHKNLGEV
HCGSNVRRKPRFQWW

>E_m_A0A401NVA0_SCYTO
PDKITAVYISLDVDADRDGKVENPNKGSWKKGHGAILLVNCDKDAPGAAVSDRSDDTVPI
FEDMSQMILRTEPTLPPDYKLQLYIASDEKKVHVFRHDLTKMTKLGGSVVMDYTKGNNEY
NFFIEGLRFPKEIGSLVTVNLSLLEPMFTEQVVFHLAPWIMTPNTLAPQDVYVCSVMDNA
KFLKEFTALVEKAMSKLTICEDMNGDRWIQDEIEFGYSAAPHKTFPIVFDSPRNRGLEMF
PYKKLLGPDFGHVTRTSVGNSLDSFGNLEVSPPVTEYPMGRIIIGSAHGRTKVVQDFLYA
QTVQSPIELFSDWLHVGHVDEFLTFVPAPDRKGFRLLLVSPDACCKLFMKIQQEGHGEAM
LFENIKINEILNNQALLRDNSYVQKCVDWNRDVLKKELGLDEEDIIDIPVLFRIRRAVAL
FPDMVNMIVLGKYLGIPKPFGPLINGKCPLESAVRAALEPLGLDCNFIDDFDYHLQLGEV
HCGSNVLRKPAFKWW

>E_m_A0A401SFC8_CHIPU
PDKITAIFISLDVDADRDGNVENPNKGSWKNGHGAILLVNCDKEI-GSAGSDRYDDTVPV
FEDMSHMILRTEPDLPPGYKLQLYIASDKDKVQVFRHDLSKMINLGRSTVMDYTKGNNEY
HFFVEGIMFPEKIRSLVTFNLSLLEPMFTEHVIFRLAPWIMLPNTLAPQEVFVCSVSNNA
KFLKEFSALVEKAECKLTVCEEMNRDRWIQDEIEFGYIQAPHKSFPVVLDSPRNSGLMMF
PYKKLLGPDFGHVTRQSFVNSLDSFGNLEVSPPVTEYPMGRIIIGSADGRAKVVRDFLYA
QKVQSPIELFSDWLLVGHVDEFMTFVPAPDRKGFRLLLVSPDDCCKLFKKLQKEGHGETQ
MFENIKINEILGNQNLLDYNAYVQQCIDWNRDALKKELGLDEQDIIDIPGLFKLHQAIAF
FPDMVNMIILGKYLGIPKPFGPLINGKCPLESAVRSALEPLGLDCNFIDDFAYHLKKGDV
HCGSNVCRKPSFKWW

>E_m_A0A401PBX0_SCYTO
PDEMTAVDISLDVDADRDGQVENPNKASWSNGHGAILLVNCDKDEAFSSKPDNTDNLVNS
LSDMSHMILRTEPQLQSGYKFQLYVVSDRYKVQVFLRERGRLLHLGNSFVTNYTFGKKKY
DFFIEGLRFPKDFDGLVTINLSLLESMFTDRVVFRMAPWIMTPNTLAPAEVFVCSVAGNE
KFLKEFKAVVAKVNCKLTICEYMNRDRWIQDEIEFGYIEAPHKYFPVVLDSPRNRELKDF
PYQNILGPDFGHVTRTSVVNSLDSFGNLEVSPPVREYPMGRIIIGSADGRAKVIRDFLYA
QQVQSPVELFSDWLLVGHVDEFMTFIPAPDRKGFRLVLCSPDACCKLFKKLEQEGHGEAQ
MFEGIKINKILGNQKLLEDNVYVQQCVDWNRDVLKKELGLDEEDIIDIPVLFTLDKAMSF
FPDMVNMIVLGKYLGIPKPFGPLINGKCPLELEVRAALEPLGLDCNFIDDFAYHLLTGEV
HCGSNVCRKPSLKWW

>E_m_V9KDP3_CALMI
PDKMTAVYISLDVDADRDGKIENPNKASWSDGHGAILLVNCDRDNLSASKPDNEDLAVNS
FNDMSRIILRTEPELTSGYKLHLSIASDNDKVNVFYHKHTSITSLGPSFAVDYAVGSSDY
DFYVEALKFPAGINPFVTINLNLLEPMFTDRIVFRIAPWIMTPNTQAPLEVFVCSSAGNE
DFLREFQAFVQKARCKLTICQHVNGDRWIQDEIEFGYTEAPYKYLPVVLDSPRNRGLQDF
PYQQILGIDFGHVTQNTDVSSLDSFGNLEVSPPVTDYPFGRIIIGNAGGRTKVVREFLHA
QKVQSPIELYSDWLAVGHVDEFLSFVPAPDRKGFRLLLTCPDACLRLFTKLQQEGHGELK
MFEGIKINEILEDKKIVEDNAFVQECVNWNRDILKRELGLDEEDIIDIPGLFFMKHAKAY
FPDMVNMIVLDKYLGIPKPFGPLINKKCPLESAVRSLLEPLGLHCYFIDDFSYHLMLGEV
HCGSNVRRKPPLKWW

>E_m_A0A1L8FHK7_XENLA
PGKSTCIHVSLDADVNRTGAVSGKDKGSWMDGRGAILLVNCDQDRDGSGGTDSTDVGGPN
AADMSPMVLTVKPKIFKFHQVILQISSQATKVRVYHKGESGYLRLGGSYEVQR-GDNSEM
GFFVEGLDFPVDFPGLVHITVSLQRISFAEKVAFRLTPWIMTPNTQKPLEVYVCSVQDNG
QFLKELVAFVKKAQCQLNICEFENGDRWMQDEMEFGYIEAPHKRFPVVLDSPRNRGLKEI
PFNKILGRDFGYVTREPDVSDLDCFGNLEVSPPVKNYPLGRILIGGPITRSKVMKDFLVA
QLVQCPVELYSDWLLVGHIDEFMSFVPAPDKKGFRLLLASPNVCLELLREKEREGYGGSI
MFEGYSITEILSDDNVLEGSAYAQKCIDQNRDIMKEELGLSEEDILDIPALFKLVKAEPF
FPNMVNLLVLGQFLGIPKPFGPKIDGKCCLEQKVCSLLEPLGLDCTFIDDFGYHQHAGEV
HCGTNVIRKPSDKWW

>E_m_A0A1L8FP86_XENLA
PGSATCVYVSLDADVSRTGAVSGKDKGSWSDGKGAILLVNCDRDREGSGGTDSTDVGAPN
AADMSPMVLTMEPKVFKFHQLILHIPSQATKVRLYHKGDYGYLHLGGSYEVQR-GNNREM
GFYVEGLDFPVDFPGLVHISLSLQRISFVEKVAFRLTPWIMTPNTQKPLEVYVCSVQDNW
PFLKELMSFVKKAQCQLNMCELENGDRWIQDEMEFGYIEAPHKCFPVVFDSPRDRGLNGM
PFNRFLGRDFGYVTREPDVSDLDSFGNLEISPPVKNYPLGRILIGGTITRNKVLKDFLAA
QLVQSPVELYSDWLFVGHIDEFMSFVPAPDKKCDATKL---------------------F
LFAGYSITEILSDDKVLKGSAYAQKCIDLNRNIMKEELGLSEEDIIDIPMLFKLVQAESF
FPNMVNMLVLGQFLGIPKPFGPKINGKCCLEQKVCSLLEPLGLDCTFIDDFGYHQKCGEV
HCGTNVIRKPSDKWW

>E_m_A0A1L8FHK0_XENLA
SGSVTCVRVSLDVDVKRSRAVTGKDKGSWSYGTGAILLVNCDRDRAAPNGTDSEDMGAPN
AADMSPMVLTAEPKIFEGHQLILSIPSHATKMRVYCKRKSDYLLLGGSHEVER-GNNQEV
KFCVEGLEFPVDFSGLVHINLSFQRSSFADKVTFRLTPWIMTPNTQKPLEVYVCSVQGNK
KFLKELKELVQKAKCKLNICEVENGDRWIQDEMEFGYIEAPHKRFPVVLDSPRDRELDFL
PFKKILGPDFGYVKRKVEVNDLDSFGNLEVSPPVANYPLGRILIGSQQPRNKVVRDFLAA
QLVQSPVELYSDWLMVGHIDEFMTFVPACDKKGFRLLLASPRMCLDLFREKQKEGYGEAI
MFEGFTIEKILSNEKLLRDSTYTQGCIDLNREILKEELGLSEEDITDIPVLYKLLKAEAF
YPNMVNLLVLGQFLGIPKPFGPKIDGKCCLEQKVCSLLEPLGLDCTFIDDFGYHQNAGDV
HCGTNVIRKPSDKWW

>E_m_C3YMU8_BRAFL
TGVATAFYVSLDVDCDRDGVVENPNKASWKDGHGAILLVNNDCDDYLLEDPEHKNSKIDG
PFDMSRMSVRVRPDLPEDCKLRMWVPDDKERLGIFNLSDIVMIHIGPSYDLMMGTGEGET
LFAVEGLKYPRDFNGTLRIHLSLLKNAFEDTVMFRLAPWIMTPNTLEPVEAFTCQMKKNI
DFVNDFTKVVEAAGIKLNIVPYENGDRWMQDEIELGYSELPGKKMPVVLDSPRDRGLQKF
PKGKLLGPDFGYVTRYDYVNSLDSFGNLEVSPPVKTYPMGRILLGSAYGRMRVVRDFLYA
QQVQPPVELFSDWLAVGHIDEFMSFVPAAGGKGFRLLLASPAACYNLLRKLKDQGHGDVL
CFEGKSISDLLDDADLKAESMQCQNDIDWNRDVMKRELGLDEGDIIDLPQLFQLEGAGAY
FPDMVNMIVLGKHLGIPKPFGPMIDGECAIETNVRSLLEPLGLTCNFVNDWDYHLLMGEV
HCGSNTRRKPDFKWW

>E_m_C3XSN9_BRAFL
PGQATAYFLSLDVDCDRDGVVENPHKGTWERGHGAVLLVNNDNDDFEGTDPDNKNSRIDG
PLDMSPMVVRMRPPLPAEYSIRLSTPECAERMGVFCLQDGYFGHGNVDYRVDLRDNTATY
EFAVEGLHYPTMFDGQVSITLTLQRVSYEDTVVFQVAPWIMTPNTLPPLEAFVCEMEGNL
SFIQELQEVTSAAGVPLVIVQVVNGDRWMQDEIELGYSQVPGKDMPVVLDSPRDRGLQHF
PKIQLLGKDFGYVTRFSEPNSLDSFGNLEVSPPVTKYPLGRILIGSTYGRMKVVRSFLKA
QRVQSPVELYSDWLAVGHIDEFMTFIPARGGKGFRLLLASPDACYAYLGWLQSQGHGNVP
LFEGVTVDQLLQDSKLREENQVFQDDIDWNRDKLKRELGLTEGDIIDIPALFKDEGAGSF
FPDMVNMIVLGRHLGIPKPFGPIVDGACALESYVKSLLQPLGLSCNFIDDWSYHLMMGEV
HCGTNTLRKPNYKWW

>E_m_C3ZW54_BRAFL
HGSATVYQLSLDVDADRDGFIDEPSKSRWEGGTGAILLVNNDNDDVTTDNPDNRNCAVDG
EMDMSPMAVRMRPTLPKEYIIWLHTSENAQRIGIFHLRDGNIHHIGPDWKVNPTDNTMTY
NFAVEALHYPVDFDGAVSIHLSLRKGAFEETVVFRVAPWVMTPTTLPPQEVYVSGVVENS
QFIRDIRQLTTRAGVKLTIAPAQNSDRWMQNELEVGYSEAPGRAMPVAFSSPRYGGLQPF
PRTKLLGPDFGHFSHYQDPTSLDSFGNLEVSPPVKDYPLGRILVGSSPGRMDTLLNFLRA
QRVQPPVLLYSDWLEVGHVDEFVTFVPATNGKGFRMLLSSPDACYRLLERLRDGGYGEAA
LFQGVTVNNLLEDSSLKKQNALYQIYINENREILKKELGMTEEDIIDLPQLYREVRAAAA
FPNLVNMLVLGEFLGIPKPFGPIINGTCALEQHVTSLLEPLGLSCEFLDDWYYHVFLGEV
HCGTQTRRQPAFKWW

>E_m_F7BQ07_XENTR
PDSATCVYVSLDADGKRTGAVSGKDKGSWSNGTGAILLVNCDRDRDGNGGTDNMDAGGPN
AADMSPMVLTVKPKVFKFHQLILQIPPQATKLRVYQKS--KYWGPEP------SKGKSIR
RVSIGGSQSPHSIPRDEILHLHTVTEY----SCYRTAPYRLCNLFVPPIRALECQTTSHA
GRYLLVASL--KEGFLFQIFVSNLLMVWLKRAMIVNETNEPSAP-TLILILRHLLTLALF
PQ----GRDFGYVTREPDVSDLDCFGNLEVSPPVTSYPLGRILIGGADTRAKVVTDFLKA
QLVQSPVELFSDWLLVGHIDEFMSFVPTHDKKGFRLLLASPNVCLELFREKEKKGYGGAL
MFEGVSLNLSLSVAPVAASVSCAQKCIEWNRDLMKEELGLSEEDIIDIPVLFKLLQAEAF
FPNMVS------------------------------------------------------
---------------

>E_m_A0A4U5SI11_CAMDR
PATATGIEISLDVDIYRSGHVEDQAKKNWVSGWGAILLVNCSPADMGQL-VDKKSGNVLF
MEGLSQMTLKVEPSVLKKYRLVLHTKEESEKARVYRPKKDSFELLGPTYTFAPLEKNLME
TFYIEAVEFPASFSGLISYSVSLVEESYKDTVVFRVAPCIFIPTTQMPLEVYLCRELQVQ
GFVNTVTLLSERSNSQVASVEDPNLGRWLQDEMAFCYTQAPHKTVSLVLDTPRALKLEDF
PMKYSLSPGIGYIIQRTRVASMDSIGNLMVSPPVKEYPLGRILIGGSEGRSKALRDFLYA
QQVQAPVELFSDWLMAGHICEFMCFIPAQYKKDFRLLLASPSSCYKLFKEKQKEGYGDMP
LFEESTINQLLADENMRKQNDYVENCINLNRDILKRELGLVEKDIIDIPQLFCLEFARPY
FPDLLQIIVMGTNLGIPKPFGPRINGTCCLEEKVCQLLEPLGFQCTFIDDFDYLTEIGDF
CSCANIRRVPAFKWW

>E_m_A0A452RIL3_URSAM
PATATGVMVSLDVDIYRSGQVEDQAKKKWVSGWGAILLVNCSPADKGQI-VDKKTTKVFF
PESLSQMTLNVQPGTLKKYRLVLHTKEEAEKARVYRPQRNTFEMLGPAYTFAPLEDPLKE
TFYVEAVEFPADFSGLISYSVSLVEESYKDTVVFRVAPCIFTPSTQMPLEVYLCRELQVQ
GFVNTIMELSEKSNSQVASVEDPNLGRWLQDEMAFCYTQAPHKTLSLVLDTPRVLMLDDI
PMKYSLSPGVGYMIQGTRVASMDSIGNLMVSPPVQEYPLGRILIGSCEGRGKALRDFLYA
QRVQAPVELFSDWLMVGHVDEFMCFVPTQDKKGFRLLLASPSSCYRLFEEKQKEGYGDMT
LFEENSISQLLADENMRKQNNYVEKCINLNRAILKKELGLVERDIIDLPQLFCLELARPY
FPNLLQMIVMDKHLGIPKPFGPQVKGTCCLEEKICQLLEPLGFQCTFIEDFDYLTEIGDF
CACANVRRVPAFKWW

>E_m_F1PYI0_CANLF
PATATGIVVSLDVDIYRSGQVEDQAKKNWVSGWGAILLVNCSPADKGQI-IDQKTTKVFF
PESLSQMTLNVQPGTLKKYRLVLHTEEEARKARVYRPQRDTFEVLGPTYTFAPLENNLKE
TFYVEAIEFPADFSGLISYSVSLVEEPYKDTVVFRVAPCVFIPSTQMPLEVYLCRELQVQ
GFVNTVMELSEKSNSQVASVEDPNLGRWLQDEMAFCYTQAPHKTLSLVLDTPRVLTLEDF
PMKYSLNPGVGYVIQCTRVASMDSIGNLMVSPPVKEYPLGRILIGSCEGRSKALRDFLYA
QRVQAPVELFSDWLMVGHMDEFMCFIPTQDKKGFRLLLASPSSCYRLFEEKQKEGYGDMA
LFEENTINQLLADKNMRKQNDYVEKCINLNRDILKKELGLVERDIIDIPQLFCLEFARPY
FPDLLQMIVMGKNLGIPKPFGPQIKGTCCLEEKICQLLEPLGFKCTFIDDFDYLTEIGDF
CACANIRRVPAFKWW

>E_m_F1SUQ9_PIG
PATATGIEVSLDVDIYRNGDVEDQAKKNWVDGWGAILLVNCALTNRGQI-KDGKITKVFS
AENLSPMVLRVQPSILKKHRLLLHTKEESDKARVYRPQKDTFELLGPAYALGPLESDLKE
TFYVEALQFPGSFPGLISYSVSLVEESYKDTVVFRVAPCIFTPSTQMPLEMYVCRELQVQ
GFVNAVTELSERSNSQVASVEDPNLGRWLQDEMAFCYTQAPHKTTALVLDTPRVTKLEDF
PMRYSLSPGIGYVTLNTTVASIDSIGNLMVSPPVKEYPLGRILIGSSDGRSKALRDFLYA
QQVQAPVELFSDWLMIGHIYEFMCFIPTQFKKDFRLLLASPSTCYKLFTEKQKQGYGDAA
LFGELTINQLLADENMKKQNDYVERCIDLNRAILKRELGLAEKDIIDIPQLFCLEYARPY
FPNLLQIIVMGQNLGIPKPFGPQINGACCLEEKIYELLEPLGFQCTFINDFDYLTEIGDF
CSCANIRRVPAFKWW

>E_m_G3T650_LOXAF
PSIATGIEISLDVDIYRSGQVEDQAKKKWVSGWGAILLVNCNPASVGQL-TDKKKTT---
KPSLSQMTLSVQPSTLKKHRLVLHTREESEKARVYWPQ-NIFELLGPTYTLAPLEDHLKK
TFYIEAMEFPADFSGLISYSVSLVDESYKDTVVFRVAPCIFTPSTQMPLEVYICRELQLR
GFVNTVMELSKKSNSQVASVEDPNLGRWLQDEMAFCYTQAPHKTIPLVLDTPRVTKIEDL
PMKYSLSSDVGYIIQGIRVASMDSIGNLMVSPPVTEYPLGRILIGSSEGRSKTLQDFLHA
QQVQAPVELFSDWLMVGHIDEFMCFVPIDERKGFRLLLASPSSCYKLFEEKKKAGYGHML
LFEERTIDQLLADENMRNQNDYVEKCINLNRDILKRELGLVEKDIIHIPQLFCLEFARPY
FPNMLQMIVMGKNLGIPKPFGPHIKGNCCLEEKVCHLLEPLGFKCTFINDFDYLTDVGDF
RACANVRRVPAFKWW

>E_m_PADI6_HUMAN
PGTATGIEVSLEVDIYRNGQVEDQAKKKWISGWGAILLVNCNPADVGQQLEDKKTKKVIF
SENLSQMTLNVQPSILKKYRLVLHTKEESKKARVYWPQKDTFELLGPAYTLALLGNHLKE
TFYVEAIAFPAEFSGLISYSVSLVEESYKDTVVFRVAPCVFIPCTQVPLEVYLCRELQLQ
GFVDTVTKLSEKSNSQVASVEDPNLGRWLQDEMAFCYTQAPHKTTSLILDTPQAADLDEF
PMKYSLSPGIGYMIQDTKVASMDSIGNLMVSPPVKEYPLGRVLIGSSEGRSKTLRDFLYA
QQVQAPVELYSDWLMTGHVDEFMCFIPTDDKKGFLLLLASPSACYKLFREKQKEGYGDAL
LFDEKTIDQLLADESLKKQNEYVEKCIHLNRDILKTELGLVEQDIIEIPQLFCLEFARPY
FPDLLRMIVMGKNLGIPKPFGPQIKGTCCLEEKICCLLEPLGFKCTFINDFDYLTEVGDI
CACANIRRVPAFKWW

>E_m_A0A1U7SXZ8_TARSY
AGTATGIEVSLDVDIHRSGQVRDQAKKKWVHGWGAILLVNCSPMDAGQH-EDKKTKKVFF
SENLSQMTLSVQPSVLKKYRLVLHTEEESEKARVYRPQKDVFELLGPSYTLALLGDHLKE
TLYVEAIEFPASFSGLISYSASLVEDSYQDTVVFRVAPCIFVPSTQMPLEVYLCRELQLH
GFVNMVTELSEKSNSQVASVEDPNLGRWLQDEMAFCYTQAPHKTVSLVLDTPRAVSLEEF
PMKYSLSPGVGYVIQGTRVASMDSIGNLMVSPPVKEYPLGRVLIGSSEGRSKTLQDFLRA
QQVQAPVELYSDWLMTGHVDEFMCFIPVDNTKGFRLLLASPSSCYQLFQEKQKEGHGNAL
LFDEKTINQLLADESLRKQNAYVEKCLRLNRDTLKVELGLAEEDIVDIPQLFCLEFARPY
FPDL--------------------------------------------------------
---------------

>E_m_G1TU95_RABIT
PATATGIEVSLQVDVYRNGHMQEQEKEKWVKGRGPILLVNTGPANVDQL-IDKETNKVFL
SDNLSRMILNLQPSVLKKYRLVLHTREEAEKARVYWPQKDAFELLGPSYTFTSIENPLKE
TFYLEATEFPASFSGLISYSASLVEESYKDTVVFRVAPCIFTPSTQMPLEVYLCRELQLQ
GFVNMVTELSEKSNSQLASVEDPNLGRWLQDEMAFCYTQAPHKTVSLILDTPRATKLEDF
PMKYSLSPGVGYVVQHTRVASMDSIGNLMVSPPVQEYPLGRVLIGSSEGRSKSLRDFLYA
QQVQAPVELFSDWLMSGHVDEFMCFVPTDDKKGFLLLLASPSSCYNLFKEKQKEGYGDAV
LFEGRTINQLLADESLRKQNDYVEKCLRLNRTILKSELGLAEEDIVEVPQLFCLELARPY
FPDLLQMIVMDKNLGVPKPFGPQIKGSCCLEQELCRLLEPLGFKCSFIDDFDYLTQVGDF
CACANIRRVPAFKWW

>E_m_A0A2K6EJB6_PROCO
SGTATGIGECW-----------SRGPKKWTNGWGAILLVNCSPADAGQLDRDKETKKVLL
SENLSQMTLNVQPSTLKKYQLVLHTEEESKKARVYWPQKDTFELLGPTYTLALLGNHLKE
TLYVEAMEFPASFSGLISYSASLVEESYKDTVVFRVAPCIFLPSTQMPLEVYLCRELQLQ
GFVNTVTELSEKNNFQVASVEDPNLGRWLQDEMAFCYTQAPHKTVSFVLDTPRAISLDEI
SMKYSLSPGVGYMIQYTRVASMDSIGNLMVSPPVKEYPLGRVLIGSSEGRSDTLRDFLYA
QQVQAPVELYSDWLMSGHMDEFMCFVPIDDKKVCGGLGAGPS----LPSSGQHRPTG---
----KTIDQFLADENLRKQNEYAEKCILLNRDILKTELGLVEKDIIDIPQLFCLAFARPY
FPDLLQMIVMGKTLGIPKPFGPQIKGTCCLEEKVCHLLEPLGFKCTFIDDFDYLTDVGDL
CACANIHRVPAFKWW

>E_m_G1PPX7_MYOLU
PATATGIEVSLDVDIYRSGQVQDWAKKNWASGWGAILLVNCTPDGKAQ---DGDKTKVFL
PENLSPMMLSVQPTFLKTCRLVLYTKEEAKKARVYRPQDHTFDLLGPTYTFPPLESSLKE
TFYVEATEFPASFSGLISYSVALVEESHKDMVVFRVAPCIFTPSTQMPLEIYLCRELQVQ
GFVKTVTELSEKSKSQVASVEDPNLGRWLQDEMAFCYTQAPYKTISLVLDTPRVSNLEEF
PMKYSLSPGIGYVTRPTKVITMDSIGNLMVSPPVEEYPLGRILIGGSEARRKDLRDFLYA
QQVQAPVELYSDWLMIGHMDQFMCFVPTQVKKGFRLLLASPRSCYQLFQEKQEEGYGDMA
LFEETTINQLLDDDDMRKQNDYVEKCINLNRDILKRELGLLERDIIHIPQLFCLEYARPY
FPNLLQMIVMGKHLGIPKPFGPQIKGTCCLEKRICQLLEPLGFKCTFINDFDYMTEIGDF
CACANVRRVPAYKWW

>E_m_F1N404_BOVIN
PATATGIGRTW----LWPEQVF--LQKTWVGGWGAILLVNCSPSVSGQP-VDKK------
--SLSQMVLKVQPSITKNYRVVLHTKEESEKARVYRPQNDTFELLGPAYTLAPVKGTLRE
TFYVEALEFPASFSGLISFSASLVEESCKDTVLFRVAPCIFVPSTQMPLEVYLCRELQVQ
GFVSTVTELSERSNSQVASVEDPNLGRWLQDEMAFCYTQAPHKTVSLVLDTPRVAKLDDF
PMKYSLSPGVGYLTLHTTVASIDVVGKLMVSPPVKEYPLGRVLIGSSDSRSRSLQDFLRA
QQVQAPVELFSDWLMTGHACEFMRFIPAQYKKDFRLLLASPSSCYKLFKERQKEGYGDAM
LFEGITINQLLADEKMRKQNDYAEKCIHLNRGILKRELGLQEEDIIPVPQLFCLEYARPY
FPDLVRMVVMGLNLGIPKPFGPRINGTCCLEERICQLLEPLGFQCTFIDDFDYLTEIGDF
CSCANIRRVPAFKWW

>E_m_A0A091CKH2_FUKDA
PATATGIEVSLKTDVYRDGQQENQMKEKWVTGWGAILLVNCSAADVSQ------DTKTVV
SEDLSQMTLTVQPTALKNYQLVLHTEEEAEKARVYWPHGDTFQILGPSYTFNPLVSLGKE
TLYVEATEFPANFSGLISFSVSLIEDAYKDTVVFRVAPCIFTPSTQMPLEVYLYRDVKIQ
GFVDSVTVLSEKTDSQVASVEDSNLGRWLQDEMAFCYTEDPSKMTSFVLDTPRAAKLEEF
PMKYALSPGVGYVIQHTTVASLDTIGNLMVSPPVREYPLGRVLFGGSEGRSKSLRDFLYA
QQVQAPVELFSDWLMTGHVDEFICFVPVEDRKGFRLLMASPRACYKLFREKQEEGYGNAA
LFEGKTISQFLADRSLRNQNDYVEKCIRLNRTILKEKLGLLEDDIIDVPQLFCLEFARPY
FPDVLQMIVMGKDLGIPKPFGPQIKGTCCLEEKICHLLEPLGLKCTFIDDFDYLTDVGDF
CACTNIRRVPAFKWW

>E_m_G5BZN1_HETGA
PATATGIEVSLKTDIYRDGQQENQMKEKWLTGWGAILLVNCSPAEVNQ------DTKTVL
SEDLSQMTLTVQPTALKNYQLVLHTEEEAEKARVYLPHGDAFQILGPSHTFNPLVNLGKE
TLYVEAIEFPANFTGLISFSVSLIEDSYKDTVVFRVAPCIFTPSTQMPLEVYLYRDVKIQ
GFVDMVAALSEKTDSQVVSVEDPNLGRWLQDEMAFCYTEAPQKMTSFVLDTPRATKLDEF
PMKYALSPGVGYVIQHTTVASLDTIGNLMVSPP--------------ESRSKSLCDFLHA
QQVQAPVELFSDWLMTGHLDEFMCFIPVEEKKGFRLLLASPRACYKLLQEKQEEGYGNAT
LFEGKTINQFLADKSLRNQNDYVERCIRLNRAILREKLGLLEDDIIDIPQLFCLEFARPY
FPDVLRMIVMGKDLGIPKPFGPQIKGTCCLEEKICQLLEPLGLKCTFIDDFDYLTDVGDF
CACTNIRRVPAFKWW

>E_m_H0VX34_CAVPO
PATATGIEVSLQTDVYRDGQQENQIKEKWVSGWGAVLLVNCSPADLRQE---SKMVVSEG
RPDLSQMTLNVNPNALKNYHLVLHTAEEAEKTRVYWPQG---EVLGPSYTFTPLEN-LEE
TFYVEALEFPASFSGLISFSISLIEDPYKDTVVFRVAPCIFTPSTQMPLEMYLYRDVKIQ
GFVDAVTALSEKSDSQVASVEDFNMGRWLQDEMAFCYTETPNKMMSFVLDTPRTTTPDEF
PMKYALSPGVGYLIQNITVASLDTIGNLMVSPPVKEYPLGRVLFGSSEGRSKNLRDFLYA
QQVQAPVELFSDWLMTGHVDEFMCFVPVEDKKGFRLLLASPCACYNLFREKQEEGFGGSV
LFGGKTINQLLADQTMRNQNNYVEKCIHLNRAILKEKLGLQEEDIIDVPQLFCLEFARPY
FPDVLRMIVMGKDLGIPKPFGPQIKGTCCLEEKICHLLEPLGLKCTFIDDFEYLTCVGDP
CACTNIRRMPAFKWW

>E_m_G3IJB5_CRIGR
PATATGIEISLEADIYRDGQLDDQAKKRWVNGWGAILLVNCNPAETEDL--DDQSSDQEA
PKNLSQMTLTVEPTVFKNYMLILHTKEEASKARVYLSQKGTYELIGPVHVLAPFENRGKE
TFYIEAIEFPASFAGLISFSISLVEKSYKDTVMFRVAPYIFTPSTQMPLEVYLCREMQLQ
GFVDTVTRLSEKISVQVASVEDPSQGRWLQDEMAFCYTQAPHKTVSLILDTPRVSKLEDF
PMKYSLSPGVGYLTYKTGVASLDSIGNMIVSPPVKDYPLGRVLIGGSEGRSKALRDFVCA
QQVQAPVELFSDWLMTGHVDEFMCFVPVKDKKGFRLLMASPSACYELFEQKQKEGFGDVT
LFEDRTISQILADQNLRKQNDYVEKCISLNRTLLKKELGLMEKDIIAIPQLFCLEFARPY
FPDMLQMIVLDKNLGIPKPFGPQIKGTCCLEEKVCNLLEPLGLKCTFIDDFDYLTNMGDS
CACVIIHRVPAFKWW

>E_m_D4ABN7_RAT
PATATGIEVSLEADIYRDGQLDDQAKKRWMNGWGAILLVNCNPETPSQS--DEQSGAQES
PRNLSQMTLTVEPTILRDYQLLLHTKEEAKKTRVYWAHRGAYELVGPFHILPTFDTRGKE
TFYIEATEFPPSFSGLISFSVSLIEQAYKDTVMFRVAPYIFLPSTQLPLEVYLCRELQLQ
GFVDSVTKLSEKSNVQVASVEDPNQGRWLQDEMAFCYTQAPHKTLSFILDTPRVAKLEDF
PMKYSLSPGVGYLIQETRVASLDSVGNLIVSPPVKDYPLGRILIGGSEGRSKALRDFVYA
QQVQAPVELFSDWLMTGHVDQFLCFVPVDDKKGFRLLLASPSACYELFEQKQKEGFGDVT
LFEDKTISQILADENLREQNAYVEKCISLNRTLLKKELGLVDNDFIRIPQLFCLEFARPY
FPDMLQMIVLGKNIGIPKPFGPQIKGTCCLEETVCGLLEPLGLKCTFIDDFDYLANIGDA
CASVIVNRVPAFKWW

>E_m_PADI6_MOUSE
PATATGIEISLEADIYRDGQLDDQAKKKWMNGWGAILLVNCSPNAVGQP--DEQ-SFQEG
PRNLSQMNVTVEPTILQNYQLILHTEEEAKKTRVYWSQRGAYELVGPVYLLPTFENRRKE
AFYVEATEFPPSFSGLISLSLSLVEKAYKDTVMFRVAPYIFMPSTQMPLEVYLCRELQLQ
GFVDSVTKLSEKSKVQVVKVEDPNQSKWLQDEMAFCYTQAPHKTVSLILDTPRVSKLEDF
PMKYTLTPGSGYLIRQTRVASLDSIGNLMVSPPVKDYPLGRVLIGGSEGRNKGLREFVYA
QQVQAPVELFSDWLMTGHMDQFMCFVPTNDKKDFRLLLASPSACFELFEQKQKEGYGNVT
LFEDKTISQILADKSFREQNTYVEKCISLNRTLLKTELGLEDKDIILIPQLFCLEFARPY
FPDMLQIIVLGKNLGIPKPFGPKINGTCCLEEKVCGLLEPLGLKCTFIDDFDYLANIGDV
CASAIINRVPAFKWW

>E_m_A0A1A6GP42_NEOLE
PATATGIEVSLEADIYRDGQLDDQAKKRWVNGWGAILLVNCGDTS--EF--DEL-SDEDK
CKSLSQMTLTVEPHVLKNYWLILHTKEEASKAKVYWFQKDAYELVGPAHVLAPFENRGKE
TFYIEAMEFPASFTGLISFSVSLVEKSYKDTVMFRVAPYIFTPSTQMPLEVYLCRALQLQ
GFVDTVTRLSEKSNVQVASVEDPNQGKWLQDEMAFCYTQAPHKTVSLIFDTPRVSKMEXL
PIKYSLSPGVGYLTHQTGVASLDSIGNLIVSPPVKDYPLGRVLIGGSEGRSKALRDFVCA
QQVQAPVELFSDWLMTGHVDEFMCFVPVNDKKGFRLLLASPHACYELFEQKQKEGYGXAI
----KTISQVLADENLRKQNDYVEKCISLNRTLLKKELGLVDKDIIAIPQLFCLEFARPY
FPDMLQMIVLGKNLGIPKPFGPLIKGTCCLEEKVCNLLEPLGLKCTFIDDFEYLTNMGDT
CACVIVHRVPAFKWW

>E_m_A0A1S3GMB6_DIPOR
PATATSIYVSLDADIYRDGQLEDLAKKKWVNGWGAILLVNCNSVDLSQV-TD----KAIF
SKTLAEVTLTVQPSTLKNYGLVLHTEEEAKKIRIYWPQEDTFKLVGPFHTLSPLES-MEQ
TLYAEAIDFPSSFSGLISFSLSLVEQPYKDTVVFRVAPCIFMPSTQMPLEVYLCRELQLQ
GFVSSVTELSEKMNVPVATVEDPNLGRWLQDEMAFCYSQAPHGTISMVIDSPRTAKLEDF
PMKYSLSPGISYMTHSTQVASLDSVGNMMVSPPVKDYPLGRILIGSSMSRGKSLQAFLYA
QQVQAPLELFSDWLMTGHVDEFMCFVPVEN-KDFRLLLASPSACYELFQKKQREGYGNAT
LFEEKTIDQLLADEKLRKENDYVEKCIYLNRILLKRELGLVEKDIIDIPQLFYLEFAKPY
FPDLLQMIVMGNNLGIPKPFGPQIKGICCLEEKVCHLLEPLGLQCTFIDDFDYLTDVGDF
CSCANIRRVPAFKWW

>E_m_A0A1S2ZSC0_ERIEU
PATATGISVSLDVDINRSGKVED-NKKDWIGGWGAILLVNCSFAEADQD-VD--NTSPVL
SNNLSPMILTVQPSILRNYSLVLHTLKETEKARVFQLQRETCELLGPKYTLGPLEDNLKK
TFYVEALQFPADFSGLISYSVSLLEISCRDTVAFRVAPCIFTPSTQMPLEVYLCRELQLK
GFVDTVIELSRENKIQVASVEVHALGKWLQDEIAFCYTRAPHKTMSFVLDTPRAIDLKEF
PMKCALSPGIGYVLQPARIASMDSVGSLMVSPPVKEYPLGRVLIGSSEARSSGLRAFLFA
QQVQAPVELFSDWLMSGHMDEFMCFVPARDRKNFWLLLASPSSCYELFQEQKEKGYGSMR
LFEGCSIHQLLADEDMRKQNDYVQKCIDLNRKLLKEELGLTEKDIIDIPQLFRLEIAKPY
FPNLLQILVMGDSLGIPKPFGPQINEICCLEQRVRQLLEPLDFKCTFINDFDYMTEIGDL
RACANIHRSPVFKWW

>E_m_A0A3Q2GPP6_CYPVA
----ICTALSLDVDADRDGVVENPNKASWKDGHGAVVLVNCDRERYVYRKPDFCDRESKT
KLDCATMLLRINPELVAGYKLVMHIERDSEYIRRSLKNTYDYPLLSSSQELPQLERAPQL
KFYVEGLRFPKDFDGLVTINLTYSSPFFTDKVVFRVSPWIMTPNTLEPEEVFVCSTSDN-
AFLKEIKDLVDRSGHQLKTVKRKNGDRWIQEEIELGYVDSPYHRFPVVLDSPRDEKPDDY
PYHGI-GPDFGYVKRDAAVSSLDSFCNLKVSPPVTKYPLGRMLIGVANGRTQVVQDFLWA
QKVQEPVALYADWLVISHIDQFMTFVPAPDRKRKYKLLHTQKSC----------------
------------------------------TDVLKKELGLDEEDIIDLPILFKLVRAVAY
YPNMLNMIFSFSYIS-------------NIELPLSVMLEPLATN-------RVEIKYSKV
YCKVSVKKR-SFK--

>E_m_A0A2U4A145_TURTR
TAEATGVEISLSADFTRTAKMKGKDQRTWTHGRGAILLVNCDRDNPKSSTVDCKDDQLDS
-KDMSLVTLSTKPR-FSKHQLVLHVKSEMDKVRCFEPMGMIYLDNGCSFTVDSVKIGEEA
AMNWWPLSHPNVLVGMTSVSVSYYQHNYLTSIELQV-----------------------Q
GFVNTVMELSERSNIQVASVEDPNLGRWLQDEMAFCYTQAPHKTISLVLDTPRLPKLDDF
PMKYSLSPGVGYMTQRTTVASIDSIGNLMVSPPVKEYPLGRILIGSSDCRSKTLRDFLYA
QQVQAPVELFSDWLMTGHAYEFMCFIPSQDRKNFWLLLASPSSCYKLFKEKQKEGYGDAR
LFEG-RKDQLLSNGK---------------------------------------------
--------------GTPPPPAPR-----------MSFLE---------------------
HL-----------Y-

>E_m_K7E2F6_MONDO
SCVTTCVSVSLIADYKRQYSSEHQGE----SWQGPVMLVNCSCRNEYPPEEDCD------
QGHMPKMTLKTQPFFFDNHEIIISC--HPSRVKLYGIERPRFSIMGPHYRFKYLRNQECR
ALYVEALSFPADFPGLVTFTVSLLSNACKQRVVYRVAPWFMIPNTQRPVEIYICNMKSIS
NFMNTILDFSKKAKCKPIFFRDKHLATWIGNEVVFGYTQSPFRGFPVFLDFPWKRRLTNF
VLKNSLPSFTGYIIHERDDNELDATGFLVVSPPVTFYPLGRILIGGSNVPNQRLLRFIQA
QKVQHPLELFSEWLLEGNVKDFLTFVPAKDRKGFRLLLASPSACYELFRREQSLGHGNTS
LLEGMTIDEILANKSLWKQNDYVETCISWNRRVLKKELGLSERDIIDIPQLFHLGRAGHF
FPNMLNMIVLGTYLGIPKPFGPIINGVCCVEKRVQNLLEPLGLRCHFLGEFFHQEEWRDA
YYWFNILREPPFKWW

>B_A0A371JJA4_9FIRM
---KYVYRFSILADYYRKGILIDSSNTDWNENTGPVIMPQCSKEEIPER---GK------
--NMD----PINPDRKGKVVLILQLAIDPQKVMIY---NGDGKLIGGRWSVQFKTKNDTL
DFYAYATQHPRNFDGLIRIGINFAIKIFVASVQFRVSPWIMTANTQSPRNLYVSEVPYNQ
KFIDNLKQVIGDD--KVKVIEKFTNDPWAQDETKFGYSEMPNKQLDIILNSPRNRGLDVF
PIYNIFLENKGYITCGGEKSSLDSFGNLDVTPPF-DYKFGRIYYGGCNGRMQAMREFLDA
QIVQKPFQLYTDWLLVGHVDEMMSIIPAPSKYGFKILLSSPNRFYEILNSIKDE---NSI
FFKDTTVKNLKNNQELKQFNIKCQEYLDYNRSILIKELQYLDNDIIDIPALYYPDKASAY
MPGMVNLVVWENQLLIAKPFGAEVNGKCCMEEYVKSRLENLNLKCNFIDDWNYHIQDGEV
HCGTNMLRKPSDDWW

>B_A0A0S2DB78_LYSEN
PEVA---DFFIHVDADRDGKVDDAGIDAWHGKKGAVVLVNNNGTMTGIRKIDHDDKTVNG
AADIAPLDIRRVAAPPAGWKVTLSVADDQQRIRIFDSRGASGNEIGPSYEF--PDLSFTK
ELGIEAICYAKDFDGLVKLTLTVEKAGATRSAQLRVAPWIMFNHFDEPEKVFVLKTSANA
SFVAALSAAASAAGVALEQVGAPWSDRWMQDIMEFGFSELPGQ-LRNVLETPRGRELENF
P-KTLLTNDLGYLRPAPSSSSLNSGGNLESTPPFTKYPFGRIYYCPHPRDAPGYQEFLQR
QIVQEPIEIDAGWLNVGHVDEIITFVPASGKLGFKLLLASPRQGRKILKSAPSAG-----
MLSGMSVKDFLANKEISDYNDQCQTHIDSAEKIFKKELGLKSGDIAYVPSIYLPAEADAL
TAGMVNMLVLGKQCIAPKPFGPVDGGKDLFEEDYRATLAACGLSVTFIDDWNYHLLKGEV
HCGSNTLRKPSKKWW

>B_A0A2T6BHH0_9RHOB
PPDAPCSKVHLHVDSNRDGVPDDLTNNIWSAGKGAILCVNCDNDDGKSGNTDLKDNKING
GTEIAPLDLRKEKAISPA-NVVLSVRSFQDYIRIFDGRAAGSVEIGPEKTFDAFDANGRI
ELGMEAVKFPADFDGYIELTLRVEAGGHSETAKLRVAPWILFTHFDETEKVYVAAQPTTG
YFIPALKKIL---GGKLEVIAGESGDRWTQDIMELGYSAVPAS-LVSVIRTPRSRHFAKY
PGREMLGPDFGYYEAN-PNSSLDSFGNLECSPPI-HYPFGRIVYGTTGHAMVEMRELLEG
QGIQDPIPLDTGWLTVGHVDEFLSFIPDKSTHGFKVAFACPEDALDLVRKAAAA-KPTAP
LFDGKTAGQFMANADAVALQTKVQKTLNDQKTILKKELSLKDSDFIDLPILFTATDCIAL
TPGSVNMLVVTKDLIIPKPFGPVLGAKSEFEKAIDTAFANPDVKVHYVDCFLYHIMQGEI
HCGTNSNRKPTKKWW

>B_A0A1Q3GU00_9BACT
NPTRNAYEFNLVLDSNRKY-PEQIGKYHWSEQKGAIIMADIDDDDFI-------D-----
-KELVRVETHFAFETDDEYFLALSTQLTAYNFGLYEQMNNDLKLLGADNKFKRGDVANEV
KYFLRANYLPAFFNGIITFSYQLYKISYQDHAVLRVAPWIMLPNTQIAKKVFVKKITASE
AFNRHLKSILGKEMVEE--ITDVQRDRWVQDEFEIGYCESPVKTIPVVCDSPRNRGLNKW
VKDRFLKPDFGHLEIA-KKTSLDYFGNLESSPPVEGYPFGRIIIGGSTPRAHELKEFLHA
QQVQAPIEIYIDWLSVGHVDEILSFVPWSNEKGFKMVFASPQKGCELLKAVLNDTKTKYT
KFHDSKIEEILHEY--ETYNTQIQTYQNWNKKLLMEELKLTKEDIIDMPVLFKGIRAKSL
FPDLTNLLVVRTYVIAPKPFGPVEDGEYLFEQYFLKQLDEPQLDIHFIDDAQYFKRAGDV
HCATNVFREPERKWW

>B_A1ZC69_9BACT
PTYQYQFRLELKLD------FDDIGKYHWIQQWGGIILADLDQDKDD----DFSENPQGG
TTELVQLQVVLPATLPPGIDLQLYLFSDAHYFGLYAPHNKDYQLLGS--NLAAKVYKTSA
KIGLESQCFYRAFDGIITIKLKLKGSKAEDHLIVRVAPWLMMPNTQEVKKVHIIRIDSSD
QFIKKLRGIL---GDKLVVSASNFGDRWIQDEFVIGYCQGVKQ-MPVVCDGPRDRGLNKY
PQLHLLKADFGQVSIAGKKSTLDSFGNLEVSPPVEGYPFGRIIMGASSPRAHQLKGFLHA
QKVQSPIEIFSDWLAVGHVDEIINFVPAHNDKNFKMLIASSKKAIDVLSYVYFSDTHRVF
LFE-QNSRDILKKHDYWEINHRIQLFLDWNRQLLKKELGLTEDDIIDVPVLFKERRALPL
LPNMVNQLVITANSIVPKSYGPVAGGHYLFEDQLKTEFEAIGHQVYFVDDTDYFKRGGGI
HCATNVERAYANKWW

>B_A0A0D8CHI3_9PROT
NGEKKSVWFSLHTDRDRDGKIEDPAPAAITDGVGAIIPVNCNRDGNNT-YSDCQDNKINS
DETLSRMKIIRHAAVDANWVIKLSVNPAEQHVRIFSKAGDAMELISPTATLNAADIRPTL
VLPLEMIRFAEDFSGTVKITLSVIQSGYTFTEQVVAARWIANHHLHQVTKLLVTSDSFNG
KFITALETDVAKEGILKQVIYLDTPDQWMRDTIFSGYSSWPGTAQTTFIKMHRQRELQNW
VFGNLMSKDHAVYYPAGAVNSANSGGNFEVTPPVKTYPLGRVYYGHSSRHDESTRSFIEA
QTLQSPIELDTDWLAVGHVDEMMTFLPYPENKKWKLLVASPKKAYDLMTDKRADNFGGAK
VLRRCTINDLLGNAPLRAPNGYTEKAIGDNIDILKSEFDLEDDDIVRVPVIFYPSKCGAL
TADMPNMFVGNTQLYIPKPYGPWITGFDLFEKYLKDEIANGALNCNFIDDWDYHACEGEI
HCGTNEIRQPQTKWW

>B_A0A1Y6C798_9PROT
----------LSCDVDNRG------KQEQSLPKGLIGLANLDNDSGG----D--ENPIT-
--DLVRWELTPDLSIETDHLLELKLESTDPSIRVWKN----GTLLGKSHSI--YDEIGG-
-IDVEFGEFNKE------ISISHLNNGGKGSLTLRSAPLILNHHLQPSEHVYALETEGNE
ALIEAYKSVLKTK----TPLGTRYDDVWVQDEIEFATSIDP--SQDIIVDSIRDRGLAPL
AKDI--STKQTVVRTWGTATTFDSFGNLEASPPVTNYPFGRIYYGANPSESELLAEALSA
QVVQKPFAIDTSWLCVGHVDEFSTFVPDTNSKGFKLLISDINEAYKLLEAMSADT-----
LYAGENVEAILDDQALRTLNENLENILDQIVGTFKKELGLDDTDIIKVPSLFEDEAHGAL
IPGMVNLVVADENLFIPDPFAELTQASDPFIKDLTEKL-PSDLDLHFVDDWTYHMGMGEI
HCGTNVKRTPQNS--

>B_A6GFA3_9DELT
-------LVSACGDGNDDGNDEDAGEADWT--FGPIYGVNNNDDDDL--KRDWLTPPFDA
DTDLMPLTITADVAFSDGDSVRLTLD--ADLMRMWHN----GAHLGSEYTFTP----SGE
TLWVEFGEFLRG------VVIDHVSGGESDTIELVSSPAIMNHHLMPAEHLWIVQTSDNA
EYVMDYLEALTSD----SLVGVMYQDRWIQDEIEFATTDAA---LDTVIDSIRDRGLDNF
PEDE--GPQTDFIGTWGNATTFDAFGNLDASPPAPGFPFGRIYYGLENGQDSALATFLDE
QTLQQPFPLDSIWLCVGHVDEFSSFVPDPTAKGYRLLLADTASGLELLDSI-DPGHPTNR
-YNGATAGDIAADAALRAYNEDIVNELDGIREAFKSALSLTDEEIIEVPTIFQAEGAGAM
TTGTVNLIVANGKLMVPDPFGPE---SDPWAQDFEARMP-DGLDVVWTDDWFYHLLLGEV
HCGTNVTRTPQAD-W

>B_A0A1E8FBJ1_9ALTE
TAQESVSSTFILGDSNRDGMVDDTDKHQASIIAGAIVLPNIGDSENRCACHDAQDNTPRA
SQNFAPVRLLALPEGTQSASISVNA-SSKAQTRVFIQRNSKWQYLESGAAFTAEEIKRGA
TLGVDARDVVRDWDGVIELTVTAETAQQQDSLMMQVAPVVTFNHTEDADIVLSSESGDHQ
GFIKDLRAGVAASGLGEPVKIMTTTDNWAQDYVEFGYVSMPKPDIKIALRSSQGRVGGRA
VFD-FKGPGFGAVQLGGGYHQVDSFGNLETVPPYSTYPVGRIIYGDAGDIHKDWRTFFAS
QKVQDPIVLDTSWLAIGHVDEFVQFVPADTPRGWKMTILSPKALIAILKQAQADGYGDVK
AYSKKTINDLLSNAKLMEDNQFAQAKIDENRALLVRELGLSDDEIIEIPGIVKQARLLSA
HPGAINGIVIDHNYIAPKQFGPVIEGSDILQQAVTSAYQSAGLKVHYIDDWLHHAIAGEV
HCGTNTIREIGSLWW

>B_A0A3A1NZT8_9SPHN
SARAHAVEPEILADTNRDGLVDDDGKALWSDDRGAILLANIGDVANRCPCNDAQGEEARA
PEYFAPVRVMPIADVAQGATGRVIAAGA-QNIRVFVKRGEGWKFLAPTDRLSAEDLRAGL
QLGVDARDVARDWDGRITLELAVDAAGRSDRVAMRVAPVVLHNHTQNATRIFAVKS--HQ
QFVADLSSTLSQIGFQQPVEIIDTFDNWAQDFVEFGYMAMPAPEIRVAIRSPQTRSAGRA
LFD-LRGPGVGVVQIGGNYHQADSFGNLETVPPYERYPGGRVIYGDAGDLHHDMVSFFEA
QEVQDPILLDTSWLAIAHVDEFVQFLPTDNARGWVIAIKDVPSGLEVLRDAQRRGFGDRP
AFSVLTIDDVLADDDLMRKNELARRRVELNLAILMAETGVTEDEVLRVPGLFHTATLIAY
YPAAVNGVVVDHNYIMPSQWGPVIDGVDLLGEAVSAAYAKLGITTWSVDDWRHHVLGGEV
HCGTNAMREIGDAWW

>B_A0A1W2FTW5_KIBAR
VSAEPGLVADLRADVNRDGVVDDAGKQTWTLDRGAIFLPNIGDQHRRCPCNDASDDVARA
PENLAPLKTVPLGNAPSDVWGTVATPG-QDKVRLFVNRAGAWTKVSGTDRLTADELRSGV
NLGIDAKDVVRDWNGRITVRFTVNDGAATDHVVLRVSPVLTHHHLQRTQQVLTSEGTDQQ
RFVKELADRVKAAGIDAPLRLFDQEDPWAQDFFEPGYVTMPGADLRIAIRSAQDRPAGRQ
VFEKLRGPGIGAIQIAGGFRSVDSMGNLETIPPYESYPVGRIVMGDTGSADQAMQTFLRS
QEYQTPLMVDTSWLAVGHVDEFVQFLPAAGRRGWTIAVADPQAGLDLLRTAQRAGHGATR
MFSQETIDQVLRNDTLLRANALATRRIEANLRILKRETGVRDDEIVKVPQLFTTAGLGAY
VPGAVNGIVLNKHYVAAQQWGPVVNGQDIFANAVSAAYGKLGMTVHYVDDWSHHIGGGEV
HCGTNTFRETSRPWW

>B_I2N065_STRT9
HAA-APPAADLRADVDRDGTVDDAGEDTWSTGRGAVFLPNIDDDTKRCPCNDAADTVING
ADDLARLRTVPVKNLAKGATGGVRIVTGAKYTRLHIKRAGKWSPVTPKTKLTAAELRAGV
ELGIEGLDIIRDWDGRAVVRLTVVSGGSTDDVTLRVAPLLTHHHAQKTQRVLVTRVKGQQ
KFVKDLAGHNQAAKLPG-MKILDGDDIWTQDFLEPGYTSMTGPGIRVMIRSAQWRTAGRQ
VFTHLRGPGVGGVQLPGYEATLNSMGNLETVPPHAAYPAGRIIMGENPVEAKSMRTMLAS
QGMQSPLLLDTGWLHVGHVDEFVQFLPADTPRGWRMAVADPELGTKLLKDAQQAGHGGTR
MFSRDSIDQVLASKQLREDNELAARKIAENVEVLKRETGITDAEIVRVPALFSRAPTSAY
VPGAVNGLLLGDRYLAPKQWGPVIGGKDIFTTAVSAAYSGAGMKVSYIDDYYYHLGSGEV
HCGTNTLRDTSAAWW

>B_A0A1B1ML97_STRLN
YAE-QPLRVDLRADVDRDGRVDDAGEDTWSVGRGAVFLPNIDDDGKRCPCNDASDTKVNG
AADLARVRSLPMTNLPSDARAGVQVTTGAAQTRVFVNRIGAWKPVTAQTRLTWAELRAGV
EFGVEGKDVIRDWDGRVAIRLKVTSSSASDTVTLRAAPLLTHHARQDTQQLMVTKARGQR
EFVGALEKEGRQAGITKPLVTFEKGDIWAQDFVEPAYLNMTGPDMRVMLRSAQDREAGRE
LYEKLRGPDIGVVQAKGGWETLNSYGNLETIPPYASFPAGRIIMGERKDSSQEIRTLLKS
QGLQDPLLLDTSWLHVGHVDEFVQFLPADTPRGWRIGIADPEAGLRLLRDAQRDGHGAKK
MFSVETIDQALASRYLVSDNQMAARKITANLEILKRETGVTDEEIVPVPALYTRGSTSAY
VPGAVNGILLSDRYLAPRQWGPVIGGRDIFTEAVTAAYTRAGMKVSYVDDWYYHLGMGEI
HCGTNTLRDASAAWW

>B_K4RE42_STRDJ
QAA-EPLSVDLRADVDRDGQVDDAGEDTWSVGRGAVFLPNIDDDSKRCPCNDATDQKVNG
AADLARVRSVPMRNLPSDAKGSVKVTKGAAQSRVFVKQDGAWKLVTSQTRLKRAELRAGV
EFGVEGKDVIRDWDGRVSIRLRVTSSSASDTVTLRAAPLLTHHALQNTQQLLVTKVPGQR
AFVKNLEKEAKAAGITKPPATFEKGDIWAQDFVEPAYLNMTGPDMRVMLRSAQDRPAGRE
LYEKLRGPNVGVVQAKGGWETLNSFGNLETIPPYTSFPAGRNIMGERKDSSKEIRTLLKS
QGLQDPLLLDTSWLHVGHVDEFVQFLPADTPRGWRIGIADPQAGLQLLRDAQRDGHGAKK
MFSVETIDEALASRYLVSDNEMAAKKITANLEILKRETGVTDEEIVRVPALYTRGSTSAY
VPGAVNGILLSDRYLAPRQWGPVIGGKDIFTEAVTAAYTRAGMKVSYVDDWYYHLGMGEI
HCGTNTLRDASGAWW

>B_A0A4Q6IEQ2_9ACTN
YAA-EPLRVDLRADVNRDGRVDDAGEDTWSVARGAVFLPNIDDDSKRCPCNDASDKKVNG
AADLARVRSVPIRNLPSDAEGSVKVTKGAAQTRVFVKRNGAWKPVTSQTRVTRAELRAGV
EFGVEGKDVIRDWDGRVAIRLKVASSAASDSVTLRAAPLLTHHALQSTQQLMVTKVRGQR
KFVKELENESRAAGITKPLVTFEKGDIWAQDFVEPAYLNMTGPDMRVMLRSAQDREAGRE
LYEKVRGPNIGVVQAKGRWETLNSFGNLETIPPHASFPAGRIIMGERKDSSKEIRTLLKS
QGLQDPLLLDTSWLHVGHVDEFVQFLPADTPRGWRIGVADPEAGLRLLRDAQRGGHGAAK
MFSVETIDQALASRHLVGDNEMAARKIAANLGILKRETGVTDGEIVRVPALYTRGMTSAY
VPGAVNGILLSDRYLAPRQWGPVIGGKDIFTEAVTAAYTRAGMKVSYVDDWYYHVGMGEI
HCGTNTLRDASAAWW

>B_A0A2A2Z7D1_9ACTN
QAA-EPLRVDLRSDVNRDGRVDDSGEDSWSIGRGALVLPNLDDDSRRCKCNDAQDTKVNG
AADLARVRSVPMKNVPSDAKGSIKVTTGSAQTRVFLKRSGTWTPVTAGTRLTAEELRSGV
EFGVEAKDVIRDWDGRTVIRLTVNSAATSDSLTLRVAPLLTHHHLQRAQQLMVTKLPGQQ
AFVKDLAKEVRQAGIIKPLVTLTKQDVWAQDFVEPAYVSMTGPGMRVMLRSAQDREAGRE
LYERLRGPNTGVVQAKGGWETLNSMGNLETIPPYASFPAGRVIMGERKDSSQEIRTLLKS
QGLQDPLLLDTSWLYVGHVDEFVQFLPADTPRGWRLGVADPEAGLKLLRDAQREGHGKTK
MFSVETIDQALASRHLVADNTMAAQRIAANVELLKRETGITDAEIVRVPSLYTRGETAAY
VPGAVNGIMLTDRYLAPRQWGPVIGGQDIFTKAVTAAYTQAGLKVSYIDGWYYHLGMGEV
HCGTNTLRDASAAWW

>B_A0A0L0JQT8_9ACTN
VGVEQLPQADLRADVNRDGQVDDAGEDTWTVARGALSLPNLDDDSRRCPCNDASDTKVDG
AADLARVRTVPLPDAKADTKGRLAVTTGAKYTHLFLKRAGKWTLVTPRTLLTAAELRTGV
ELGVEATDIIRDWDGRTVIRLTVTTPKTTDSVTLRVAPLLTHHHLQKAQQVMVTKISGQA
KFVKNLAGEVKKAGITAPLITFTKNDPWAQDFVEPAYVSMTGPGMRVMLRSAQDREAGRE
LFEKLRGPGIGAVQIAKVDWSLNSFGNLETIPPYTAYPAGRIIMGERKDSSQKMRTLLAS
QGLQDPLLLDTSWLGVGHVDEFVQFLPADTPRGWRLGLADPDAGLRLLRDAQQAGHGATK
MFSVATIAQTLASRDVVADNKLAAQRIAANLAVLKRETGITDAEVVRVPALYLRETTSAY
VPGAVNGIVLSTRYLAPRQWGPVIGGKDIFTEAVTAAYRGAGMTVSYIDDYYYHLGMGEV
HCGTNTLRDTSAAWW

>B_A0A0M2GN63_9ACTN
FAAESGGRADLRADVNRDGRVDDNGEDGWSVERGAVYLPNIDDDTKRCPCNDGSDTKVNG
AADLARVRSVPQPGLPADATGSLKIAAGGKHAHLFLKRAGKWILVTSGTRLTAAELRSGV
EFGVEATDVVRDWDGRAVVRLTVTSGQTSDAVTLRVAPLLTQHHVQNTQQVMVSKVQGQR
EFVTALEKEVRKAGVTTPLVTFEMADRWAQDFVEPAYVSMTGPGMRVMLRSAQDRDAGRE
LFERVRGRDIGVVQVTDDDWSLNSMGNLETIPPHASFPAGRIIMGEFKDSSKVMRTMLKS
QGLQDPLLLDTSWLSVGHVDEFVQFLPADTPRGWRIGVADPQAGLRLLRDAKRDGHGKTK
MFSVETIDQALASRHLVADNEMAARRIAANLEILKRETGVTDEEIVRVPALYTRNPTSAY
VPGAVNGVLLGDRYLAPRQWGPVVGGKDIFTAAVTAAYERVGLKVSYIDDWYYHLGMGEV
HCGTNTLRDVSAAWW

>B_C9Z3C6_STRSW
SASGPATRADLRADVNRDGRIDDSGEDGWSVSRGAVHLPNLDDDTKRCPCNDASDTKVNG
AADLARIRSLPLPGLPADAEGSLKVTAGTKHTHVFLKRSGTWTLVTSRTRLTAAELRSGV
EFGVEATDVIRDWDGRAVIRLTVKSGESSDSVTLRTAPLLTQHHLQDTQQVMVTKVRGQR
KFVKDLAREVKAAGVTAPLVTFTKGDPWAQDFVEPAYVSMTGPGMRVMLRSAQDRESGRE
LFERIRGRDIGVVQVTDADWSLNSMGNLETVPPYASYPAGRIIMGERKGSSKVMRTMLTS
QGLQNPLLLDTSWLGVGHVDEFVQFLPADTPRGWRIGLADPSAGLKLLRDAERAGHGSTK
VFSVETIAQALASRHLVADNEMAAERIAANLEILKRETGVTDGEIVRVPALYTRDMTSAY
VPGAVNGVLLGDRYLAPRQWGPVIGGKDIFTEAVTAVYTRAGLKVSYIDDWYYHLGQGEV
HCGTNTLRDVSTAWW

>B_A0A089X0G0_STRGA
FAAPPAPAPDLRADVNRDGRVDDAGEDTWTVGRGAVTLPNLDDDTRRCPCKDASDTKVNG
AADLARVRSVPMPGVPADAKGSVRVTAGARHTHVFVKRSGAWVLVTSATRLTAAELRSGV
EFGVEATDVIRDWDGRTVIRLSVTSGGTSDSVTLRVAPLLTHHHLQNTQQVMVTKVRGQR
EFVSGLAKEVKAAGITRPLVTFEKGDPWAQDFVEPAYVSMTGPGMRVLLRSAQDREAGRE
LFEKVRGRDVGVVQVTDDDWSLNSMGNLETVPPYASYPAGRIIMGWRKDSSPAMRTLLRS
QGLQDPLLLDTSWLGVGHVDEFVQFLPAATPRGWRIGVADPLAGLRLLRDAQRDGHGATR
MFSVETIDQALAARHFVADNTMAAERIAANLEILKRETGVTDAEIVRVPALYTRETTSAY
VPGAVNGVLLGDRYLAPRQWGPVIGGKDIFTEAVGTAYRRAGLKVSYIDDWYYHLGMGEV
HCGTNTLRDASASWW

>B_A0A1Q5K2Z8_9ACTN
HAAGPSPSPDLRADVNRDGTVDDAGEDGWTVGRGAVHLPNLDDDTKRCPCDDASDSKVNG
AADLARVRSVPMSGVAADAKGSVQVTKRAKHTHVFLKRSGKWVLVTPDTRLTAAELRSGV
EFGVEATDVIRDWDGRAVIRLTVSSGGSSDSVTLRVAPLLTHHHLQNTQQVMVTKVNGQR
KFVKDLAKEVENAGITKPLVTFEKGDPWAQDFVEPAYVGMTGPGMRVMLRSAQDREAGRE
LFEKVRGRDVGVVQVSDDDWSLNSMGNLETIPPYASFPAGRIIMGWRKDTSPGMRTLLKS
QGLQDPLLLDTSWLGVGHVDEFVQFLPADTPRGWRIGVADPRAGLQLLRDAQRDGHGATK
MFSVETIDQALASRHFVADNTMAAERIAANLEILKRETGVTDAEIVRVPALYTREMTSAY
VPGAVNGVLLADRYLAPRQWGPVIGGKDVFTEAVTAVYRKAGLKVSYIDDWYYHLGMGEV
HCGTNTLRDASAAWW

>B_A0A1H4KWR8_9ACTN
SAAEPAARADLRADVNRDGQVDDTGEDTWSSGRGAVYLPNIDDDTKRCPCNDASDTKVNG
AADLARVRSVPMRGLPSGAKGSVKVTTGAKQTRVYLKRAGSWVVITPQTSLSAAELRSGV
EFGVEATDIIRDWDGRTVIRLTVTVGGTSDSVTLRVAPLLTHHHLQKTQQMMVTKLNRQG
KFVTDLKKEAEKAGITRPLVTFDKQDPWAQDFVEPAYVSMTGTSMRVMLRSAQDREAGRE
LFEKVRGRDIGVVQAFDADWSLNSMGNLETIPPYASFPAGRIIMGWRKDSSATMRTMLKS
QGFQDPLLLDTSWLEVGHVDEFVQFLPADTPRGWRIGVADPEAGLKLLRDAKRAGHGSTK
MFSVDTIDQALASRHLVSDNTMAAQRIAANLEILKRETGVTDDEIVRVPALYTRGATSAY
VPGAVNGILLSDRYLAPRQWGPVIGGKDIFTQAVTAAYVKAGMKVSYIDDWYYHLGMGEV
HCGTNTLRDASAAWW

>B_A0A1D8FVQ3_9ACTN
LAAPPPPRADLRADVDRDGRVDDVGEDTWTPARGAVFLPNIDDDTKRCPCNDAADTRVNG
AADLARVRSVPMKNLPASATGTLRVVAGAKNTRVFVKRGTGWTWVTAATRLTAAELRAGV
EFGVEATDVVRDWGGRAVLRLTVAAGSTSDDVTLRVAPLLTHHHLQAAQQVLVTRVPGQQ
AFVRGLAAEAKAAGIGHPLFTFERDDIWAQDFVEPGYVSMTGPDIRVMLRSAQDRESGRE
LFERLRGKGIGVVQVSGEEWTLNSMGNLETVPPYTSFPAGRIIMGERRDTARAMRSLLQA
QGLQDPLLLDTSWLHVGHVDEFVQFLPAGTPRGWRIGVADPEAGLRLLRDAQKAGHGGTR
MFSVETIDQALASKWLVADNTMAAQRIRANLEVLKRETGVTDAEVVRVPALYTRGMTSAY
VPGAVNGVLLGDRYLAPRQWGPVIGGEDVFTAAVTAAYTRAGLKVSYIDDWSYHLGMGEV
HCGTNTLRDASAAWW

>B_A0A100Y6W3_9ACTN
FAAPVPPPVDLRADVDRDGRVDDAGEDGWTADRGAVFLPNIDDDTKRCPCNDAADAVVNG
ATDLARVRSVPMANLPATATGTLTLRAGAKNTRVFVKRASGWILVTGKTRLTAAELRAGV
EFGVEATDVVRDWGGRAVLRLTVTVGGTTDDVTLRVAPLLTHHHLQAAQQLMVTKVPGQQ
AFVAGLAQEVKSAGITPPLLTFDKQDVWAQDFVEPGYVSMPAVDIRVMLRSAQDRESGRE
LFEKLRGRGVGVVQVTGEEWTLNSMGNLETVPPYTSFPAGRIIMGERKDYAQAMRTLLAS
QGMQDPLLLDTSWLHVGHVDEFVQFLPADTPRGWKIGIADPEAGLRLLRDAQKAGHGKVR
MFSVETIDQALASRWLVADNTMAAQRIRANLAVLQRETGVTDAEVVRVPALYTRGMTSAY
VPGAVNGILLADRYLAPRQWGPVIGGKDVFTDAVTAAYTTAGMRVSYIDDWYYHLGMGEV
HCGTNTLRSTADAWW

>B_A0A1Q5LKU8_9ACTN
HAAPAPPRVDLRADVDRDGRVDDAGEDTWTPARGTVFLPNIDDDTKRCPCNDAADAVVNG
LADLARVRAVPMANLPATATGAVSVPAGGKHTRVFVKRATGWAHVTGKTRLSAAELRAGV
EFGVESTDIVRDWDGRAVIRLTVTTNGTTDDITLRVAPLLTHHHLQRAQQVLVTKVPGQQ
AFVNGLAKEVKSAGISQPLITFDKQDIWAQDFVEPGYVSMTGPGIRVMLRSAQDREAGRE
LFEKIRGNGIGVVQVSGEEWTLNSMGNLETIPPYTSFPAGRIIMGERKDDARVMRTMLAS
QGFQDPLLLDTSWLHVGHVDEFVQFLPAGTPRGWKIGIADPEAGLKLLRDAQKAGHGKTK
MFSVETIDQALASKWLVTDNTMAAARIKANLAVLQRETGVTDAEVVRVPALYTRGMTSAY
VPGAVNGILLGDRYLAPRQWGPVIGGKDIFTAAVTAAYTGAGMKVSYIDDWDYHLGMGEV
HCGTNTLRDASAAWW

>B_A0A2R4T4Z0_9ACTN
FAA-EPPTIDLRADVNRDGRVDDEGEDSWSPGRGAVFLPNIDDDTKRCACNDATDAKVNG
LADLARVRSVPMAKLPADATGALRVVTGGKNTRVFFKRSTGWALVTAKTRLSAAELRSGV
ELGVESTDVIRDWDGRAVIRLTVTSGGNSDDVTLRVAPLLTHHHLQNAQQLLVTRLPGQQ
AFVKGLAAGVKAAGISKPLVTFDKQDVWAQDFVEPGYVSMAGPGMRVMLRSAQDREAGRE
LFEKLRGNGVGVVQVSGEEWTLNSMGNLETIPPYSSFPAGRIIMGERKDNAQAMRTLLKS
QGFQDPLLLDTSWLHVGHVDEFVQFLPADTPRGWKIAIADPDAGLRLLREAKAAGHGGTR
MFSVETISQALASKWLVADNTMAAKRIKANLEVLRRKTGVTDSEVVRVPALYTRGMTSAY
VPGAVNGIVLGDRYLAPRQWGPVIGGKDIFTAAVNAAYTGAGMKVSYLDDWYYHLGQGEV
HCGTNTLRDASAPWW

>B_A0A1E5P2E7_9ACTN
FAA-DPPRADLRADVNRDGKVDDAGENSWSARRGAVFLPNIDDDTGRCPCNDAADTLVNG
AADLARVRSVPMRNLPATATGTLKIVSGGKKARLFVKRSSGWAPVTARTRLSAAELRSGV
EFGVEGTDVIRDWDGRAVIRLTVTSGGTSDEVTLRAAPLLTHHHLQNAQQLMVTKVPGQQ
AFVKGLAAEVKSAGIDKPLLTFDKGDIWAQDFVEPGYVSMARPGMRVMLRSAQDREAGRE
LFEKMRGNGVGVVQVAGEEWTLNSMGNLETVPPYTSFPAGRIIMGERKDNAKAMRTLLKS
QGFQDPLLLDTSWLHVGHVDEFVQFLPADTPRGWKIGIADPEAGLRLLREAQEAGHGRTK
MFSVETIDQALASRWLVADNTMAAKRIKANLEVLRRETGATDAEIVRVPALYTRGMTSAY
VPGAVNGIVLGNRYLAPRQWGPVIGGKDIFTSAVNAAYTGAGMKVSYLDDWYYHLGAGEV
HCGTNTLRDASAAWW

>B_A0A2G9DXG6_9ACTN
AFADGAPPTDLRVDANRDGKVDDAGENGWTVGRGALMLPNIDDDTKRCPCNDASDTKVNG
AADLARVRSVPMTSLPAGAQGTVKVTAGADKARVFLKRADKWVPVTAKTRLTRAELRAGV
EFGVEARDVIRDWDGTARIRLTVKSSASSDTVTLRVAPVLTHHHLQNTQQLLVTKIPGNR
IFREGLDKEARAAGITKPTINFTKQDIWAQDFVEPGYVSMTGADMRVMLRSAQDREAGRE
LFEKLRGPNVGAVQVTGEEWTLNSMGNVETIPPYASFPAGRIIMGHRPDSAKVMRTFLKS
QGLQDPLFLDTSWLHVGHVDEFVQFLPADTPRGWKLAVADPEAGLKLLRDAKAAGHGSKR
MFSLETINEALASKTLVSDNNLATRRIEANLAILKRETGVTDAEVVRVPALFTQGMTSAY
VPGAVNGIVLSTHYLAPRQWGPVIGGKDIFTEAVTAAYTAAGMKVSYIDDWEYHQGMGEI
HCGTNTLRDASAAWW

>B_C9ZAQ3_STRSW
AFAAGAPPTDLRVDTNRDGNVDDAGENGWTVARGALMLPNIDDDTKRCPCNDASDTKVNG
AADLARVRSVPMAGVPAGAQGTVKVTAGAAQTRVFVKRGTKWEPVTAKTRLSRAELKAGV
EFGVEARDVIRDWDGTARVRLTVTSSKTADSVTLRVAPLLTHHHLQNAQQMLVTKISGNR
VFREGLDKAAKSAGITKPTVNFTKGDIWAQDFVEPAYVSMTGADMRVMLRSAQDREAGRE
LFEKMRGPNIGAVQVTGEEWTLNSMGNLETIPPYASYPAGRIIMGQRPDTAKVMRTFLKS
QGLQDPLFLDTSWLHVGHVDEFVQFLPADTPRGWKIAIADPAAGLKLLRDAKAAGHGSTS
MFSLESISEALGSKHLVSDNNLATRRIEENLAVLQRETGVTDAEVVRVPALYTRGMTSAY
VPGAVNGIVLSTHYLAPRQWGPVIGGKDIFTEAVTAAYTAAGMKVSYLDDWEYHLGMGEI
HCGTNTLRSTSAAWW

>B_A0A117P6S7_9ACTN
AADQPSTAADLRADVNRDGRVDDAGEDGWSVGRGAVMLPNIDDDSGRCPCNDAADTKVNG
AADLARVRSVPMPQVPAGAEGRLTLTAGAKHARVFVRRGNGWEPVTSRTRLSRAELRAGV
EFGVEARDVIRDWDGRARIKLTVTSGATTDQVTLRVAPLLTHHHLQNAQQLMVTKISGNR
VFREGLEKEARKAGITKPLVNFTKGDIWAQDFVEPAYVGMAGPDMRVMLRSAQYREAGRE
LFEKLRGRNVGVVQVTGEEETLNSTGNMETIPPYASFPAGRVIMGERKDTAKAMRTLLKS
QGLQDPLLLDTSWLHVGHVDEFVQFLPADTPRGWRIGVADPEAGIRLLREAGQAGHGATK
MFSVETIAQALADRSLLADNDLAARRIEANLEVLKRETGVTDAEIVRVPALYTRGQTSAY
VPGAVNGIVLSDHYLAPRQWGPVIDGKDIFTQAVTRAYTGAGMKVAYLDDWNYHLGMGEV
HCGTNTLRDVSGAWW

>B_A0A1Q4VN88_9ACTN
VAQPPPTGADVRADVDRDGVVDDAGEDRWTPDRGAVFLPNIDDDAARCRCNDASDEQVNG
EKDLARLRTVPVPRAADGATGTLRIASGASHVRLFLKRPAGWEPVTSATRLSAAELRKGV
ELGLEGKDVVRDWDGTAHIDFTLTSGGSSDRVVLRVAPLLTHHHLQRAEQLLVTQLPGQR
KFVRQLDAEAERAGITEPSVKFTQRDVWAQDFVEPAYASMPGPGLRIMLRSAQLRTSGRQ
LFEKLRGPGVGVVQLWGEDPSLDSMGNLETIPPYTSFPAGRVIMGERKDSAAAVRKLLEA
QGAQSPLLLDTSWLAVGHVDEFVQFLPAATGRGWKIGIADPEAGMKILRDAAAAGHGAKK
VFSVETIAQALASPALRADNALAARRIKANLEVLRRATGVTDAEVVRVPALYTRGETGAY
VPGAVNGVLLGDRYLAPRQWGPVINGRDVFAEAVTSAYRRAGLRISYIDDYHYHIGAGEV
HCGTNTLRDTSRPWW

>B_A0A0W7X5E6_9ACTN
-TPAAPRVPDLRADVNRDGHVDDAGENTWTARRGAIVLPNVDDDAKRCPCNDASDTKVNG
AADLARLKTVPLTETSATSHGTVKAGPGAKKAHLFVRRDGRWSLLRPTDRLSAAELRAGV
ELGVEATDVVRDWNGEIKVRFTVTGGGRSDDVVLRTAPVLTHHHLQRAEEVLVTKVKGQR
RFVKELARQVKDAGIGKPLTTFTKGDPWAQDFVEPAYASMPGPGMRVMIRSAQDREAGRE
LFEKLRGPDVGVVQVGKEEWTLNSMGNLETIPPYTSYPAGRVIQGYRADSAKSMRTFLSS
QGVQAPLLLDTSWLSVGHVDEFVQFLPADTERGWRVGVADPAAGVELLRKAKRDGHGGTK
MFSVETIDQVLAKASFHADNKVAAERIKANLDVLKRETGVTDAEIVRVPGLYTRDPNSAY
VPGAVNGVLLSTRYLAPKQWGPVIGGRDVFTEAVNSVYAKAGFTTTYIDDWYYHLGMGEV
HCGTNTLRDARAPWW

>B_S4AUL3_9ACTN
-STATPRTPDLRADVNRDGAVDDAGENTWTQRRGAIVLPNVDDDAKRCPCNDASDTKVNG
AADLARLRTVPMPKAAAGSHGTVKTGAGAKKSRLFIKRDGRWSLLRPTDRLTTKELRTGV
ELGIEATDVVRDWNGEVKVRLTVTGGGRSDDVVLRTAPVLTHHHLQKAEEVLVTEVQGQQ
KFVKNLAKKVKDAGISKPMTKFTKADPWAQDFVEPAYASMPGPGMRVLIRSAQDRDAGRE
LFEKLRGPDVGVVQVSGEEWTLNSMGNLETIPPYKSYPAGRIIQGYRKDNAKAMRTFLSS
QGVQAPLLLDTSWLSVGHVDEFVQFLPADTPRGWRIGVADPAMGVELLAKAKRDGHGAKK
MFSVETIDKVLASSKFHADNKLAAERIKANLDILKRETGITDDEIVKVPGLFTRDTHSAY
VPGAVNGVLLSTSYLAPQQWGPVIGGRDIFTDAVTSVYAKAGFNTTYIDDWYYHLGMGEV
HCGTNTLRDATAPWW

>B_A0PCJ6_STRC2
PAARAALTADLRADVDRDGSVDDPGENVWTRDRGAVMLPNIDDDTKRCPCNDAADTVLNG
AADLARLKTVPLPEVSDGAYGTAVV-LAKDRARLFVKRANGWTHLRPTDRLTAAELRAGV
ELGIEATDVIRNWDGQAIVRFSVTDSTVKDDVRMGTAPVLTHHHRQKAQEVLVTAVKGQE
KFVKDLEREVKAAGITKPVRKLGGGDRWAQDFLEPGYVSMTGPGMRVMIRSAQDRKAGRE
VFEKLRGKDIGAVQMSGGWNTLDSMGNLETIPPYAEYPAGRIIMGHQPDAAKSMSTFLRS
QGAQSPLLLDTAWLGVGHVDEFVQFLPAATERGWRIGVADPQAGVALLRKAQKDGHGRAK
MFSVQTIDEVLKNRSFHADNKLATERIEANLRILKNETGITDAEIIRIPGLYSRGPTGAY
VPGAVNGVVLSSRYLAAKQWGPVIQGKDIFGEAVSAAYARAGFTTRYIDDWYYHVMSGEV
HCGTNTLRDTSQPWW

>B_A0A1M5YLV4_9ACTN
AAGTGAVRADIRADVNRDGTVDDAGKTTWNSGRGAIFLPNLGDKLRRCKCNDAQSDVVRA
PEYLAPLRTVPVGNVSDAATGTLQLPG-RSKVRLFLKRGDAWTYVTAGTQVTAAELRAGL
RLGLDGRDVIREWDGRITVRFTVTDGGSTDEVMLRAAPVLTQHHLQRVEQALVVDGNRQR
KFAREFAREVRKAGITKPTYMFKDSDIWAQDFIEPGYVSMPGPGLRVMIRSAQDRDAGKQ
VFE-LRGPGVGAVQINKYDGQINSTGNLETIPPYTSYPAGRIITGRHGSRLPAHTAFLKA
QQAQDPLVLDTGWLGVGHVDEFVQFLPADTPRGWKIGIADPEGALALLRKAQRDGHGHTK
VFSIPTIDQALADRQLLKDNAYAARKIKENLALLKRETGVTDAEIVKIPAMFEGGPVIAY
HPGAVNGVVLTTTYVSPKPWGPVIGGKDILAQAVTKAYAKVGMRVRYLDDWRHHVSAGEV
HCGTNTIRAAGTPWF

>B_K0F033_9NOCA
APTAERLVAEIRADSNRDGVVDD--KDAGAEMNGAIILPNIGDVARRCPCHDAADEVARA
PEYLAPLVTLPIGD-PADATGQVAAAGA-DKIRIFVKRQDTWVPLRPDTNLTEIELRNGA
TLGVDARDVVRDWDGTVTVRFTVRRGAETDDVVLRVAPVVLHNHTQPAQSVLVPESGDHE
QFVSEFGAAAKASGIDAPLVRMRTTDTWGQDFVEIGYVSMPGPGLRIAIRSPQEREGGRA
VFD-LKGPGVGAIQLGGDNRLVDAFGNVETIPPHIEFPTGRVIIGTGNADSGELEKFFAA
QQVQTPVLLDAGWLVVGHVDEFVQFLPATGGRGWRPAVSDPRRGLEILRELQRGGHGGER
ALSRRTIDEVLADEKFVARNEVAARKIDENVERLVREVGFRPEEFVRIPGLYESGGLVAF
YPGAINGVLMNSNYVAPRQWGPIVDGRDVFEAAVTEAYRSVGLTVRYVDDWELHLGGGEI
HCGSNVLRQIEQRW-

>E_f_M7SCU3_EUTLA
------------------------------------------------------------
---MATVKTVPLSDISDDAWANVRVEVSRENVRIFRQEESGWVITTNDYRFPASQLRKGL
ELGIDARDTRRPWDGRAEVHFDVQNGLSHDIVRLRVAPILTFHHLMTVSEVLATNGNEQA
QFVSELRDILDAPSISKPLWLFNHDDVWAQDIVEPGYTSIPGSSLEVMIRSSQSRVAGRQ
VFEYLRKTGRGAVYSTGTRDEIDSMGNLETIPPYESFPAGRVIEGSHAESFPHVYDYMRA
QETQDPLILDTDWLAVGHVDEMVQFLPANGTHGWALYIADPMGGIEILQKAQQEGHGYDP
AFSRLTINEILTD-KLIEDNKRFAQHVDGVQAVLQSETGITEGDIHQVPMIFTTGHAAAL
YPGVLNGVVLNRSYLCPKPWGPVINNKDIMVEATDQVYGEVGMEVIYIDDWYHHKGGGEV
HCGTNTIRIPKQPWW

>E_f_A0A0L0NHW6_9HYPO
CRSGSAWKADIRADSNRDGLIDDQDKLEWSDKAGAIFLSNIGDTDRRCSCNDASDDIQRS
PRYMAPLMTVPIPSLGDGAWGYVRIEIARKNARIFRQEPSGWVLTTNDYRFSANRLREGL
HLGIDARDTRRPWDGRAEIHFDVQNGLSHDVVRLRVAPLLAYHHLMPVSEVLATNGNEQA
RFVSDLRDILDRPSINKPLWLFNHDDVWAQDFVEPGYTSMPGPSLQVMIRSSQSRIAGRQ
VFEYLRKTGRGAVYSTGTRDEVDSTGNLETIPPYEHFPAGRVIDGSHNESFPHIHDYMRA
QELQSPLILDTDWLAVGHVDEMVQFLPAAGTHGWALYIADPMGGIEILQQAIKDGHGNEP
AFSRISINEMLTD-KLIADNERFAKRVDAVQAVLQRETGIKNDEIYQVPMIFTTGHAAAL
YPGVLNGVVLSSKYLSPNPWGPIINKVDVMKVATDNVYGQAGFEVIYIDDWYHHEGGGEV
HCGTNTIRDPTRPWW

>E_f_G9N5F7_HYPVG
ISPTFALKAEIRADSNRDGFVDDAHKLEWSNSAGAIFLANIGDTSRRCSCNDASDDVQRS
PQYLASLRTLPIPDISDDGWGTVGVEIARKNVRIFRRDGSGWSIVTNDDRFPANELKNGF
ELGIDARDTRRPWDGKVEVRFDIHDGKDSDAVRLRVAPVITFHHLMPVSQVFVTNGNKQE
QFVSDLRQILDRPDMRKPLFTFDHDDIWAQDILEPAYTSMPSPQLEIMIRSPQSRVAGRQ
VFEYLRNGTRGAIYTTGIRDEIDSTGNVETIPPYSSYPAGRIIQGSHGKSLPHLYDYLKA
QEIQSPIILDVDWLAVGHVDEIVQFIPFESSYGWALYIADPIGGINILEQAKKDGYGHLP
AFSRVTINDILTD-RLIEENKEFAMSISKVQKILERETGIPKEYIHHVPMVFETGHAVAL
YPGVLNGVVLSSQYLSPNPWGPVIDGIDIMAQATDKVYGKAGMDVIYIDDWYHHEGGGEV
HCGTNTVRLPAYGWW

>E_f_A0A0A0HYR1_PARBD
--------------------VDDTHKLSTSNNAGAIFLANIGDTDRRCSCNDASNDLQRS
PRFMAPLRTVPIPSLSRKAYGTVAIAEARKNVRVFRREGSQWLITPAGHRFPPSQLGKGL
ELGIDGRNTRRPWDGRVTIRYTVHDKGSVDSVKLRVAPILTHNHSESVRQIITTAGNNQG
RFVSALEGALAKMDIKIPLFQFNADDIWAQDFFEPGYTSMPGPDLQIMIRSAQGRIAGRQ
VFEYLRGPETGAVQHPGARDEINSMGNLETIPPYTRYPAGRIILGTHGLKKPHILEYLQA
QEVQDPLLLDTDWLAIGHVDEFIQFLPSNNSLGWVMLFPDPQEGLNLLRRAQSAGHGSVR
AFSRYTINDLLSQNHTVEANARFSKRIKTNIDLLKRETGIKDVDIYAVPAVFRTSLAASL
YPATINGLVLSTQYLAPNPWGPVIGGVDIMADAVLKVYGGLGFNVGFVDDWNHHTWGGEV
HCATNTVRDGNY-WW

>E_f_C0NJF4_AJECG
SYTGLCFRADIRADSNRDGRVDDAHKLSSSNHAGAIFLANIGDTGRRCSCNDASDDIQRS
DRYMAHLRTVPIPRLTPGAYGTVSVATARKNVRIFRREGSEWLITQNDHKFTQNQLQLGL
NLGIDARDTRRPWDGRVNVHFTVHDRGSADSVKLRVAPILTYHHSQSVQQIFATAGNDQR
KFVSALEASLAEMDVNYPLFKFNADDIWAQDFFEPGYTSMPGPSLQVMIRSAQDRVAGRQ
VFEYLRGSGTGAVQDRGSRDEINSMGNLETIPPHNNYTAGRIVLGTHGARKPYILKYMLA
QEIQDPLLLDTNWLAVGHVDEMLQFLPANNSLGWAMLVPDPQAGLAILRKTQSAGYGNIR
AFSRYTIDDLLSQSQIIEANANFARSIRGTVNLLKRETGITNADIHGVPAVFRTGLAGSL
YPASINGQVLSTQYLAPNPWGPVVDGRDIMADAVSEVYGRLGFKVNFVDNWNHHTWGGEV
HCATNTIRNGNYRWW

>E_f_A0A2B7WMR2_9EURO
CCNVLCFRADIRADSNRDGRVDDPHK----DHAGAIFLANIGDTDRRCSCNDASDDIQRS
PQYMAPLRTVPISRLSQSAHGTVSVDIARKNVRIFRREGSNWLITPNDYKFTQNELQHGL
NLGIDARDTRRPWDGRVTVRFTVHDRGSTDIVKLRVAPILSYHHSHSVQQILTTAGNNQA
KFVSAFDAALTEMNANSPLFKFNADDIWAQDFFEPGYTSMPGPDLRVMIRSAQSRVAGRQ
VFEYLRAAGTGAVQHLGARDEINSMGNLETIPPHSKYPAGRIVLGTHGAKRPYILEYLQA
QETQDPLLVDLDWLAVGHVDEMLQFLPANNSLGWVMLVPDPQEGLSILRRAQSTGHGKTR
AFSRYTIDDLLSQNEFIEANANFSERIKATVDVLKRETGITDADIYGLPAVFRTGFAGSL
YPGTINGVVLSTEYLAPNPWGPVVNGRDIMADAVSEIYGGLGFKVGFVDDWNHHTWGGEV
HCASNVIRDGDHRWW

>E_f_A0A2B7Y4I0_9EURO
FSTALGLQADIRADSNRDGKVDDVHKSTISNDTGAIFLANIGDIDCRCSCNDASDNVQRS
PRYMAPLLTVPIPDLSPSAYATITVATARRNVRIFRREGSQWLFTPDDHTFNATQLEGGL
ELGIDSRDTRRPWDGRATVHFIVHDQESVDSVKLRIALVLTHHHSESVHEILTTAGNNLD
RFVSAFETAHVEMDVHAPLFKFNADDRWAQDFFEPGYTSMPGPDLRIMIRSAQDRVAGRQ
VFEYLRGSGTGAVQHLGPRDEINSMGNLETIPPYSEYPAGRIILGSHGSQKLHIMEYLQA
QEVQDPLLLDTDWLAIGHVDEIIQFLPANNSLGWVMLFSDPENGLGLLRRAQSAGHGGVR
AFSRYTIDDLLSQSNLVEANARFSKHIKANINLLKRETGITDADIYSVPAVFRTG-----
------------------------------------------------------------
---------------

>E_f_A0A094KPA5_9PEZI
CSLSVALKADIRADSNRDGTVDDSDKWSDSNDSGAIFLANIGDTDRRCSCNDASDDVQRA
PQYLAPLRTVPIPTLSPNASGTIAVPNSRSKVRIFRLEGSRWIITGNEHVFSQHELAAGL
QLGIDARDTRRPWDGRVAITFAVHDGQAKDTVHLRVAPVLTHHHAQSAQEVLTTAGNYQG
WFVDRLQNSLDKTRGRYPLTQFHGDDIWAQDFVEPGYTSMPGPNLHIMIRSAQERVAGRQ
VFEYLRKSGVGAVQHLGERNDINAMGNLETIPPYKRYPAGRIIMGAHNTTTPFIMEYLRA
QQVQDPLLLDTDCLAIGHVDEIVQFLPVNSPRGWVMLVADPDSGVEMLQNAVRHGHGDTR
AFSRDSISEVLGWEGILKANTAIASCMERNIRLLKSETGITDTEIIRVPVMFRTGLGVSL
YPNPINGLVLNGDILAPTPWGPVIDGVHILATAVQTIYRKLGFQVSFVDNWNHHTWGGEV
HCGTNVIREGK-RWW

>E_f_A0A094F242_9PEZI
FGLSVAFKADIRADSNRDGTVDDSDKLSNSNDAGAIFLANIGDTDRRCSCNDASDDIQRA
PQYLAPLRTAPIPSLSLNASGTVAITNSRSKVRIFRLEGSQWIITSNEHAFSQHELASGL
KLGIDARDTRRPWDGRVAVTFTVHDGTATDTVRLRVAPVLTHHHAQAAREVLTTAGNYQG
WFVDRLQNSLDKTRGRYPLTQFNGDDIWAQDFVEPGYTSMPGPNLHVMIRSAQERVAGRQ
VFEYLRKSGVGAVQHLGERNDINAMGNLETIPPYERYPAGRIIMGAHNTTRPFIMEYLRA
QQVQDPLLLDTDCLAIGHVDEIVQFLPVNSPRGWVMLVADPVSGVEMLQNAVRHGHGDTH
AFSRDSISEVLGWEGILKANTAIASCMERNVRILKAETGITDNEIIRVPVMFRTGLGVSL
YPNPINGLVLNGDILAPTPWGPVIDGVDILATTVQTIYRKLGFQVRFVDNWNHHTWGGEV
HCGTNVIREGK-RWW

>E_f_A0A1B8GF81_9PEZI
CGLSVALKADIRADSNRDGIVDDPDKLSDSNDAGAIFLANIGDTDRRCSCNDASDDIQRA
PQYLAPLRTVPIPKPNPKASGTITIPNSRSKVRIFRLEGSQWITTGNEHVFSQHELAAGL
KLGIDARDTRRPWDGRVAVTFTVHDGRAKDTVSLRVAPVLTHHHAQAAREVFTTAGNYQG
WFVDRLQNALDKTRGRYPLTQFHGDDIWAQDFVEPGYTSMPGPNLHIMIRSAQERVAGRQ
VFEYLRKSGVGAVQHLGERNDINAMGNLETIPPYERYRAGRIIMGAHNTTTPFIMDYLRA
QQVQDPLLLDTDCLAIGHVDEIVQFLPVNSRRGWVMLVADPISGVEMLQNAVKHGHGDTR
AFSRDSISEVLAWDGILKANTAIAACMQRNIRILKAETGITDAEIIRMPVMFRTGLGVSL
YPNPINGLALNGDILAPTPWGPVIDGVDILASAVQTIYRKLGYQVSFVDNWNHHTWGGEV
HCGTNVVRDGK-RWW

>E_f_A0A094DK44_9PEZI
CSLSVALKVDIRADSNRDGTVDDPDKLSDSNDAGAIFLANVGDTDRRCSCNDASDDIQRA
PEYMAPLRTVPIPKLGRNSFGTIAIPNSRSKVRIFRLEGSQWIITGNEHVFSRHELASGL
KLGIDARDTRRPWDGRITVTFTVHDGQAKDTVRLRVAPVLTHHHAQAAREVLTTAGNYQG
WFVDRLHNALDKTRGQYPLTQFNGDDIWAQDFVEPGYTSMPGPHLHIMIRSPQERVAGRQ
VFEYLRKAGVGAVQHLGERNDVNAMGNLETIPPYERYPAGRIIMGAHNTTTPFIMEYLRA
QQVQDPLLLDTDCLAIGHVDEIVQFLPVNSPRGWVMLVADPTSGVEMLHNAVKDGHGNTR
AFSRDSISEVLGWDGILTANTAIASCMDRNIRLLKAEAGITDAEIIRVPVMFRTGLGVSL
YPNPINGLVLNGDILAPTPWGPVIDEVDILATAVQKIYRKLGFQVSFVDNWNHHTWGGEV
HCGTNVIREGK-QWW

>E_f_A0A094ACH1_9PEZI
CGLSLALKADIRADSNRDGKVDDFDKLCGSDDLGAIFLANIGDTDRRCSCNDASDDIQRA
PQYLAPLRTAPIPRLSPNASGTVAVTNSRSKVRIFRLEGSRWIITGNEHVFSQRELASGL
QLGIDARDTRRPWDGKVAVTFTVHDGRAKDTVRLRVAPVLTHHHGEAVREVFTTAGNSQG
WFVDRLQNALDKARGRYPLTQFNGDDLWAQDFVEPGYTSMPGPNLRVMIRSAQERVAGRQ
VFEYLRNSGVGAVQHLGERDDVNSMGNLETIPPYERYHAGRIIMGTHNTTIPYIMEYLRA
QQVQDPLLLDTDCLAIGHVDEIVQFLPVNSPRGWVMLVADPVSGVEMLQNTVRNGHGDTR
AFSRDSISEVLAWEGILKANAAIDSCMQRNIRLLKAETGITDAEIIRVPVMFRTGLGVSL
YPNPINGLVLNGDILAPTPWGPVIDGKDILASAVQTIYRKLGFQVSFVDNWNHHTWGGEV
HCGTNVVREGK-RWW

>E_f_A0A094G798_9PEZI
CGLSVALKADIRADSNRDGTVDDFNKLSYSNDVGAIFLANIGDTDRRCSCNDASDDIQRA
PQYLAPIRTVPIARLGPNASGTIAIPNSRSKVRIFRLEGSRWVITGNEHVFSQRELVAGL
QLGIDARDTRRPWDGRVAVTFTLHDGRATDTVHLRVAPVLTHHHGQAVREVLTTAGNYQG
WFVDRFQNALDKTRGRYPLTKFKGDDIWAQDFVEPGYTSMPGPNLHVMIRSAQERVAGRQ
VFEYLRKAGVGAVQHLGERNDINAMGNLETIPPYERYPAGRIIMGAHNTTKPFILEYLCA
QQVQDPLLLDTDCLAIGHVDEIVQFLPVNSPRGWVMLVADPISGVEMLQNAVRHGHGHMR
AFSRDSISEVLGWEGILGANTAIASCMERNIHLIKAETGITDSEIIRVPVMFRTGLGVSL
YPNPINGLVLNGDILAPAPWGPVIDGVDILATAVQAIYRKLGFQGRGGGSPDHQ------
---------------

>E_f_A0A2I2GKE0_9EURO
FAGQSSLRADIRADTNRDGTVDDIGKQKWTESHGALFLPNIGDTDRRCS----------T
PYLMAPVRTVPIPGLPSDAKGFVSVKTAQGK----------------------KELEKGL
KLGVDGRDTRRPWDGHATLRFSILGKNSTDEVHMRVAPVLTHHHLQSVQQVIAVEGNTQK
KYTEDLSNAVHSAGLNTDVYLFNRDDIWAQDWMEPGYASMPGPNIRIMIRTPQERVAGRQ
LFEYYRKAGVGAVQHLGARDEINSGGNIEAVPPHTSWPAGRIILGNHGKQKHHLLPYFQA
QETQDPILLDTDWLVIGHVDEFLQFLPADNERGWVVVVDDPRAGIEFLK-----------
----MTIAQALNDKELLQINHQCAERIDANIEILKKEVGLTDKDFIHIPSLFKQSKVASF
FPGVINNLVLSNTCIAPNPWGPSPNGTDVLAAAIRKKYAEIGISLVFVDDWNHHNYGGEV
HCGSNTVRDMSQAWW

>E_f_M2T3H2_COCSN
APTATSLKADIRADTDRDGLVDDEGKATWTADSGAIFLPNIGDTDKRCSCNDASDNTLRS
EQFLAPLRTVPMPSLPDGASGRIYIQVQRSNVRIFHQASSTWTYVDGNSTFSAAALRKGL
VLGIDGRDVRRPWDGRALVTFDVKSSNSSDSVMLRVAPVLTHTHLDPVQQVIGVKGNDLN
RFNQQLKAAVNESGLEEDLYLFSGDDIWAQDFMEPGFASMPGPDLRIMIRSPQERVAGRQ
LFEYYRDTGIGAVQQLGSRDEINSGGNIETIPPYESWPAGRLILGNHGKQSHAMLPFFRA
QETQDPLLLDTDWLAIGHVDEFVQFVPFDSERGWIIMADDPMAGVKLLQQIKASGQGSQR
VFSRTTINEILANKDLMSVQEQCAKRIEANLQILKQATGVTDDEIIRLPALFKRPKVGAL
IPGVINGLVLTGTYITPNPWGPLVNGTDIFAQTTKSLYASVGMDVIFIDDWNHHNYGGEI
HCGTNSVRDMDVEWY

>E_f_A0A178EF68_9PLEO
-SATFSLKADIRADFDRNGKVDNVGKSKWTTARGALFLPSIGDADRRCSFHDASDNVLRA
PQFLAPLRTVPMSDVSDSTTGSISISNESKFVRIFSQKDGKWDHVQENTSFSAADLRKGI
VLGIDGRDTRRPWDGRVTVRFTVKDGSSKDDVELRVAPVVVHNHLDKVEQILAVAGDEQD
HFTKDLKSAARSANILEPF-LFNKDDPWAQDFVEPGFASIPGTALRIHIRSSQTRVAGRQ
VFECMRGTGVGAVQHLGPRDEINSMGNLECTPPFEKWPAGRIIMGSHGPYEPHILPYLRA
QEVQDPILLDTAWLWVGHVDEFIQFLPAKSERGWVVVVVDPEAALKMLQDAQKSGHGELP
LLSRTTIAQFLFEPANTVANIEAGKRIKANLEILKAATGITDSEIHHLPTLFQTYAYMAV
HPATINGIVLTGSYLAPNPWGPVIDGKDIMAEATRDLYARLGWKVRFLDNWNHHTYGGEM
HCATNTVREMRR-WW

>E_f_A0A2V1D118_9PLEO
VATAVALKADIRADTNRDGIVDDHGKEPWANDRVAIFLANIGDTNCRCSCNDASDNVQRA
PHYMAPLRTVPLKNITNSAVGFVSIPKQRPFVRIFHQRADRWAFVQTNYSFSAEELKGGL
VLGIDARDTRRPWDGRVTVRFTVQDCDSTDEVMLRVAPILTHHHLQHVQQVLSVRGNDQK
LFTESLSAAVETTGLTQALRLFHGDDIWAQDFVEPGYTSMPGPDLRIMVRSGQSRVAGRQ
VFEHLRNTGVGAVQQLGARDEINSMGNLECIPPYARYPNGRIIMGRHGPYLPHMLDFFRA
QSAQDPILLDTSWLWVGHVDEFVQFLPAKTERGWAIMVADPEAGINILRETKAAGHGATR
LNSRLTIDQALSNEELIATNMKCKMRIEANINILKEATGITDAEISRTPALFDQFSVGAA
WPGVINGIVLTGTYVAPNPWGPFINGADVVAEAAKKEYAKLGLNVTFADDWNHHNYGGEV
HCGTNTVRQMDQPWW

>E_f_G3JTZ3_CORMM
LGASQALEVTILADTNRDGKIDDTGKNTWTESSGALFLANIGDSNRRCSCNDASGDVQRN
PKYLAPVLTLPSPELSDTATGSIVVKVAASKVRVFLKDGADWAYVASNYTFTAGQLRKGL
DLGVDAREVRTTWDGKATLQFSVKDKGATDSVALRVAPVLTHHHVQPAEQVLVSMYQSQE
KFVQDLTKLSLQAGVKQPFVTVN-SDHWTQDFFEPGYTTIPGPELRIMIASAQERVSHRW
LFREMRSDTVGAVQHRT--TTTDSTGNLETVPPYTSYPAGRAIMGSHFGKKPEMVKFLKA
QEVQAPVGIDTTWLMVGHTDEFMQFLPANNKRGWVMMVDDPLAGLEILQQAQKQGHGKVR
AISRNSIDDFLNLANFTEVQKYCDKNIKANIDILKNETGLTDSEIIRVPAAGAANQVAAL
YPGCINGVVLSTQYAAPNPWGPVVDGKDILASAVNAAYAKANFTVHYMDDFFHHVESGEV
HCGSNVIRGTTAKWW

>E_f_A0A168GK11_CORDF
FGASQALEATILADTNRDGKVDDAGKNRWTETSGALFLANIGDSNGRCACHDATDNVQRN
PKYLAPVLTLPISNLSALATGSVVVKTAASKVRIFLKDGANWAYVPSNYTFTAEQLRQGL
NLGIDARDVRTPWDGRATVQFSVKDGSAKDSVAMRVAPVLTHHHAQLAEQVFATDGVPTN
QFAEDLERLSAQAGLKQPFYAVN-TDNWTQDFFEPGYTTMPGPDLRVMIASAQDRRSHRW
LFRELRSDTVGAVLHRT--GTTDSTGNLETVPPYTSYPAGRAIMGSHSGVKPEMVKFLDA
QEVQAPIEIDTTWLEVGHTDEFMQFLPAKSERGWVMMVDDPLAGLAILQQAQKNGNGEVR
ALSRDTINDVLNRANFTEIQKYCDDNIKANIAILKRETGITDTEIIRVPTLYHPHQVSAF
YPGCINGVVLSTDYVAPNPWGPIIDGKDILATAVTAAYAKVNYTIHYMDDWFHHTGSGEV
HCGSNTVRDITAQWW

>E_f_J4UTF6_BEAB2
FGASQALEATILADTNRDGRIDDTGKDTWTETSGALLLANIGDSNRRCSCNDATGNVQRN
PKYLAPVLTLPITNLGDSATGSVVVKTAASKVRVFLKQGDDWTYIASNYTFTADQLRQGL
NLGVDAREVRTDWDGRATLQFSVEDNGAKDSVAMRVAPVLTHHPAQLAEQVVVTDFKLSD
RYNGDFERFSALAGLKKPVLRAN-SDEWTQDFFEAGYTTMPGADLRVMIASAQSRRSHRW
LFREMRSDTVGAVQHYT--DTTDSTGNLEAVPPYTTWPAGRTVLGSHHGVKPEITKFLNA
QEVQAPIEIDTTWLEVGHTDEFMQFLPAQNERGWVMMVDDPMAGLAILQQAQKAGNGNVS
ALSRDTLDDVLNRVNLTEIQKYCDDNIKANIDIVKRETGITDGEIIRVPTLYHPAQVSAM
YPGCINGVVLSTEYVAPNPWGPIVDGKDILATAVTAAYAKANYTIHFMDDWFHHTSQGEI
HCGSNVIRETSAKWW

>E_f_A0A167R5V4_9HYPO
LGASQALEAKIFADSNRDGKVDDAGKNTWTEKSGALFLANIGDSNRRCACNDASDNIQRN
PKYLAPVLTAPIPTLGNSATGSVVVQTAASKVRVFLKEGSNWTYIASNYTFKADQLRKGL
SLGVDAREVRTVWDGRATLQFSVKDQGAKDSVAMRVAPVLTHHHAQLTEQVVSSWYSGQK
RFVDDLEKISKKAGVKGQFVLVN-TDTWAQDFFEPGYTTMPGPTLRIMVASAQDRQAHRW
IFRNMRSDSMGAVQQPW--FTTDSTGNLETVPPYTSYPAGRTIMGSQNKEKPHMVKFLNA
QEVQAPIEMDTTWLKVGHVDEFVQFLPAKNKRGWVMMVDDALAGLAILQQAQKQGHGKVR
AVSRSTIDDLLKMVNITDIQKYCDESIKTNIAILKRETGVTDAEIIRVPALFHPEQVSAM
YPGCINGVVLSKEYVAPNPWGPVIGGKDVLAAAVTAAYAKANYTVHYMDDWHHHTNGGEV
HCGSNTIRKTTAQWW

>E_f_A0A151GPP5_9HYPO
CGI-GALEATILADTNRDGKVDDSGKEIWTDGSGALFLPNIADTNGRCSCNDASDNVQRN
PKYLAPVRTVPNPRLGDGAVGSVLVSAAAALVRIFRKDRAGWEYVPANYTFTARALREGL
HLGVDGRQVRTTWDGRATIEFTVRDGRAKDRVALRVAPVLTHHHGQRAEQVLASAGDGQD
KFVQDLTRQSARARVRLPLFAVN-TDIWTQDFFEPGYSSIPGPDLRIMIRSAQERVSGRI
IYRELRSDTVGAVQQHV--GTTDSMGNLETIPPHASYPAGRAIVGSKKGVRPFVFHFLNA
QEVQAPVEIDTTWLQVGHTDEFLQFLPAMNARGWLMMVSDPVAGLERLRVAQRSGHGSVS
GFSRETIDDILGKANFSKVQEFSARNIEANVNVVKRETGIVDRDIIRVPTLFATMEVGAF
YPNVINGVVMSSQYVAPNPWGPVIDGQDILAAAVSAVYARANYTVTFMDDWFHHLGFGEV
HCGSNAVRDASARWW

>E_f_A0A0L0N7C1_9HYPO
LGTGRGFKATILADTNRDGRVDDADKQIWTDTRGALFLANIGDTQQRCSCHDASDNVQRN
AKYLAPLKSVPCSGLSSAATGRLFVLGAADRVRIFRKFHNGWVYVASDYVFSARDLEAGL
DLGIDGRDVRRPWDGRVKVHLVIRDGAAMDAVALRVAPVLTHHHLQLASQVLVTGA--QA
KFVQDLQANVKKAGIEWPVYQFP-DDIWTQDFFEPGYMSIPGPHLRVMIRSSQGRPTGRM
VFSMLRSDTVGAVQFLG--DTTDSMGNLETIPPHTSYPAGRTIVGSRNGLRPYMTNFLNA
QEVQATVNVDTGFLLIGHVDEFLQFLPAKNARGWVMMVNDPMAGFEILQKTKAAGLGAIK
ALSRDTVDEVLRRVNFANAQAYSALRIQANVDIIKRETGLEDADIIRVPTLFYTELFTAF
YPGSINGVVLSTQVLAPNPWGPVVNGKDIIAEAVAAAYRKVGYTVIFQEDWFHHVDQGDV
HCGTNTIRNPTTPWW

>E_f_A0A2K3QEA5_9HYPO
LGTGHALKATILADTSRNGSVDDAGKASWTEQRGALFLANIGDTDRRCSCHDASDNVQRN
PKYLAPLKTIPCPDLSDAATGSISVAGAAEHVRIFRKQHDGWVYVASNYTFPAEDLKAGL
DLGIDARDVRRPWDGRVTVWFSIRDGAADDSVALRVAPVLTHHHLQLASQVLVTSP--QL
KFVRDLEANVKKAGIAKPVFQFP-GDIWTQDFFEPGYTSIPGPNLRVMIRSTQDRPAGRL
IFSKLRSDTVAAVQYLG--DGIESTGNLETIPPHTSYPAGRTVMGSFEGVRPYMVNFLNA
QEVQAPVDIDTTWLDIGHTDEFMQFLPAQNERGWVMMVCDPIAGLEMLKRAKAAGFGGIK
ALSRDTIDDVLNRTNMTSIQTYSAENIRANVDIIKRETGITDDDIIGVPTLFYTQRVAAF
YPGTVNGLVLSTQVLAPKPWGPMVNGTDILAEAVDAAYSKANYTVVYQDDWFHHRGGGEV
HCGTNTIRDPTTPWW

>E_f_A0A2S4L1M4_9HYPO
LGTGHALKATILADTNRDGKVDDAGKCPWTDQRGALFLANIGDTDQRCSCHDASDNVQRN
PKYLAPLRTVPVSELSNVATGSISVAGAAERVRIFRKQDDGWVHVDSNYTFPARDLKAGL
DLGIDARDVRRPWDGRVTVQFSIRDGEANDSVALRVAPVLTHHHLQLASQVLVVGS--QS
KFVQDLRANVKKAGITKPVFQLDPDDIWAQDFFEPGYTSIPGPELRVMIRSTQDRRAGRQ
VFSKLRSDTVGAVQYLG--ATMESTGNLETIPPHTSYPAGRTVMGSIDGTRPYMVNFLNA
QEVQATVEIDTTWLMVGHVDEFMQFLPAENPRGWVMVVCDPIAGLEILKKAKAAGLGSTK
ALSRDTIDDVLNRSNFTSIQTYTAEKIRMNINIIKRETGIGDDEVIRVPALFYTAEVSAF
YPGTVNGVVLSTQVLAPNPWGPVVNGKDIIAEAVSEAYRRVNYTVVYQDDWFHHTEGGEV
HCGTNTIRDPSTPWW

>E_f_G3JQB7_CORMM
AGAARALQPIILADTNRDGQIDDVGRETWSEERGALFLANIGDSGRRCSCHDASGTEQRN
PKYLAPLATLPLISVSDSASGSVTVDAASKNVRIFQKVGCDWRFVSSNHTFSADELRSGL
SLGIDARDVRRPWDGRAQVQFSVRDGAAQDVVALRVAPILTHHHLQSATEIVVGAP--QQ
TFVKEMGDISRSSGIQKPLRIIT-TDVWVQDHFEFGYMSIPGPSLRVVIRAAKD-QAGEV
AFSEFRSDTVGAVQFLPEDVGKDATGNLEAVPPYESYPVGRTIMGSRYGSRPLIAEFLDA
QEAQPMVNVDTSWLYIGHVDEFMQFLPAPSERGWVMAVHDPVQALEILQKAQSEGHGGVK
AVSRLTINALLDLPDFARVQQYVGRQIAKNVESVKREIGLADSEILYIPGLFYNEQVFAI
YPSTVNGVLFSTHYVAPNPWGPVIDGKDILKEATLAGYAASNLTVTFMDDWYFHLGLGEI
HCGSNAFRECTAKWW

>E_f_A0A167V4L9_9HYPO
AGAAQALQPVILADTNRDGHIDDVDKETWTDKRGALFLANIADSGRRCSCHDASDNVLRN
PKYLAPVATLPLTGAGDSASGSVAVDAASKNIRLFQRAGSDWRFIAANHTFSAEELRSGL
SLGVDARDVRRPWDGRVTLRFSVRDGAAEDSVALRVAPILIHHHLQDATELIVATL--QE
DFIAELGRRAKEAGIEAPVRLVR-ETVFTQDEFEAGYMSIPGPSLRVAIRPSKE-MQDYI
AFDQLRSDTVGAVQHLPEDTGKDATGNLETIPPYEAYPAGRTIMGSRYGKKANMVEFLEA
QGAQPNVEVDTSWLYVGHVDEFMQFLPAPSDRGWVMAVHDPLQGLEILRKAQRDGHGADK
ALSRTTVDGVLALPLFARVQEYVARQIEKNVEVVRRETGLVDAEILRIPGLFYNEQVYSM
YPSTVNGIALTKHYLAPNPWGPSVDGKDVLLEATAEAYAASNMTVTFVDDYYHHLGVGEI
HCGSNAFREYTPRWW

>E_f_A0A166WVV7_9HYPO
ASVCQALCPVILADTNRDGKVDDPGKDTWTEKVGALFLANIGDTNRRCSCHDASDNVLRN
AKYLASMRTVPMSNLSSSSTASVVVESAAKNVRIFHKSGSNWSYVASNYTFGVEELRHGL
ELGIDGRDVRRPWDGRATVQLTIRDGACNDSVALRVAPVLTHHHLQLASEILTSEA--GA
RFAKDLQSHVEKAGIRKPVTLVR-GDSWTQDYFEPGYSSIPGPDLRVLIRAAVS-IPGRV
VFADLRSDSVGAVQEYGDDEDMDHTGNLETIPPHTSYLAGRAVMGSRAGQKPNMFRFLLA
QETQAPVEIDTTWLYVGHTDEFMQFLPADNERGWVMMVDDPRAGLELLRGAQRAGHGNVR
ALSRITIDGVLSRANFSRVQDYAARNIDKNIDTIKRETGLTDAEIVRVPALYYNEQVYSF
YPGVINGLVLTTHYLAPDPWGPVVDGKDLLKEAVAAAYAKANMVVEYMDDWFHHLGLGEV
HCGSNSIRDPTTPWW

>E_f_E9EEE6_METAQ
--------------------VD--------------------------------------
------------PGLLNAAKLNLTTKTA-----------AD------NR-F----IKKGL
VLGIDARDVRRPWDGRATVQFSVSDGGARDSVALRVAPVLTHHHLQQASEIITTKP--GA
RFAKELQVHITKAGIQKPLRLV--GDAFPQDHFEAGYTSIPGPELGVMIRSAID-TDGKI
AFTDIRSDSVGAVQQDN--TDVDHTGNLETIPAHTSYPAGRAIMGSRGGPKANIVKFLEA
QETQAPVEIDTTWLYIGHTDEFMQFVPADNERGWATMVDDPLAGLDLLVKVQKTGHGDVR
ALSRITIDGVLRRANFSRVQEYAAWNIERNIKIIKQEVGLDDSEIFRVPALYYNEQVYAF
YPGAVNGIVLGGKYLSADVWGPIIDGKDILKEAVNAAYAKANVTVDYIDDWWHHVGIGEI
HCGSNAIRDTDFPWW

>E_f_A0A167YAP9_9HYPO
ATVSQALKPVILADTNRDGKVDDAGKETWTNEVGALFLANIGDTKKRCSCNDASDNVLRN
AKYLAPLRTRPMADLSSAATGSVVVAEAAKNTRIFHKAGSDWLYVSSNYTFTAQDLKAGL
ELGIDGRDVRRPWDGKAVVEFRLKDGDASDKVALRVAPVLTHHHLQFADEVIAPEP--GT
RFNTDLAAALKKAGLQQPLRQLH-METFLQDFFEPGYASIPGPDLRIVIRPSSD-QGGVY
MYRDLRGDGVGAVQHYQ--DGKEATGNLEAIPPHTKYPAGRVIMGSRAGDRPKLFEFLEA
QETQQPVELDTMWLYVGHVDEFLQFLPANNERGWVVAVDDPMAGLAILEKVQKDGGGSVK
ALSRITVDQLLGKANFSRVQDFAARHIKKNIDILKAEVGLTDAEIIRIPALYYNEQVYSV
YPGTINNLVVNTHIVAPDPWGPAVNGEDVLKEAISAQYAKINITVHYVDDWYHHVGLGEI
HCGTNSLRNPTAPWW

>E_f_A0A0P7BHV7_9HYPO
CHTGQALKATILADTDRDGRVDDAGKAEWTADRGALFLANIGDTDQRCSCNDASDDTQRN
PKYLAPLRVLPCGKLGASAKGSIRVEVAAKNVRIFVKEDEEWTYVAANRTFTAEELEDGL
ELGIDARDVRRPWDGKAEVHFTVSDGYETDSVALRVAPVLTHHHAQLAERFFTTDS--QL
KFISDFEENVAAAGIDEPVFLFE-QDIWTQDFFEPGYTSIPGPDLRVMIRSAQYRQAGRE
IFRRLRSDTVGAVQHPG--GTIDSTGNLETIPPYTTYPAGRIIQGQWDGKTPLIFDFLKA
QEVQSPIALDTAWLSVGHVDEFLQFLPADNERGWVLLADDPRAGLALLEKASDDGHGSTK
AVSRQTVDEVLKLSNFTAINEHAAERIEGNLAILKRETGLTNAEIFRIPALFYYESVVAF
YPGTINGVVLTSLVLAPNPWGPVVDGVDILAAAVEDVYARVNKNVTFMDDWFHHVGSGEV
HCGSNTWRNIDAPWW

>E_f_C7Z476_NECH7
STYAYGLKATILADTNRDGKVDDKAKTTWTPERGALFLANIGDTNQRCSCNDATDNVQRN
PKYLAPLRTLPIAKLSASAKGKVHVKVAASKVRIFVKEGNEWTYVGANYTFTAEDLKGGL
ELGIDARDIRRPWDGKAQVHFTVSDGSATDSVALRVAPVLTHHHAQLAERVFSTGA--QG
RFVADLQDNTAAAGIDEPVFLFG-GDIWTQDFFEPGYTSIPGPDLRVMIRSVQSRSSGRD
IFHQLRNDKVGAVQHHG--DTIDSTGNLETIPPYKSYPAGRVIQGQWEGRKPLMFNFLTA
QQVQDPLALDTAWLAVGHVDEFLQFLPADNERGWVVVVDDPVAGVELLKKASKEGHGSMK
ALSRETIDQVLKLEKFESINQMAAKRIEGNIAILKRETGLTDDEILRVPATFYYAQLVAF
YPGTVNGVVLASFVLAPNPWGPVIDGEDIIAKAVQETYAKASFNVTFQDDWFHHLGMGEV
HCGTNTWRTTDTKWW

>E_f_I1RGM2_GIBZE
LNSCNALKVTILADTNRDGKVDDNGKSTWTNNRGALILPNIGDTGSRCACNDASDNVQRN
PKYLASLKTLPLTTLSATAKGSIIIKTGASKVRIFVKQSGKWNYVAADHVFTAKELKSGL
ELGVDARDVRRPWNGYAKIQFTVTDGKATDAVAVRVAPVLTHHHGQHAQRIFTTGVNEQE
TFIADILRNVAGAGIKEPVFQFH-QDIWTQDFFEPGYASIPGPNIRIMIRSAQSRRSGRD
AFHDLRNDQVGAVQHPG--DSIDSTGNLETIPPYSSFPVGRTIMGAWDGRAPLMVEFLKA
QQVQEPLILDTSWLYVGHVDEFIQFLPSNNKLGWVIMVADPMKGVDLLKKAVKTGHGKVK
AVSRQTIAEALKFKSFDAINKHSAERIQANLDIIKRETGITDEDIHRVPALFYYTQVTAL
YPGSVNGLVMTTKILAPSPWGPVINKQDIFAAAVSQVYTNAGYNVTYQDDWFHFKLQGDV
HCGSNSWREIPKKWW

>E_f_A0A0G4KGX9_9PEZI
APLACALKVTILADTNRDGIIDDKKKDQWTETRGALFLPNIGDSDGRCTCNDASDNVQRN
PKYLAPILVLANCKVSASATGSVYVDLAAKSVRIFQKDGDAWKYIAADHVFTAQELKRGM
SLGIDARDVRRAWNGTAIVHMTVTDGAATDAVAFRVAPVLTHHHAQGLEAVFTTASSEQS
YFVENFEKSVAAAGFKDPVYRMV-QDIWTQDYFEAGYASIPGPNIRILIRSAQYRPGGIE
LFELMRSDSVGAVQELL--STLDSMGNLETIPPHTSYPAGRIIMGTWNGEKPLIFGFLEA
QGIQEPLALDTSWLAVGHVDEFLQFLPADNERGWILMVNDPHGGLELFKRASRNGHGRVR
AVSRQTVDEILAFADLATITDDVAARIEGNIAILKRETGLTDAEIFRVPATFYPLPVTAL
FPNAINSVVLTRSVLAPNPWGPVIDGVDIVAEAVTAAYAKVNFKVAYVDNWFHHVHWGEV
HCASNVWRDASMPWW

>E_f_A0A0G4KGT3_9PEZI
APLACALNVTILADTNRDGIIDDEKKDQWTETRGALFLPNIGDSGGRCTCNDASDNVQRN
PKYLAPILVLANCKVSASATGSVHVDLAAKSVRIFQKDGDAWKYIAADHIFTAQELRKGM
SLGIDARDVRRAWDGTAVVHMTVTDGGATDAVAFRVAPVLTHHHAQGVERVFTTASLEQA
YFVQNLEKSVAAAGLKDPVYLME-GDIWTQDYFETGYASIPGPDIRILIRSAQYRPGGIE
VFERLRSDSVGAVQELV--DTIDSMGNLETIPPYTSYPAGRIIMGAWDGVKPLIFSFLEA
QGFQAPLALDTSWLYVGHVDEFLQFLPADNKRGWILMADDPHAGLELLKRASRNGHGGVR
AVSRQTVDQILALADLATITDNVAARIEGNLATLKRETGLTDAEIFRVPATFYPVQVSAL
FPGAINGIVLTHSVLAPNPWGPVIDGVDIIAEAVTAAYARASFKVAYMDNWFHHMRLGEV
HCGSNTWRDTSTPWW

>E_f_A0A3M9YBK2_9PEZI
APLACALNVTILADTNRDGIIDDEKKAEWSETRGALFLPNIGDADAHCHCNDASDDTQRN
PQYLAPILVLANCKVSPSATGSVHVDLAAKKVRIFQKDGDAWKYIAANHIFTAQELRKGL
SLGIDARDVRRAWDGTAVVHMTVTDGAATDAVAFRVAPVLTHHHAQDVEQFMSTAAADQA
YFVKQLEKDVADAGFSEPVTLMSSDEPTTQDYFESGYASIPGPHIRIVIRSAQHLFPGVE
AIDRLRSDTVGAVQQPL--SPTDSLGNLETIPPYTSYPAGRIIMGAVDGVKPLIFPFLEA
QEFQVPLLLDVSWLATPQVDKFLQFLPADNERGWVLMINDPNAGLELLARASRDGHGGLP
AVSRETVDEVLGLAEMAIITRNVTVRIEDNIAILKRETGLSDDEIFRVPALFYPVGVLTV
YPNAINSIVLTHTVLAPNPFGPVIDGVDIIAEAITAAYARVNFKVTYIDDWFHYMSAGDV
HDGTNVWRDASMPWW

>E_f_C9SKE3_VERA1
APLTCALNVTILADTNRDGIIDDEKKAEWSETRGALFLPNIGDADDHCHCNDASDDTQRN
PQYLAPILVLANCKVSPSATGSVHVDLAAKKVRIFQKDGDAWKYIAANHIFTAQELRKGL
SL--------------------------------------------DVEQFISTAGDDQA
YFVKQLQKHVADAGFSEPVTLMS-DEVTTQDYFESGYASIPGPHIRIVIRSAQQLFPGVE
AIDRLRSDTVGAVQQPA--SPTDSLGNLETIPPYTSYPAGRIVMGAVKGVKPLIFPFLEA
QEFQVPLLLDVSWLAPVQIDKFLHFLPADNERGWVLMINDPNAGLELLARASRDGHGGLP
AVSRETVDKVLGLAELEIITRNVTVRIEDNIAILKRETGLSDDEIFRVPALFYPV----Y
YPNAINNIVLTHTVLAPNPFGPVIDGVDIIAEAITAVYARANFKVTYLDDWFHYINGADV
HDGTNVWRDASMPWW

>E_f_A0A178BAA4_9PLEO
CHVCCALEVSILADTNRDGRVDDQDKAFWTENRGALFLPNIGDSGKRCSCHDASDNVLRN
PQYLAPLRVVC-TGLSALAQGSIKITTAAEKVRIFHNQDNDWHFVSKDYTFSAQQLQSGL
QLGIDGRDVRRPWDGRVQLQFTVSDNGSSDSVALRVAPILTHHHGQSVQRVISSAG--QS
EFVSALKQKVADAGITEPLLLLD-GDIWAQDFFEPAYASIPGTALQVMLRSSQFRKAGRQ
VFSHLRSESTGAVQHPG--GSTDSTGNLETIPPYTSYPAGRIIMGSQNGVRPIIFPFLEA
QEIQKPIELDTSWLEVGHVDEFLQFLPSNNKRGWVVMVDDPLAALGLLRNVSAQGYGSTA
AVSRQNIDQLLQATDFVKLNEESAKNIEANINILKRETGITNEEILRIPSLYYSPRVAAL
YPGTVNGLVLSRNVIAPNPWGPIINGQDILARAVSDIYIKSGHNITFMDDWFHHTLLGEV
HCGSNVWRSADTAWW

>E_f_J4KM80_BEAB2
AATSQALEAVILADTNRDGKVDDEGKQTWTEERGALFMANIADTDRRCSCNDASDNILRN
PKFLAPLQTLPNTGLTDAAQGLVTVEFANEKVRIFHKNGNDWTYVNDSRQFQAAELRAGL
ELGIDARDVRRPWDGRVKVHFNVTDNGAADHVELRAAPVLIHHHLQELTDVYVASINNTR
QFNEFVEKYTAQ----VPVIKFEINDLWAQDTFEAGYTSIPGPDLRILIRSSQRLESGRR
VFSQLRSASVAAVQHLPRPWTIDSLGNLETVPPHSNYPNGRAVMGSHRGQKPHMFSFIEA
QEIQPPIELDTDWLKVGHTDEFMQFLPAKNERGWVMVVDDPKAALDLFKKAQKDGHGSPQ
ALSRDTLDDVLKIQDFEERNVFAAERIQFNIDIMKRETGITDADIVRIPALYFRYRVVAF
YPAVINGVVYNGQYLAPNPWGPVIDGSDILAAAASKEYAKLGFNITYMDDWFHHKRAGET
HCGTNVNRDASKKWW

>E_f_E9E9U7_METAQ
VASSRALEAVILADTNRDGKLDDEGKRTWTEDRGALFMANIADTDRRCSCNDASDNILRN
SKFLAPLQTLPNSGLTDAAQGLVTVEFANEKVRIFHKIGNDWAYVEDSRVFKAAELRAGL
ELGMDARDVRRPWDGRVKVYFNLTDNGAADYVELRVAPVLIHHHLQELTEVYVASLDRTK
QFSDFVEKYTAEAGIKAPVVKFKSADRWAQDIFETGYTSIPGPDLRIMVRSSQRQKSGRK
VFSQLRSAEVGAVQHLPRPWGIDSLGNLETVPPHSNYPNGRAVMGSQNKQKPHLVAFLEA
QEAQPPIELDTSFLKVGHVDEFMQFLPANNARGWVMVVDDPKAALDMFRKAQQDGFGKTP
AMSRDSIDDLLRIWNFEPKNMHAAEQIQLNIDIMKRETGITDEDIVRIPALYFRYQLVAF
HPAVINGVVYNGKYLAPNPWGPVINGSDILAAASNEQYGKLGFEVTYMDDWFHHKHAGET
HCGTNVARDASKKWW

>E_f_A0A166XH67_9HYPO
ATAGYALEAVILADTNRDGKIDDEGKQAWTEERGALFLPNIADTDRRCSCHDASDSILRN
SKFLAPIKTLPNPGLTDGAQGLIAVDFANEKVRIFHKSGNAWTYVDDDRVFQADELRAGL
ELGIDARDVRRPWNGKVKVHFSLTDNGATDQVELRVAPVLIHHTLQELTEVFVGILPRTK
EFVQFVERYSAEAGNNTPVTRFDIDDLWVQDVFETGYTSIPGPELRLMIRSSQRRVNGRR
VFSQLRSETVGAIQYLPRPWTIDSLGNLETVPPHSNYPNGRALMGSQKNRKPHMVEFLEA
QEAQQPIELDTNWLKVGHTDEFMQFLPADNARGWVMVVDDPQAALDLFKEANESGHGRTL
AMSRNTVEGLLGNRHFVAKNKMAAEAIQLNIDIIKRETGITDDEIIRIPAFYYTYQVVPF
HPAIINGVVYNGKYLAPNPWGPVINGSDILAAAASEAYRKVGFEVTYMDDWFHHQRVGDT
HCGTNVARDASKKWW

>E_f_A0A166Y8X8_9HYPO
AATTHAFKGIILADTNRDGRVDDEGKANWTEKRGALFLPNIVDTGRRCSCNDASDNILRQ
PQYLAPLRTLPIPNLNSSVTGTITLQCARDKVRVFRKDGGKWIYVGRTHVFNASALRPGL
ELGIDGRDVRRPWDGRVTVTFQLTENRSSDAVTLRVAPILTHHHLQAAKRVFTVAGTKQQ
QFADFIGNYTVKAGIKEPVHMFK-RDIWAQDYFEPGYASIPGPKLRVNIRSSQGRDAGRM
IFSQLRSDSVGAVQYFTNRLTTDSTGNLEAIPPYSDYPAGRAVMGRHDNVSPTIMAFLKA
QEAQYPIELDHDWLLVGHTDEYMQFLPANNPRGWVMTLADPERGMSLLKNAQANGHGKQR
AMSRIDIDGVLGLPDFEAINKHCADRIKYNMDIIKRETGLTESEIVRVPSLFYHPRFLAL
FPETVNGVVYPGQYMAPNPWGPIIGGKDIIADAVSKAYATVGFNATFMDDWFHHVQHGET
HCGSNTARDASQKWW

>E_f_A0A179G2F9_METCM
SATSYGLQATILADTNRDGSVDDQDKAVWTEERGALFLPNIADTNRRCSCHDASDNILRN
PKYLAPLRILPNRNLTDSATGVITVKFATEKVRVFHKNGSNWNHIADKTVFRADALRTGL
ELGIDARDVRRPWDGRVTINFNVTDNGASDQVALRVAPILTHHTLQAPDQVFTVAG--QA
QFAAFIKTFTRQAGVSKPVHMFQEMDVWAQDYFEPGYASIPGPQLRVFIRSSQDRSAGKR
AFWELRSDTVGAVQFFRPPRTIDSMGNLETIPPYSHYTAGRAVMGRHDNLTPNIMTFLKA
QEAQYPIDLDHTWLIVGHTDEYMQFLPANNSRGWIMTVGDPIAGMNLLKKAKADGHGKVL
AMPRNTIDSVLGLPNFDRINQHCANRIKHNLDIIKRETGITDEEIIRVPSVFYTAGNLAF
YPGTINGVVYERQYLAPNPWGPIIGGQDIMAKAVSEAYAKAGFNVTYMDDWFHHILAGET
HCGSNVARDISQKWW

>E_f_E9E5N4_METAQ
PPATNSLKITILADSNRDGKVDDVGKETWTEESGALFLANIVDTDRRCSCHDSSDDNLRN
STYLAPLRTTPNPGLSDSATGSISVKTAASNVRLFHKTGGQWVFISSNYTFKAEDLRAGL
ELGIDGRDVRRPWDGRATIEFKVQDGHARDSVVLRVAPVLTQHHGQRLKQLLTATG--QQ
RFIQELGQISSKAGLKAPLHVINTNEIWAQDFFEPGYMSIPGPNIHIMIRAAQYRRAGRK
IFQDLRSNTVGAVQHLA--GTTDSTGNLETVPPYKSYPAGRAVLGW-GDLRPFMMDFLDA
QETQAPITLNTSWLAVQHTDEFMQFLPVESERGWVMMVDDPRAGLDLLQKAQQDGHGNEL
AISRNTIDELLNITNFAGFQESCAGYIEENINVIKRETGISDAEIIRIPSLYQVYQAVAL
YPGTINSVVLNKQILAPNPWGPMIEGQDVFAAAVRAAYQKANYTVIYMDDWFHHEKVGEV
HCGSNAIRELSAKWW

>E_f_A0A168J916_CORDF
VAAAGDFIVTILADSNRDGKVDDVSKDTWTEASGAIFLANIADTDGRCSCHDASDDVLRN
PEYLAPLRTTPNPQLSNSATGSVSVATAASKVRIFHNVGGAWKFVSSNYTFKAEDLKAGL
ELGIDARDVRRPWDGRATVQFRVKDGEAKDSVMLRVAPVLTQHHGQLAMQLLTASGPKQA
QFVKDVQEASSVAGLAKPLHVIQTDEIWAQDFFEPGYTSMPGPDLHIMIGSAQTRRAGRK
VFQELRSNTAGAVQHPG--GTTDSTGNLETVPPHSSYPAGRAIMGSADGEKPQMMAFLEA
QETQDPIEIDTSWLAVKHTDEFMQFLPASSERGWVMMVDDPRAGLEILQKAEQAGHGSTT
AVSRNTIADVLKVADFAALQNACATSIEKNIDIMKRETGITDAEIIRIPSLYQLYSVVSL
YPATINSVVLGNQILAANPWGPVIDGQDILAAAVNASYAKANYTVRYMDDWFHHEKVGDV
HCGTNVIRDIGAKWW

>E_f_J4UU47_BEAB2
STAKENFTVSILADTNRDGKIDDVGKETWTDDVGALFLANIVDTNRRCSCNDASDDILRN
ATYLAPLRTRPIPGLGDSATGTITVTLAASKVRLFYKQNGQWVFITSNYTFGAQELKAGL
ELGIDARDVRRPWDGRATVQFRVKDQGAQDLVALRVAPVLTQHHGQVAKQLLTSQFDNNE
YFVEEFRKVSTSLGLPSQVHAFEGEELWTQDFFEPGYMSMPGPSLHIMIRSAQWRVSGRM
VFRDLRSNTVGAVQHLA--GSTDSTGNLETIPPYSSYPAGRTVLGSQTE-EPYMVEFLEA
QEIQAPIHLNTSWLLVGHTDEFFQFLPANNTLGWILMADDPLAGLDMLLQAQQAGHGKDK
AVSRTTIDELLDDPEFVTLQNKSSNSIADNIEILKRETGLTDADIIRLPGLFELDPVVAL
YPGTINSVVVNKQIIAANPWGPVIDGRDVLRAATDEAYAKAGYTVRYIDDWFHHVHEGEV
HCGSNAIRHLGDKWW

>E_f_A0A168DFN8_9HYPO
ATNSTKLAVTILADTNRDGKVDDAGKETWTNEVGALFLANIVDTDRRCSCHDASDNILRN
ATYLAPLRTRPIPGLSDSATGTVSVSVAASKVRLFHKPSGKWEFVAANHTFTAAELKAGL
ELGIDGRDVRRPWDGKATVEFKVTDKGVRDSVALRVAPVLTQHHGQAAKQLVTGQLDSQK
QFVEDFGKA----GASVSLHTFEGDERWVQDIFEPGYMSIPGPDLHVMIRSAQHRAAGRM
VFSELRSGTVGAVQHLA--DTTDSTGNLETVPPHQSFSAGRAVLGSQDGTKPHMFAFLEA
QEAQAPIELDTTWLSVGHTDEFVQFLPSKSAKGWVMVVSDPRQGVEILKKAQAAGHGKEK
ATSRTTIDDLLGQRLFEKDQNTTAGYIDRNVEILKRETGLTDEDIIRLPGMYTLDKVGAL
YPATVNSVVVDKTIIAPNPWGPVIDGKDVMAAATEEAYAKAGYTVRYVDEWFHHNNGGEV
HCGTNVIRHLDDKWW

>E_f_A0A167DYD6_9HYPO
TKRAGDLKVVLLADTNRDGKVDDVDKETWTAESGALFLANIADTNRRCSCHDASDNVVRN
SALLAPLRTVPNPELSDAATGSITVEAAAFKVRIFHKKGGSWEYVGPDYAFSAGDIKAGL
ELGLDGRDVRRPWDGKALVKFTIRDGDATDSVALRVAPVLTHHHGQLAEQLFASNN--QQ
QFVKDIEAVSNSAGMKSPVHTFDTTEGWTQDFFEPGYTSIPGPDLRIMIRSSQRRDAGRK
LFQELRSGEVGVVQHLVESGTVESMGNLETIPPYTAYPAGRTIIGSQTGKKPVMMAFLEA
QEVQQPLQLDTSWLVVGHVDEFLQFLPAKSERKWVMVVDDPTAGLELLQKAQKAGHGAVK
AVSRDTIDQVLEKKDFVAFQDSSAQAIQKNIDLIKQDTGITDAEIIRLPALYYPGQVATL
YPGTINGIVLSSKVLSPNPWGPVIDGKDILAEATNAAYAKANFTVEYMDDWYHHVSFGEV
HCATNTLRETTGQWW

>E_f_A0A2C5ZWW6_9HYPO
-NVADDLKVTILADTNRDGKVDDVDKETWSENSGALFLANIVDTDRRCSCNDAADNELRN
SKYLAPIKTIPNSNLSETATGSIIVESAAPKVRIFHKKGDGWTFVSPEYSLSAEDLKAGL
ELGIDARDVRRPWDGRATVQLTVKDGDSKDSVALRVAPVLTHHHGQLAEQLITADGISQA
PFAKDFMQTSDRIGMKEEARILH-NDTWVQDYFEPGYSSIPGPDLRIMIRPSKDREAGRL
AFQSLRSDTVGAVQHIG--SDTDTLGNLETIPPYTSYPAGRIVMGLKDGKEPEIAPFLEA
QETQGPIRLDTNWLMVGHVDEFIQFLP--SEKGWVMMADDPVAGLEIFTKAQKEGHGGTR
AMSRQSIDLVLTIQNLASLQEYASRMIQKNIDIIKRETGITDDQIFRVPTLYSDGPVHAM
FPAAINSVVLPRQVLAADPWGPVIDGEDRFKAAVTAAYAKANYTVLYIDDWAQHIKDGGV
HCGSNTIRRMGDKWW

>E_f_A0A2C5YAY3_9HYPO
GNATDNLKVTIVADTNRDGKVDDAGKESWSEESGALFLANIGDTDGRCSCNDASDDVLRN
AKYLAPVKTVPSAQLGDTATGFITVQAAAPNVRVFHKKDNDWVFVTPEYSLSAQDLKTGI
ELGVDARDIRRPWDGRATLQLTVKDGDSKDSVALRVAPLLTHHHGQLAEEVFVSDGINQE
QFVKEFSEAINQSGLKKPAHILH-GDLWAQDFFEPGYTSMPGPNLRIMIRSAQWRGAGRV
VFQSLRSDTVGAVQVNG--EDIDSTGNLETIPPYTSYPAGRIVMGLKDKTKPQIAPLLEA
QETQGSIEIDTSWLLVGHTDEFMQFLPFNNERGWVMMVDDPIAGLEIFKQAEKDGQGETR
VTPRDTINALVNDTALVSIQNDCASVIQKNIDIIKRETGITDEEIIRVPALYSDGTVSSL
LPSSINSVVLNRQILAANPWGPVIDGVDRFKEAVTAAYAKANFTVMYIDDWSHHIRVGDV
HCASNTARDMGTKWW

>E_f_G9N074_HYPVG
TRATSAFQATILADSNRDGKVDDDDKTLWTEAYGALFLANIGDTNGRCSCNDASDNVLRN
SKYIAPLRTLPIQTLSDDAIGSISVETAADNVRIFHKSGEDWVYVVENTTFTAQDLRAGL
ELGIDGRNTRFPWDGRVQVQFNVTDGSGSDSVALRVAPVLTHHHLQHAQQVFTNNYPGQQ
RFAKSLKDPVAQAGIEKPVFEFTSPDIWVQDFFEPGYSSIPGPNLRINIRSGQFRSAGRQ
IFTDLRSDSVGAIQYLG--DTTDSMGNLETIPPHSTYTAGRIIMGQHDSKDPWIMAFLRA
QEAQDPVITDHDWLAVGHTDEYMQFLPANNSRGWVVMLADPLAGIQLLRDAQAAGHGGVT
AVSRLTIDQVLQLDNLTELNTFAMQNIQKNIDIVKNAVGLTDEDILYVPGIYYDERLVAM
YPGAVNGVVLSSQVLAPAQWGPIIDGKDILTAAVVEAYSKVNFTVIFIDDWYHHELDGEV
HCGTNVYRDGSAPWW

>E_f_A0A2C5XE31_9HYPO
LATKDTLSVTILADTNRDGVVDDEDKQKWSLTRGALFLPNIADTDRRCSCHDGSDNVLRN
EKLLAPVRTVPKPSLPDSAKGSLVIPQAAAKVRVFHKTQGQWAYVHGNYSFSAQDLRSGL
TLGVDGRDVRRPWDGRAMLRLRVQDSSATDAVMMRVAPVLTHHHGQLVQQVITSDGVIQK
KFVEDLEIVNDQIDFDDPLRPLHSFDVWTQDFVEPAYATIPGPSLRIMVRSVQHREAGKL
AFSDLRSAKVGAVQHAG--STQDSMGNLETVPPHSTWPAGRTVMGVRNGQAPLLIPFLQA
QEEQEPIEIDTSWLYVGHVDEHMQFLPVDNARGWVLMVADPMAGLQVLREAQEAGNGHVR
AMSRSTIDQVLAFDNLTQVQEYCHGAIKHNVDIIKRETGLGDADVFSVPSLFYWDEFGAL
YPSAINSIVSRKEVIAPQPWGPVVQGRDVMLDAINAAYAKVGYSVRYIDDWSHHMNLGEV
HCGTNTLRDMEAPWW

>E_f_A0A2A9PI03_9HYPO
NSSDTLLTVTILADTNRDGVVDDTRRRTWTSDSGALFLANIVDTGRRCSCHDATDNVLRN
AKFLAPVRTLPVPALSDKATGSITVKMAATKTRIFQKRGADWVYISSSHIFSAEELRAGL
ELGIDARDVRRPWDGKAMVQFTVKETGAIDWVQMRVAPVLIHNHLQKAEALFVQSAMMQA
KFVRDIDTIAREAGL--PLFQFNDHDIWVQDFFEPGYMTIPGPDLRIMIRSAQDRLGGRQ
VFQTLRSDTIGAVQHLV--DTSDSMGNLETIPPYVRYPAGRAVMGSQAGIRPFIMEFLRA
QEEQDPIELDTTWLFIGHADEFMQFLPHDSERGWVLVVSDPQAGIKLLQDATLVGHGGSN
SHSRSTIEDSLFIPHMSFIQDYCAKAIEQNIDIIKRETGITNKDIIRIPALFYVSPVGSF
YPGSINSIVLSSTVIAPNPWGPLVDGKDIFAEAVTAAYAKANYTVHFVDDWFHFIGGGDI
HCATNTLRDIKVSWL

>E_f_A0A2C5ZP61_9HYPO
----------------------DMQKRASTADTGALFLANIVDTDRRCSCHDASDNILRN
AKFLAPLRTLPLHALSNKATGSITVRLAASKTRIFQKKGHDWIYISPSHVFHAHELRAGL
ELGIDARDVRRPWKGWAMVRFTVWDTPATDWVMLRVAPILIHNHLQRAEQLFVQSATTQA
KFVQDLNTIVRAAGL--PLFRFNDHDIWVQDFFEPGYMSIPGPYLRVMIRSAQDRVGGRQ
VFQTLRSDSVGAVQHLA--DTSDSTGNLEAIPPYYNYPAGRAVMGSQDGIKPFMMDFMRA
QEQQDPIELDTSWLFIGHTDEFMQFLPFNSERGWVLIVTDPLAGLNLLRDATAAGYGKAR
SHSRNTVEDTLLLPDLPFIQSFSAEAIEKNIDIIKRETGITEDDIIRVPALFHVDAVSTL
YPSPVNSIVLSSIVVAPNPWGPLVRGKDVLAEAMTKAYAKANYTVIFIDDWFHFAGGGDI
HCATNTLREMAGSWF

>E_f_A0A369GPV6_9HYPO
YPSEPPMTVTILADSNRDGVVDDTGKRIWTADSGALFLANIVDTDRRCSCHDASDNILRN
PSFLAPLRTLPVPALKNKDKGSITVKVAQANTRIFQKKGSEWIYINSSHSFSASELRAGL
QLGIDARDVRRPWDGRAEIHFTVRNANAVDWVQLRVAPVLIHHHLQKAEQLIVQSAIMQS
RFVRELDEIARAAGL--PLLQLNDTDIWVQDFFEPGYMTIPGPDLRVMIRSAQSRPSGRQ
VFQTMRSGNVGAVQHLA--GTSDSMGNLEAIPPYTTYPAGRAIMGSQYGEKPYMMNFLKA
QELQDPIEIDTSWLFIGHADEFMQFLPYNSSRGWVLVVSDPLAGLQVLADAMIAGHGEVK
SHSRGTIEDSLLLPYIDFVQDYCAQAIEKNVDIIKRETGITDEEIIRIPAIFYFNPVSTL
YPGSINSIVISSAIIAPDPWGPLVAGIDILAEAVEKAYAKANYSVIFVDDWFHFSGGGDI
HCGTNTMRDMTASWY

>E_f_A0A084QWK3_STAC4
LHLTHALTATILADTNRDGVVDDAGKYTWTNERGALFLPNVGDTDSRCACNDASDNVLRQ
AKYLAPLRTLPVLDVTPSHVGRIKVSTVAMRVRIFFKQSGQWAYVDENYQFTSTQLQGGL
ELGIDARDVRRPWDGKATVEFTITGGGSTDFVELRVAPYLTHDPTQLAQRLFAARP--TA
QFNTDLATHNTALGFP-PLTFIT-ADRWVQDQFETGYASIPGPTIRLMLLSYQRYGPHRS
VYELVRNGDVGGVSQDK--TTHDSTGNMETVPPHTTWPAGRVIVGEGEA-RPLIIDFLQA
QEVQSPIVLDTTWLHVGHVDEFLHFLPADNARGWVVVADDPLAGLALLRNASAAGHGGRR
ALSRSTIDWELARTELARVNQYAAERILYNLNILKTQTGITDNEIVRVPGLYWTEQAVAH
YPSAVNGVVLSSYYLAPNPWGPVIDGKDILVEAINAAYAQVGYTVHYIDDWFHHQGFGEV
HCGTNVWRETNRIWW

>E_f_M7T7W3_EUTLA
SRPILAFVADIRADSNRDGTVDDRDKTTLSPSWGAVFLADIDDTNRRCSCNDSTDDLQRS
PKYLAPLRTIALPDLSGKALGNITVKVARSKVRIYSQTGDTWRIVRQNTTFTAQELQQGL
VLGIDARDVRQAWDGKAEVVFSVFDGDSVDSIWLRVAPVLTHHHAQRTQKVLTAAAQQGA
EFTAALAKAVKAAGIEEPVQELDVSDIWVQDFFEPAYMSMPGPDIRIMLRSIQ-RSAGKV
TFVTLRDTGIGAWQDMDLWASRDSYGNLETIPPYTSYPAGRVIQGEWAKETPLIRSFLQA
QEIQDPILLDSSWLYVGHVDEYIQFLPANNERGWVLFISDPLLGLKLYRDAEEAGHGSLP
SLSRPTISQKLQEANFVSANEFCSEHIESDLQILKNETGISDEDIYRLPALYYNEQASAY
VPGMINGVVLNHHVLTPDPWGPVVEGEDIFKRAALDIYDAVGFNVTFIDPWRYHPLSGEI
HCGTNTLRETDQLWW

>E_f_A0A2T2P531_CORCC
ALQAASLTPDIRADTNRDGTVDDGNKALWTPQRGAIFLPNIGDKDRRCACHDASGHLLLA
PEYVAPLQTVPL-NVSDQATANIYARAAYERVRIFVLSTSSWRLVDREFSFNSSQLRSGI
ILGIDGRDLVKDWDGSVTVQFDVVDGSGTDAVALKQAPVLTHHHLQTVETLVSTSGNSQE
NFIRQLDEARAGAGIENPLLLFNQSDIWAQDFIEPGYVSMPGPNLRVILRSAQTRTGGRQ
VFEQLRGPGIGGFQPSSGHREINSFGNLETIPPYTQYKAGRIIMGKHFERAKAMLDFLNG
QQVQSPLILETGWLLIGHVDEFVQFLPFDNELGFTIGIADTRSGIKLLQSLQNSGHGGVQ
AISFMTIDEVLGNTTFGDVNAYAQRHIDANLEILLSEVPISREDVIHVPTLFRDSQLMAF
YPASINGIVIGSRYLSPKPFGPVINGTDALAQSIEAAYARAGMSVGYVDDYEHHVSAGEI
HCGSNTLRQTDMVWW

>E_f_E3RML8_PYRTT
AVRAATWTPDIRADTNRDGIVDDGNKAAWSAERGAIFLPNIGDKYLRCACHDASGHLLLA
PESVAPVRTVPM-NVSDDVAARIYVQEAYERTRLFVLSTTSWRLVDQEFLFNATQLRAGI
VLGIDGRELVTDWDGSVVIRFDVFDALSSDAVAMKMAPVLTHHHLQKVETLISTEGNSQQ
GFIRQLESARQAAGITNKMVLFNQSDIWAQDFIEPGYASMPGPNIRVILRSAQTRTAGRQ
VFEQLRGPGIGGFQPLSGHREINSFGNLETIPPYTRYPAGRIIMGKHFEMAAAMLDFLHG
QQLQSPFILEAGWLVIGHVDEFVQFLPYKNELGFTIAIADTRSGLDLLKKLQNDGHGGTR
AISFDTIDQILSNTTFVEANTYAQRHIDANLQMLLAEIPLLAQDVIYVPTLFRDAKLMAF
HPASINGIVIGSHYFSPKPWGPVINGSDALAHAVEVAYARAGMSVAYVDDFLHHVGAGEI
HCGSNTLRQTDAIWW

>E_f_Q0U561_PHANO
AASAATWSPDLRADTNRDGIVDDSNKTAWNAELEAIFLPNIGDKYLRCACNDASGHLLLA
PEYVAPLRTVPM-NVSDDVAARIYAQAAYERVRLFVLSTTSWRLVDQEFQFNATQLRAGI
TLGIDGRELVTNWDGSVVIRFDVFNDLSSDSVAMKMAPVLIHHHLQKVETIIATDSNSQQ
NFVRQIEAARQTAGIANQLILFNQDDIWAQDFIEPGYASMPGPNIRVILRSAQTRTGGRQ
VFEQLRGPGVGGFQPSAGHREINSFGNLETIPPYTSYPVGRIIMGKHFEEAAAVLDFLHD
QQLQSPLLLETGWLLIGHVDEFVQFLPYDNELGFTIAIADTVSGMNMLRKLQTDGHGGIR
AISFGTINQLLSNATFVEANNYAQRHIDANLQTLLAEIPLMAEDIIYVPTLFQESLLVAF
SPAAINGIVIGSQYFSPKPWGPVVNGSDVLERAVEAAYARAGMSVGFVDDFLHHVGGGEI
HCGSNTLRQTDAIWW

>E_f_A0A178DSZ2_9PLEO
VEQPPTLTPDIRADTNRDGVVDDGNKAAWTKQSGAIFLPNIGDKHLRCACHDASGHLLLA
PEYVAPLQTVPM-NVSSGVTARIYARAAYDRVRIFVLATTSWRFVDQEFSFNSTQLGQGI
TLGIDGRELVTDWDGSVTVRFDVFDGAYSDAVALKLAPVLTHHHLQTVETLLSTDGNSQQ
NFVRQLDDAREAAGIANQMVLFNQSDIWTQDFIEPAYASMPGPEIRVILRSAQTRTAGRQ
VFEQLRGPGIGGFQPLSGHREINSFGNLETIPPYVKYPAGRIIMGKHFEMAKAMLDFLHG
QDIQSPLILETGWLLIGHVDEFVQFLPYDNDLGFTIAIADTRSALKMLKDLQAAGQGGVQ
AISFETIDQILSNTTFIGANEYSQRHIDSNLQILLAEIPLAPEDVIYVPTLLRDTQMMAF
YPASINGIVIGHQYFSPKPWGPVVNGTDMLELAVEAAYARAVMTVGYVDDFLHHVSAGEI
HCGSNTFRQTDAAWW

>E_f_A0A0U5GSV9_9EURO
AVVVSCLKPDIRADSNRDGLVDDGNKALWTPQHGAIFLPNIGDKHMRCTCHDASGHLLLA
PEYVAPLKTLPL-NVSEDAEAHIYARAAYDRVRLFVLSTTSWRLIDQEFSFNSTQLLSGI
TLGIDGRELATNWDGLVTVRFDVTDGAASDAVALKMAPVLTHNHLQTVETLVSTASNSQL
DFVHQLDEAREEAGITSPLLLFNQSDIWAQDFIEPGYASMPGPSIRVLLRSPQTRTGGRQ
VFEQLRGPGIGGFQPVSGHREIDSYGNLETIPPYTSYRAGRIIMGKHFDEARALLDFLYT
QQVQSPLILEAGWLVVGHVDEFVQFLPYDNDLGFTISIADTESAMGLLKDLEANGYGNTP
ASSYLTITELLQNSTFTSANAYAQRHIDANLQTLLSEIPLDPSDIVRIPTLFRDSRLVSF
YPASINGIVLGKRYLGPKSWGPVVNGTDVFARAVEGAYGRAGMSVRWIDDFLHHVWGGEV
HCGSNTLRQTDLVWW

>E_f_A0A2N3NJ28_9PEZI
AEHAEPLRPDIRADTNRDGVVDDSDKKVWTSKRGAIFLPNVGDKYRRCHCHDASGHLLLA
PEYVAPLKTVPM-NVSENAHAQIYARAAYDRVRLFVLETSSWRLVDRGFAFNATQLQSGI
TLGLDGRELVTDWDGSVTIRFDVVDGMVWDEVALKMAPVLTHHHLQTVQTIITIAANDRV
SFVQQLDDARSGAGIQTPLVLLNQDDIWAQDFLEPAYASMPGPNLRVMLRSAQTRTGGRQ
IFEQLRGPGVGGYQPSGGHREINSFGNLETIPPYTQYKAGRIIMGKHFHEAQVMLDFLNA
QGLQSPLILEAGWLLVGHVDEFVQFLPYNNDLGFTIAIADTEAGLQLLRRLEERGHGNVL
AISYMSITETLSNTTFLEANSYSQKHLDTNLQILLTEIPLDPEDVIRVPVLFKDAQVMAF
NPAAINGVVIGTRYICPKPWGPVVNGADLLEKEIEKAYGRAGMSVTYVDDFLHHVMGGEV
HCGSNTLRDTDLVWW

>E_f_A0A084Q7N2_STAC4
AVQAACLQPDIRADTNRDGFVDDYGKASWSEKRGAIFLPNVGDKYNRCSCSDASGHLLLA
PEYIAPIRTVPMGNISPNVTAHVYARAAYERVRIFVLSTDSWRLVDKEFNFNSTQLAAGL
VLGIDGREFVKEWDGHVTVKFDVYPSDHSDSVALKVAPVLTHHHLQQVETLVTTYANEQQ
YFVEQMDAAREIAGIENDLLLFDQPDVWAQDIVEPAYASMPGPDIRIFLRSAQTRTGGRQ
IFEQMHGPGIGGFQPGGGYHTINSYGNLETIPPHRNYKAGRVIQGKHYDTSQAVRDLIFS
NGVQSTLFLETGWLRVGHVDEFIQFLPYDNELGWTIGIASPNEGIRIYQEALDAGHGDLP
AFSFMTIIDVLNNQTLMDVNAYSQKWIDWNLEVLLAEIPLAREDVIHVPGMYMDRQVGAF
FPGPINGVVIGSHYISPNPFGPVIDGVDVLSKAVEEAYARAGMNVTFVDDFYHHMSSGEV
HCGSNTLRQTDMVWW

>E_f_A0A0U5GT45_9EURO
AVQASSIRPDIRADTNRDGVVDDYAKGRWSESRGAVFLANVGDKYRRCPCNDASGHLLLA
PEYVAPVRTVPLGNISEGVTAHIYAREAYERVRIFLLATESWRLIDRQFNFNATQLSAGL
ILGIDGREFVKDWDGHVTVNFDVYDSSVSDSVALKVAPVLTHHHLQRVEQLVTTEANDQQ
YFVQQMDAAREAAGIETPLLLFNQSDVWAQDILEPAYTSMPGPNLRIMLRSAQTRTGGRQ
IMEQLRGPGVGSFQPGSGYHTINSYGNLETIPPYRLYKAGRVIQGKHYEEAQAIRDLIMG
QDVQNTLFLETGWLRVGHVDEFVQFLPYENDLGFTIGIASPRAALEILYSAQSNGHGGVP
AISFMTIDDVLANETFIQVNTYAQKWIDHNLDILLGDIPLARDDVIEVPGLYHDTQLGAF
IPGPINGVVIGSHYISPNPFGPVVDGVDVIAAAVNEVYARAGMNVTFVEDYFHHLSNGEV
HCGSNTLRQTDLVWW

>E_f_C7ZAL5_NECH7
VTHCALINPDIRADTNRDGVVDDVNKAVWSDARGAIFLPNVGDKELRCLCNDASGHLLLA
PEYLAPLRTVPLANISDDAFAHVYAREAYERVRIFYLSTTSWRLVNKQLNFNATQLRDGL
VLGIDGREFVTEWDGHVTVHFDVYNSKVRDSVALKVAPVLTHHPLQRVETLVSTFANDQQ
YFVQQLDDARSVAGIENPLWLFNQSDIWAQDIVEPAYASMPGPNIRIMLRSAQTRTGGRQ
VFEQLRGPGIGGFQPADGYHTINSYGNLETIPPHRLYKAGRVIQGKHFEEAQAVRNLIFG
NGVQSALFLETGWLVVGHVDEFVQFLPFDNDLGFTIGIASPDVGIKILSDAQAAGHGNAS
AISFLSVSNLLDNKTFIEVNRYAQKWIDYNLDILLSEIPLDREDVIHVPALYRDQQLGAF
IPAPINGIVIGNHYLSPNPFGPIINGVDVIARAVTEAYARAGMNVTFVDDYYHHMRGGEI
HCGSNTLRETAVEWW

>E_f_L2FAQ5_COLFN
VSVASAIIPDIRADTNRDGVVDDGNKAIWTEGRGAIFLPNIGDKHSRCPCNDASGHMLLA
PEYAAPLKTMPLPSISDGAIAHVYARPAYERVRIFLLSTSSWRLVDRQFNFNATQLRAGL
TLGIDGREFVKDWDGHVTINFDVYDSIVRDSVALKVAPILTHHHLQKVETLVSTWANDQQ
YFIEQLDAARKAVDISNPLWLFNQSDIWAQDVVEPAYASMSGPDIRIMLRSAQTRTGGRQ
VFEQMRGPGFGAFQPSGGYHTINSYGNLETIPPHRFYKAGRVIQGKHYDSAQAVRDLIFS
NGVQSTLFLETGWLRVGHVDEFIQFVPYDNDLGFTIAIATPDLAINLFQEAQAAGHGEAM
AISFLTINDVLSNATFMEINAYAQKWINHNLDILLSEIPLDRDDVIHVPGLFRDRQLGAF
LPGAINGIVVGDQYLSPNPFGPVISGEDILAKA--PSY----------------------
---------------

>E_f_M7TQI7_EUTLA
AAHAASFTPDIRADTNRDGIVDDAGKGAWSRTRGAIFLPNIGDKHLRCACNDASGHLLLA
PEYAAPILTVPM-NVSDNTTARVYGRAAYERVRIFYLATASWRLVDQQLNFNATQLREGL
TLAIDGRQPAIDWDGTVTVHFDLLDTQASDAVALKVAPVLTHHPLQRVETLVSTDANDQQ
YFVAQLDDAREKVGIEDPMFLFNQSDIWAQDIVEPAYASMPGPDIRVMMRSAQTRTGGRQ
IFEQLRGAGVGGFQPGGGYNTIDSYGNLETIPPHRLFKAGRAIFGKHYDTSQPVRDLLFG
QGVQTPLVLETGWLRVGHVDEFVQFVPFDNDLGFTIAIADTRSAMQVLRDVAGAGHGHIE
AISFMTVAEVLANQTFLDVNAYGQKHIDSNLDILLGEIPLDRGDVIRVPALFRDRQLGAF
SPSAINGIIIGSQYLSPKPWGPVVDGVDVLAEAVEAAYARAGMNVTFIDDYMHHMNGGEI
HCGSNTLRQTDIEWW

>E_f_A0A369GMQ9_9HYPO
AVFAIRLQPDIRADTNRDGVVDDYDKSSWSQHRGAIFLPNIGDRTHRCPCDDASGNHLLA
PEYAAPLKTMPI-ETSPQGTARIYTKAAAERVRIFLLLTSSWRLVDPEFRFNSSQLGSGI
TLGVDGRELVTDWDGLVTVHFEVTDGSASDTVSLKMAPVLTHHHLQNVDTLISVRLDDND
EFIQQLDEARAATGIKTPLLLLNGDDRWAQDFIEPAYASMPGPNLRVILRSAQTRSAGRK
ALEQLRGPGVGAFQPAFGERHINSLGNLETIPPYTRYKAGRIIVGKHFDDAKSMLDFLHA
QQLQDPLLLEAGWLVVGHVDEFVQFLPYENHLGFTIAIADTASAIDLMRKLRKDDHDNVT
AVSYVTVSDLLRNKTFLDANAYAQRYLDANLDTLLAEIPLPAQDVIRVPSLFRSIQVAAL
YPEAVNGIVVGKRYVCPKVFGPVVDGEDVLAKAVEKAYARAGIELFYVDDFQHHLDTGDV
HCGTNTMRQTDMVWW

>E_f_A0A2A9PCE5_9HYPO
SIHAAILQPHIRADTNRDGIVDDYDKTSWTPERGAIFLANIGDKTLRCFCNDAAGHLLLA
PEYAAPLRTLPI-DVSADATARIYARAATERVRIFVLSTSSWRLVDPEFSFNSTQLKSGI
FLGLDGREPVIDWDGSVTVCFDVRDGAVSDKVALKMAPVLTHHHLQTVETLISVSTGD-Q
RFISQLDEARAAAGLKSPLLLINGDDIWAQDFIEPAYTSMPGPDLRIILRSPQSRSAGRK
VFEQFRGPGIGGIQPLSGKRHINSLGNLETIPPYTEYKAGRTIMGKHFGDAKSILGFLHG
QRLQPPLLLETGWLLVGHVDEFVQFVPYENDLGFTIAIADTRSAVRLMQELEKDGHGGVL
ACTYVTISDLASNQTFLDGNAYAQKYMDANLEMLLAEIPLSPEDVIRVPTLFRTIQVAAF
NPEAINGIVIGKHYVSPKTFGPVVDGVDVLARATEAAYARAGMTVHYVDDFKHHLSTGEV
HCGSNTLRQTDLIWW

>E_f_A0A2C5YL75_9HYPO
IVQASGPRAEIRADSNRDGLVDDQQK------SGAIFLPNIGDKTRRCRCNDASGQKLLA
PEFAAPLRTLPL-DVSDQGSARIYSEAAARRVRIFVLQSSSWRLVDPQLSFNATQLRSGL
VLALDGREPVMKWNGSVTVHFDVRDGQTSDAVSLTMAPILTHHHLQTVDTLISVPI--SD
PFYHQLDQARAASGIKKPLFPITGDDIWAQDFMEPAYASMPGPNLRVILRSAQSRPAGRF
VFEQLRGPGLGGLQTSSGERHINSMGNLETIPPYREYASGRIIMGKHYNDAQSMLDFLHA
QRLQSPLFLEAGWLLVGHIDEFVQFVPYANDLGFTIAIADTRCVLSLLQKLEKDGHGNIQ
AVSYLTVSDLIHNQTFHEDNAFAQRHIDANLKTLLSEIPLHPRDVIRVPTLFHALQATSF
YPEGLNGVVVGRNYISPRIYGPVVDGVDVLARATEEAYARAGMRLHYVDDFLHHLSSGEV
HCGSNTLRRMDG-WW

>E_f_A0A1E1JR27_9HELO
QITSAAFTPDIRADTNRDGRVDDPGKSFWSLENGAIFLPNIGDSTQRCSCSDASGHYMLY
PKYAAPIRTVPLKDISNNAFAYVKIQAAYDRTRLFVHSKDAYRLVDAEFSFNATQLRQGL
VLSIDGRELVTDWDGKVLVEFEVHDGNAKDAVALKMAPVLTHHHLQKVERILTTQSNEQS
GFVKAMDDARIIAGVQTPLLLFNQDDVWAQDFIEPGYSSMPGPNIRINLRSAQTRTGGRQ
IFEQLRSEGMGGFQPS-GHREINSFGNLETIPPYTKYPAGRIIMGKHFSEAQTMLTFLNS
QVLQAPLILETGWLVVGHVDEFVQFLPYDNELGFTIAIADTPGGLKVMRDAVAAGQGNGR
AISFATISDMLNRTDFLYANEFADKWITHNLEILLAEIPLDPKQVIRVPTTYKEAKTAGY
HPSSINGVVIGHTYISPSTWGPIVDGRDLLAVAVEEAYSKANMTIHYVDDFLHHVGYGEV
HCGSNSFRQTDQKWW

>E_f_A0A3D8QN10_9EURO
GLAAASLHPDIRADTNRDGLVDDDAKAIWTDTRGAIFLPNVGDKYRRCPCNDASGDYLLA
PEYVAPLRTVPMVNISDSMFAHIYARAASERVRIFVLAPASWAFVDPQLNFNASQLRAGL
ILGIDGREFVTDWDGTVTINFNVHDPAASDAVALKVAPILTHHPLQPMQQLITAAATKQP
YFIEQLDAARESAGIEAPLLLLKTGDIWAQDILEPAYASMPGPNLRIMLRSAQNRDSARQ
LFEQLRGPGVGVWQPSPGSHPVNALGNLETTPPYTTYKAGRIIQGTHFDQAQSVRSLIAG
QGVQNTLYLEAGWLKVGHVDEFVQFVPYDNSLGFTIAIASPDAALRILRETQTQGHGHTN
ALSYLTVDALLADPAFLDANTYAQTHLAANLAILLAEIPLAVEDIIHVPVLYHDPELLTF
YPSAVNGIVLGSQYIAPNPFGPVVDGVDVIRRGVEAAYARAGMGVIFIDDFYHHLGAGDV
HCGSNALRAVEGEWW

>E_f_A0A484FUU5_COLOR
ATLGTCQSPVILADTNRDGIINDVGRAFWTSSRGAIFLPNVGDSSNRCPCNDASGHLLLE
PRFAAPLKTLPF-DVADDAFARIYADGASSRVRLFLDETSAWRFVDPEFSFNASQIRAGI
TLGIDGREFVKNWDGKVTVRFDVHANSHSDVVQLKIAPVLTHHHLQSVTTLLSTAANAQL
EFLRQLDAGREAAGLAAPLYLFNQSDIWAQDFIEPAYASMQGRDIRIMLRSAQ-R-----
---------VGGFQPEGGHLEINSFGNLETIPPYVKYPVGRIIQGKHFEKAEAMTNFLNG
QGIQKPLLLETGWLLIGHVDEFVQFVPSNKTLGFTIAIADTTSALDVLRNASSAGHGDVR
AVSFTTVDQLLANATFHEVNAYAQRHIDANFELLLAEIPLAREDVIRVPVLFKDLLVASF
SPAAINGIVIGQHYLSPKPWGPVVGDVDLFEEAVRSAYGRAGMDVSFVDDFLHHVGLGEI
HCGSNTFRETDVKWW

>E_f_L2FZT0_COLFN
AVRGQQLKPMILADTNRDGIVDDTDRAFWTSSRGAIFLPNVGDSLNRCPCHDASGHLLIE
PSLVAPLKTIPL-EVSNDTIAHIYADAASERIRLFYMETASWSFVDPEFTFNASHVQAGI
TLGIDGREFVKDWDGKVRVHFDVHTNGISDAVELKVAPVLTHHHLQRVSAFVSTAANEQL
GFIGQLDEVRKAAGIQEPLYLFNQDDIWAQDFVEPAYASMPGPNLRIMLRSAQVRTAGRQ
VFEQLRGKGVGGFQPEGGDREINAYGNLETIPPYTKYPAGRIIHGKHYDKAEATIAFLEG
QELQKPLFLESGWLIIGHVDEFVQFLPSNETLGFTIGIADTTSALDLLRNTSAAGHGGVR
AISFMTIDELLANETFHEVNAYAQRHIDANLGILLAEIPILRDHVIRIPSLFKAPLLASF
NPAAINGVVLDNYYVSPKPWGPLVEGKDIFEVAVREAYAKAGMEVGFVDDFMHHHTFGEV
HCGSNTFRETNVAWW

>E_f_A0A010SJJ7_9PEZI
AVRSQQLKAMILADTNRDGIVDDTDRAFWTPSRGAIFLPNVGDSLKRCPCHDASGHLLLE
PSLVAPLKTIPL-EVSNDTIAHIYADAASERVRLFYMETASWIFVDPELTFNASHVQAGI
TLGIDGREFVKDWDGKVRVHFDVHTNGMSDAVELKVAPVLTHHHLQRVSAFVSTAANEQL
GFIGQLDEVRKAAGIQEPLYLFNQDDIWAQDFVEPAYASMPGPNLRIMLRSAQVRTAGRQ
VFEQLRGKGVGGFQPEGGDREINAYGNLETIPPYTKYPAGRIIHGKHYDKAEATIAFLEG
QELQKPLFLESGWLLIGHVDEFVQFLPSNETLGFTIGIADTTSALDLLRNTSAAGHGGVR
AISYTTIDELLANETFHEVNAYAQRHIDANLGILLAEIPILRDHVIRIPSLFKAPLLVSF
SPAAINGVVLDNYYVSAKTWGPVVEGRDIFEVAIREAYAKAGMEVGFVDDFMHHHTFGEI
HCGSNTFRETGVAWW

>E_f_L2GHH5_COLFN
A--ATAQRPVIRADTNRDGTVNDADKAFWTPARGAIFLPNVGDSLRRCACNDASGHLLLE
PGLVAPLKTAPV-DVSDDVFAHIYAKAAAKRVRLFVNETAAWRLVDPEFIFNATQLKNGI
SLGIDGREFVTDWDGKVTVHFDLHVNTLSDAVELKVAPVLTHHHLQRVDTLISTAAND--
------------------------SDIWAQDFIEPAYASMPGPDIRIVLRSAQTRTGGRQ
VFEQLRGKGVGGFQPEGGHLEINSFGNLETIPPYTRS-----------------------
---------ETGWLVIGHVDEFVQFLPSNKSLGFTIGIADTVSALEILRNASTAGHGGVR
AVSFMTIDQILANETFHQVNSYAQKHIDANLETLLSEIPIAREHVVRVPVLFKDLLVASF
SPAAINGIVLGGHYLSPKPWGPMVDGKDLFEERVRAVYGATGMDVGFVDDFLHHVGLGEI
HCGSNTLRETDVKWW

>E_f_C7ZC97_NECH7
VLGTSNFNPQILADTNRDGIINDANKHTWTSSRGAIFLPNIGDQQHRCPCNDASGDRLLT
PEYAAPLKTLPLKNLSQNAIGSIYTKSALGRVRIFWQSDSEWSLVDPQITFNATSLAAGL
TLAIDGRELVTDWDGLVNITFSVTDGNASDTVAMKQAPVLIHHHLQAPEVVLSTDGSIQT
GFINSVQNALENLDQDIPLFLFNEDDIWAQDFLEPGYASMPGPNIRVLLRSPQGRAAGRQ
VFSLLRGPEIGGFQPGLGHEEINSGGNFETIPPYTEYKSGRVITGKHFDKAESMIKFLEA
QGVQKPLVLETGWLAVGHVDELVQFVPYDNELGFTIAVVDTASAFSLLQEAWKDGHGDTK
VISYLTIKDLLSDKDFVAINAYAQSFINDTLDLLLEEVPLTESDILRVPTLWKDVQVKSF
FPQSINGLVLGHDCLAPKPWGPVINGRDILEDAVKDVYARANMTVWLIDDYMHHVRGGEV
HCGTNTLREKDVAWW

>E_f_A0A179F1T8_METCM
ARNESSIQCGILADTNRDGIVDDDHKHMWTSNYGAIFLPNIGDEHRRCACNDATGDRLIT
TRYAAKLRTDPVQGLSGDAVGKIYTPSSLSRVRVFWLVSSDWTLVQPELSFNSTALSKGL
ILAIDGRELTTGWNGRVDIVFKVTDSGATDFVAMRQAPILVHHHLHKTETVVTLQTRQQA
PFVEKLRGVLGNLDSQPSLLVLNNYDVWGQDFMEPAFASMPGPNLRVLLRSPQTRRNGRK
VFEQLRGPGVGGWQPGLGWEEINSGGNMETIPPYVRYRNGRVLLGKHFDTAQSWIDFLES
QGEQPPLFLEAGWLVAGHIDEMVQFLPYNNTLGFKMAVPDMRSAIATLKNLNSTGHGAVP
ALSYKTVSSLLSDERFIWVNEYAQKYVDSNLSILLRELPIEDSDVIRVPTLWKDNQLQTF
HPSAVNGIVLGSDYVAPKPWGPLVDGKDVLEDAIRAAYASADMKTVFIDNYMHHVRGGEV
HCATNTLRDTNIAWW

>E_f_A0A179GJ43_PURLI
ATNSSAISPVILADTNRDGAVDDEHRHQWTDSHGAIFLPNIGDRTHRCACNDAAGDRLIT
PHVAARAKTQPIHGLSKDAVGRIHTEAARDRVRVFWRDSADWISINSQFEFNATSLSQGL
ALAVDGRELVSDWDGSVQIVFEVIDGQGSDFVALKQAPVLVHHHLQQVDTFLTLQTNEQA
PFVKSLTDIAGRLHRPPALRVLNNNEVWGQDFMEPAFVSMPGPDLRVLIRSAQTRPNGRR
VFNELRGDGVGGWQPGSGWEEINSGGNIETIPPYLPYRNGRVLLGKHFDKAASMITFLES
QGAQRPLFLEAGWLVAGHIDEMVQFLPYHNDLGFTIAVPDTSAALEVLRDVRKAGHGSAP
ILSYQTVSSILDDKQFLKINEYGQRFIDSNLALLLQEIPLDPKHVLRVPALWKDTQLQAF
FPHAVNGVVLGHDYVAPKPWGPVVDGHDVLESAIVDVYAKANMTVWFIDDYMHHVRGGEV
HCGTNTLRDTGVAWW

>E_f_A0A175WEJ8_9PEZI
IHNSSPLHPRILADTNRDGVVNDPNKHVWTARRGAIFLPNIGDSIGRCSCHDASGDRLLT
ARYAAPLLTLPMQGVSDDAVGHVYTSHTRDRVRIFWD-AIDSALVDRQLSFNASSLRRGI
SLRIDGRELVADWDGSVRVVFEVSDGEARDVVALKQAPVLLHHHLQQPEVVLSTAAEAQA
HFLSGLQEAVDEV----PIALFNQTDIWAQDFLEPGYASMPGPTIRVLLRSAQTRDAGRQ
VFSQLRGPGAGGFQPGRGFEEINSGGNIETIPPYTRWASGRVIMGTHFGTASSMVRFLQS
QGAQDPLFLETGWLLVGHVDEMVQFLPSNNTLGFTIAVADTNSAIALLRKAQSSGQ-DIP
VVSYTTVASLLADESFLATNAYAQRYLDANLATLLRDLPLGEAEVLRVPTLFADVQLKAM
LPQALNGLVLGRKYVAPKQWGPVLDGRVIFEEAVKEVYGRAGMEVAWVDDYMHHVRGGEV
HCGTNTLREASE-WW

>E_f_A0A4Q4U4D2_9PEZI
PSTAASLRPRILADTNRDGVVNDAGKHNWTSRRGAIFLPNIGDSAKRCPFHDASGDRLLS
VRYTAPLLTVPMPDASDDAIGRIYTAHTRDRVRLFWNYSPTWAVVDKQMTFNATNLRKGI
ALALDGRELVTDWDGSVKVVLEMTDGDARDFVALKQAPVLVHHHLQRAEVVLSTAAGDQS
HFLRDVQGAV---ASDVPIVLFNQTDIWAQDFLEPGYATMPGPDIRVLLRSAQTREAGRQ
VFSQLRSAGIGGFQPGSGPEEINSGGNIETIPPYTRWRHGRVIMGAHFGTADSMVKFLQS
QGVQSTLFLETGWLAIGHVDEVVQFVPAKNKLGFRIAIADTASAISLLRGAESAGHGTTR
LVSYATISTALSDPGFHRTQAYAQRYIDQNLALLLREIPLQDEDILRVPTLFKDVQLKAL
LPQAINGLVLGGKYLAPKQWGPVVDGKDIMAEAVEKVYGQVGMSVKWVDDYMHHVRGGEV
HCGTNALREMGA-WW

>E_f_Q2HCQ6_CHAGB
PSAAATFRPRILADTNRDGVVNDPHKHDWTASRGAIFLPNIGDSTHRCPCHDASGGRLLS
AKYAAPLLTVPLPDVSDAAVGRIYTAHTRDRVRLFWKYSDVWATVDRQVTFNATSLRKGI
TLAMDGRELVTDWDGSVKVVFEVTDGGARDFVAMKQAPVLLHHHLQRAEVVLSTAAGDQA
HFLRGLEKA---IDGDVPIVLFNQTDIWAQDFLEPGYASMPGPDIRILLRSAQTREAGRQ
VFSQLRSAGIGGFQPGSGWEEINSGGNIETIPPYTRWPNGRVIMGQHFGTAESMVKFLQS
QQAQTPLFLETGWLAVGHVDEMVQFLPTTTTLNFTLAIADTTAALTLLQHANASGHGSTP
FVSYTTIASILSSPSFLTTQAHAQHHLDATLTTLLRELPLRETDILRVPTLFHDVQLKGL
VPQAINGLVVGGKYVAPRQWGPVVGGRDVFGEAVEEVYGRVGMRVVWVDDYMHHVRGGEI
RTGAICLRDMG-ETW

>E_f_J5J425_BEAB2
IPAKLDIPVTILADTNRDGLVDDYGKHAWTTHHGAIFLPNIGDELHRCHCNDAAGDELIN
SILAAPVKTLPLADLSKNATARILVPSAAENVRLFWKSSSDWALVKSELQFNSTALSAGL
TLAIDARHLVTDWDGLVNIKIEVTDVMGSDFVAMRQAPVLLHHHRQSMEAVVTMQTVEQG
AFVNTLGAIIHKLKPAVPLITLNDRDVWAQDLMEPAFASMPGRNIRVLLRSPQTRPNGRL
VFEQLRGAGVGGWQPGPGWEEINSGGNIETIPPYTSYKNGRVVLGKHYDKAASLTKFLEA
QREQTPLYLEAGWLVAGHVDEFVQFLPSNNTIGFRVAVPDTRSAMRILKHVNETGHGTVP
FLSFKTVEALLAEESFVKTNAYAQKFIDRNVEILLEELPISDADVLRVPALWRDQQLQGF
FPLAVNGLVLDQHYICPKPFGPRVDGVDVLEREIGKVYTEAGFNVVFIDDYMHHVRGGEV
HCGTNSLRHTNVEWW

>E_f_J5JBU0_BEAB2
IPVKLDIPVTILADTNRDGHVDDYGKHAWTTYHGAIFLPNIGDELHRCHCNDAAGDVLIN
STLAAPVKTLPLADLSKNATARILVLSASEHVRLFWKSSSDWAPVKPELLFNSTALSAGL
TLAVDARHLVSDWDGQVNIEFEVTDGMGSDFVAMRQAPVLLHHHLQSMDAVVTMQTEEQG
AFVNSLRDAIHELAPAVTLLLLNSRGIWAQDFMEPAFASMPGPHIRVLLRSAQSRSNGRL
VFEKLRGAGVGGWQPGSGWEEINSGGNIETIPPYTSYKNGRVVLGKHYDKAASLTKFLEA
QREQTPLYLEAGWLVAGHVDEFVQFLPYNNTIGFRVAVPDTRSAMRILNRINETGHGAVP
FLTYKTVEMLLAEKDFANTNEYAQKFIDRNVELLREELPISDADVLRVPALWRDVQLQGF
FPLAVNGLLLDQHYIAPKPFGPQVDGVDVFEREIRKVYTDAGLNVVFIDDYMHHVRGGEV
HCGTNSLRRTDIEWW

>E_f_J5J2S1_BEAB2
IPVKLDIPVTILADTNRDGHVDDYGKHAWTTHRGAIFLPNIGDELHRCHCNDAAGDMLIN
STLAAPVKTLPLAGLSENATARIFVLSASEHVRLFWKSPSHWAAVKPELLFNSTALSAGL
TLAVDARHLVSDWDGQVDIEFEVTDGMGSDFVAMRQAPVLLHHHRQSMDAVVTLQTEEQG
AFVNSLRDVIHELAPAVPLVLLNNRDIWAQDFMEPAFASMPGRHIRVLLRSAQSRPDGRL
VFEKLRGAGVGGWQPGSGWEEINSGGNIETIPPYTSYRNGRIVLGKHFDKATSLTKFLKA
QREQTPLYLEAGWLVAGHIDELVQFLPHNNTIGFRVAVPDTRSAMRILKRISETGHGAVP
FLTYKTVETLLLEEDFAKTNEYAQKFIDRNVELLLEELPISDADVLRVPALWRDMQLQSF
FPLAVNGLVLDHHYIAPKPFGPRADGVDVFEREIRKVYMDAGFNVVFIDDYMHHVRGGEV
HCGTNSLRRTDIEWW

>E_f_A0A3N2Q860_9PEZI
LSCNLPYRPEIRADTNRDGVIDDKDKTIWTHERGAIFLPSVGDSLSRCACHDASGDSVLA
PEYLAPLRLMPL-NVSDDVVGRVYAREAHERVRIFMFERESWAFLERGAQISADMLRQGV
TLGIDSREFVRDWNGTTVVRFDVFHASVGDSVAMQVAPVLTHHHLQEVETLVSAAAEEQK
RFNAEVDEARQVAGIEKELLLLKNGDIWVQDLLEPAYASMPGPHIRILLRSAQWRGSGRQ
VFTDLRGPGIGGFQPRTFFHTIDSLGNVETIPPYTGYPAGRVIYGQHFGRAQPMRDFFEG
QGLQKPLVLKTGWLLVGHVDEFVQFLPYDNDLGFTIGVTDTELAYSLLEEAAAAGEGDSL
VVNPVTVSEMLGNGRLAEINAYAQGKIDQNTEILLDELPLDEADIIRLPVLFQSFILGFF
SPDVVNGVVVGKHYLSPNPFGPVVDGVDLFAAAVEKAYSRAGMNVTFVDTFHHHLGGGEV
HCGTNALRAVDSVWW

>E_f_A0A3A2ZUZ5_9EURO
CSLIHAFSPDIRADSNRDGIVDDINKDLWTEGHGAIFLPNIGDSKGRCYCNDASGDTLIN
PKYVAPLRTMPIHDIGNNAKGHIAS-DAPSYVRIFWKHGSEWTFIDPEFIFNASTIRTGL
ELGIDSRALVTDWNGTVRVSFTVTDGDKTDQVALKLSPVFLHHHLQPAQHLITVLANDQQ
RFVKQLDEAKSKAGLNTPLTLLSSDDFWAQDLMEPAFASMPGPNIRVILRTAQGRPASRQ
VFTQLRGQGIGGFQPVGGWREINSGGNIETIPPYTHYPLGRILTGRHFEESEAMMTFFRS
QELQDPLVIEAGWLAVGHVDEFMSFLPADNELGFTLAVSDPVAGLNVLRKANESGHGNVD
AYSVWTISQVVSDEVVLHATARAQKNIDTAVNILLEEIGLTKEDLIRIPHLFTDSNVASF
YPAAINGVLVGDSFICSRAFGPIIDGKDIFQEAVEDAYSKSNVTVRFIDDFWHHINGGDV
HCGSNTLRDMTVSWW

>E_f_A0A139AKL6_GONPJ
----------ILADTNRDGV--DADKAIWTTIRGAIFLPNIGDSDGRCPCNDAAGNILYA
PEYLAPLRTLPVSGVSNTTYGTVSAEEHASKVRIFWYRGANWTYVPPTLRFNADALTAGL
TLGVDGRTLVSSWDGTIMIRFSATNPAADDVVTLRLAPVLTHHHLQRVDRLISVADNGQK
TFLTELDAACAASGLTSSLTLFNGTDIWAQDFFEPAYASMPGPKVRVHLRSAQARTAGRQ
LFTQIRGKGVGAYNGAAGWREINSGGNIETIPPYVAYPAGRVIMAKHDEYSDGMLGLLQA
QGIQEPLILQGGWLSIGHVDEWISFLPKNNSLGWTISIADTTSALDVLRKAEKEGNGKVK
ARSTITISGLLADKHFIKIQEKCQKYISDSLQTLLDETGVPGGDVVRIPMLFDGGPVGAF
YPAAINGIVIGS-YIAARAYGPVVNGTDIIQAAVEEAYKKANMTPHFVNDFHHHLFGGEV
HCGTNTLRDTSAKWW

>E_f_E9EC73_METAQ
ATTCRAFEAVILADTNRDGKVDDAQKYTWTEERGAIFMANIADTNHRCSCHDASDNILRN
PKYLAPLRTVANRTLSDAAKGKIFVKDAEKNVRIFHKNGDDWSYVNKSYVFRPADLRAGL
ELGIDARDVSRPWDGMAMVNFKLTDLEANDTVALRVAPILIPHDKRRLEKMSVSTHKSWE
LFAQHLETYLVDHRFEEPLTRIDSERGWAHDHFKAGYTSMPGPDLRVYVKGCL-RPEGQR
VFADMRGDWAGAVRHYESDLDSDQLGNIEIIPPHSSYPAGRAVMGGHVSNAPRILKFLQA
QKLQYPFTLDHSWLFHGQIADYMQFVPVNSSRGWTMIVADPVGTLNLFKKAQADGHGETI
AISHLTIDQLLRLPLIIKTTEWSGKNIAHSINVIKNETGITEDEIIRVPTLFYAYPSKAI
YPTATNGIYFEGQYLSPYPFGPLIGESDIFIEAIREAFGKAGLNVTFFENWSHHMRDGGI
ERAVNVERDIFQRWW

>E_f_A0A0B2WY09_METAS
ATSIHALSATILADTNRDGRVDDEGKATWTEDRGAIFLANIPDAYRRCTCHDASDNVLRN
PKFLAPLRTLPNPDLSDSATGVVIVKRAAKKVRIFHKMAGNWTYVDKRHTFKAADLRAGL
ELGIDSRDVRRPWNGTVTVNFNLTDRGVYDTVALRVAPILIGHALNKVEQAFTVTGEYQE
AFAERLQSVLAEHGFEEPVARLHPIFGWAHDYFKAGYISMPGPDLRVYIKSSIA-LAAQR
VYTHFRSASAGAAQHWKSSSESDKMGNLQVVTPYCCFPLGRVVMGYSTSHAAAIFPFMQH
QEAQLPFLLDHGWLYYGAIAEYLQFVPANNSRGWTIVVGDPHLAFNLLKEANEAGHGKLP
AAHRRTVKEVVQLPFLPGITKWTAAKIQYNVDVLKHETGVTDDEIVRVPALFYPYPSRSL
FPIATDGLAIGGQYLAPNPWGPLVNGTDIFAEATSKAFAKAGLNVTYFDNWLQHEVGGGM
HRATNLVRDISQKWW

>E_f_A0A0A1TL16_9HYPO
VAVAQAIDVTILADTNRDGKIDDQNKASWTNERGAIFLPNIVDTDGRCSCHDASDNVLRN
ANYVAPLKVLPVTGLAKDAKGYLTV---AAKVRLFRKTSKGWSYVDGSTTFTSADLAAGL
DLGIDGRDIRRPWDGRANVQITVSSGGYKDTVALRVAPVLTHHHAQSVEYVLMHNTKKWT
ETVGGVTNATAWAGIKGGLKQAFSFDRWSQDFIEPGYASMPGPNLHIIIRSFQDREAGRQ
AFS-LRSSNTGAVQWLV--NSQDSGGNIETIPPYSHWPVGRVISGRQEKFLPNAFAFFKA
QEAQDALELDTSWLMVGHVDEFIQFLPAKTNRGWAIMVDDPKLGLEFFKNLKAQGHGDLN
WLSRKTITDLLALNKLEEYTKLASDKIEANLNILKKETGITDPEIYRLPGLYYLSHLISI
GPAVINGIVLSKHYAAPNPFGPIVSGVDVLQKNALDTYKKLGYDVRFVDDWELHTLDGEI
HCGSNTVRTPKGTWW

>E_f_A0A0A1TPE5_9HYPO
VAVAQAIGVTILADTNRDGKIDDQNKATWTNERGAIFLPNIVDTDGRCSCHDASDNVLRN
SNYLAPLKVLPVSGLATDAKGHFTV---AAKVRLFRKTSKGWSYVDGCTSFTAADLAAGL
DLGIDGRDIRRPWDGRTNVQFSVVSDGYKDTVTLRVAPVLTHHHAQSVEYVLMHNTKKWT
ETVGGVTNATAWAGIKGGLKQAFSCDRWSQDFIEPGYASMPGPNLHIIIRSFQDRESGRQ
AFS-LRSSNTGAVQWLM--YSQDSGGNIETIPPYSHWPAGRVISGRQEKFLPNAFAFFKA
QETQDALELDTSWLLVGHVDEFIQFLPVKTNRGWAIMVDDPKLGLEFFKNLKAQGHGDLN
WLSRKTITDLLAMNNLEEYTKLASDKIEANLNILKKETGITDAEIYRLPGLYYLWNLIAI
GPAIINGIVLSKHYAAPNPFGPIVSGVDVIQKNALDTYKKLGYDVRFVDDWELHTYNGEI
HCGSNTVRTPKGTWW

>E_f_A0A2C6AAX9_9HYPO
NAAAAAFKVDIRADSNRDGKVDDAGK-----DGGAIFLPNIGDTDGRCACHDASDDVQRA
PHLMAPIRTLPIRGLGPSAVGTVSVDLARRLVRIFRPRGHGWEVVTNETAFSAEDVARGL
RLGIDARTTRRDWDGRATVHFTVRDGRSTDSVVLRVAPVLSHHHLQAIETVVASGPVARL
ATLSGLDQSMRRAGIRNPLYVSRDTDDWAQDVFEPGYASMPGPNLRILMVPRHE-DRPSV
ILRAFRAAGVGAVIDPGHNTNLEAGGNLETIPPYEEYPAGRIIMGGQGDQLPYMLPYLQA
QEAQDPLILDSLWVEVQHVDEFIQFLPADTPRGWRLMVADPDAAVQVLRDAQARGFGAIE
FERRATVDDFLKSEPHLLANSESARFVRASVEVLMRETGLTADEIFGVPVLYRPRRKTAI
FPNAINGLVLSSLYVSPKQYGPLINGTDIMEEKVRGVYRSLGYEVNFIDDFYFAKRAGDI
HCATNTFRDASAPWW

>E_f_A0A369GKX5_9HYPO
HSAATASKADVRADSNRDGKVDDAGKHEWSDSAGALFLSNIGDTDGRCSCHDAADDVQRA
PHLMAPIRTVPIQGLSPSAVGTISVDLAQRLVRIFQPKEATWDIVTNETTFSTEHLSRGL
QLGIDARTTRRDWDGRATVHFTVTDEGWTDSVMLRVAPVLSHHHLQKVDTVMTGKPLGRM
AMISGLQQSMKKAGIKTPLHVFNTTHDWAQDVLEPGYQSMPGPNLRIIMLPRYE-HETAN
ILRDLRAAGVGAIRDPSHWYTLDAGGNFETIPPYEKYPNGRIMMGGVDERIPYMTSYLRA
QEVQNPLLVDSLWLDVKHIDKFLQFVTANTSRGWYLMYADTEAPVAALREAQAKGFGDVR
LEREGTISDFLASESYLDANKESAREIRKVVELIMKETGLSEDETFGVPVLYRRRGMTAI
FPSAINGLVLSSHYVASKQHGPLVDGKDMMEEMVKGVYGRLGFNVDFIEDLYFAQRKGDV
HCATNTFRDMGGRWW

>E_f_A0A151GNZ3_9HYPO
TRAASALVADIRTDTNRDGHVDDPGKHRWTESRGALFLANIGDTNRRCGCHDAADDTQRA
PEFLAPIRTVPLENLDPGAFGFISIEHSRNLVRLFRQSGGDWQMLKNDTFLTADDLSRRL
ELGIDARDTRRPWDGRATVEFSVTNLTSTDTVALRVAPLLTHHHVQKPEKVFTSKLTGAR
ATIDKVERIAREARV--PVHRINTNDVWTQDYFEPTYMSMPGPKMHVMVSTSNGRGSHRL
VFQELRDTGIGAVQYS-AWLNLDDFGNLETIPPHVEYPVGRVVAGGVVG-MPVVLDLFRA
QEAQEPLVLDSLWLQVQHLDEFLQFLPANTTRGWSIMINDPDAGMELVREARAAGLGSHA
FFTHPTVETILQS-IYEDANDRAAKSIASTIDLLQKETGITDQEIFRVPALYKWGQVITM
VPNAINGLVLGSRYVAPKPWGPIVHDVDIFERAVRNAYKKAGFDVDFVDDWLLHSGGGDI
HCITNTVRDASAEWW

>E_f_A0A151GWL7_9HYPO
AQASCALKVDIRADTNRDGKVDDPGKHRWTDSLGALFLANIGDTNRRCGCHDAADDLQRA
PQYLAPMRTMPLMNLSPSAFGSVSVEQSRTLVRVFRRVGGGWRIVKNDTVLAAEELANGL
ELGIDARDVRRPWDGKATVQFSVTDGGSSDAVALRVAPLFTHHHLQKVETVLASDMSGAS
ATIREIAKIVKAAGIDRPLRQLHTPDLWTEDYFEPTFMSIPGPELRIMVSTSDHRLTHRL
PFQQLRDTGIGAVHYHPNQNYMEAFGNLETIPPYEKYPMGRIIAGGAMS-PPTGYDIFRA
QGVQDPLLVDSQWLLVQHVDEFLQFLPANTTRGWSIMINDPDAGMQLVRDAQQAGLGATP
FINYVTANDLLDG-PHRHANANASHRIQATIDLLKHETGITDQEIFRVPAVYEWAMMSSI
SPAVVNGLVLSSRYIAPKPWGPMVNGTDIFESATRNSYQRAGFDVDFVDDWQYHQRDGDV
HCGTNTLRDASAEWW

>E_f_A0A151GVC1_9HYPO
SHATSILKPDIRADTNRDGRVDDHGKDTWTNSAGALFLANIGDTNRRCSCHDAADDIQRS
PQYLAPMRTVPLSNLSPRAFGSISIEQSRKLVRIFRRSGDGWQIVHNDTILTVEELAKGL
ELGIDARDGRKPWDGKATVRFSVTDGNSTDKVALRVAPLLAHHHLQKVEKVIAPNVSETR
ATFDDIDIIMQREGFQVPIQHINTPTEWVQDQFEATYMSIPGPSMRIMVSTSNWRDDHRV
AFQTLRDTGIGAMYYP-FVPDLDHFGNLETIPPYERYPTGRIILGGEEE-KPVATDLFRA
QEVQDPLLIDSMWLPVGHVDEFLQFLPANTSRGWSIMVNDPHAGTRLLWEAYEAGLGPSL
FYSRSTVETIVAAAEMATANTMAADRIQATIDLLKKETGITDEEIFRVPAPYYWSVVRTI
VPPAVNGIVLSSRYIAPKPWGPVVNGTDIFEKAARDCYKKAGFEVDFVDDWSLFVDKGDI
HCATNVLRDASAAWW

>E_f_A0A179FCH6_METCM
QENSAPFKADLRVDTNRDGRVDDNGKDAWSETSGAIFLPNIGSADRHCSCNDASTNEQWA
PKFMAIMRTVPIANLSDSAVGTISIPKARAKVRIFLDSPLRHVYMENDTPIPAAKLRNGL
TLGIDGRDTRRPWDGKVTVEFKVTDGSSTDKVMLRVAPVLTHHHLQPVEKVFTTKKSFIK
PIEDGIQRNMQKAGIKQPLEHLNIQYTWAQDVMEPGYASMPGPEMRINVYGVPTDLVEKL
IFTDLRQDGVSAFRPAPRHGTLEAGGNIESIPPYEKYPAGRIVIGGTDAQKPEALSYFKA
QEAQDPILLDSTWLYVKHVDEMVGFLPAKTERSWRIVIVDPMMGYDALAKLDKEGHGDVK
LTSNPTVREFLADPQTREAATHSTKIMEQNLQTLKKETGVTDADIVRVPAVIASMPLNSA
FPSQVNGVPLSSVFIAPKPWGPVVNNEDVIQKLTAEAYSKAGFEVDFIDEWDLHLASGDL
HCFTNTYRSMSAKWW

>E_f_A0A168EHX1_9HYPO
SGSSATFKADLRVDTNRDGKVDDEGKDTWSETSGALFLPGIANTARHCHCNDSNTNHLWA
PNSMAPIRTVAMPNISDSVTATISIPVARSKVRIFLDFPDRWVYLENDTKIPALKLRQGL
ILAIDGRDTRRPWDGRVSVEFKVTDGTSTDKVMLRVAPLLTSHHLQPIEKVFVTKKDIVG
PVEDSIRKNMQKAGIKEPLEYLNVDYTWAQDVMEPAYASIPGPEMRINLAGIPHNPGARL
LYNDLRGDGVGAVDAAGKEKNLEAGGNIESIPPYEKFPAGRIIIGASDARTPQALGFLKA
QETQDPITVDTTWLMVGHIDEVLSFLPAKTARGWRVALLDPMMGYQALEKLEKEGHGDVL
LTSNPSVRDFLAYEHSKKAATHSAEKMEAALSTLRKETGITDEDVVRIPSVIAPMPLNSA
FPSQVNGVPLSSLFMAAKPWGPVVNGEDVIQKMSKDAYSAAGFEVEFVDDWDLHMASGDL
HCYTNTYRTPSPKWW

>E_f_A0A162K2Z5_CORDF
LENAAPFKADLRVDTNRDGTVDDTGKDTWSETSGALFLPNIGNAAGHCHCHDASTNSQWA
PDYMAPMRTVPMPNISDSTTATIAIPVARAKVRIFLDYPDRWVYLENDTPIPADKLREGL
TLGIDARDTRRPWDGKVSVEFKVTDQVSSDKVMLRVAPVLTHHHLQPIEKVFVTKKPYIS
PIEEGIQKSMQKAGIKEPLNRLDIDYTWAQDVMEPAYASIPGPSLRINMAGVPLDQGAKL
LFADMRNDGVGAVRTAGQQKTLEAGGNVESIPPYEKYPAGRIVIGATDAQTPHALAYLKA
QETQDPISLDTTWLFVKHVDEILSFLPAKTQRGWRLAILDPAMGYEALEKLDKDGHGDVR
LTSHPTVHEFLADASTKEAATQSAEKMKQALATLKQETGITDEDVVRLPGVIAPMPLNSA
FPSQVNGVPLSSLFMAPKPWGPVVDGEDVIQKMSKDAYSAAGFEVDFVDEWDLHLASGDL
HCYTNTYRATSAQWW

>E_f_A0A168AVD7_9HYPO
QTGAAPFKADLRVDTNRDGKVDDKGKDAWDEASGALFLPNIGNTDGHCSCDDATVEKQQA
PKFQAPMQTVPMEGLSDAAVGTISVPKARSMVRIFLDSPERYAYLKNDTPIPAAKLRQGL
TLFIDGRQTRSAWDGRVAVDFTVKDGDSTDKVMLRVAPVVTHHHLQPIEKLFTTNQQHLQ
PIESDIQKSMQKAGIKAAIEHVNASTSWAQDLFEPAYASMPGPNIRINIYGRRIDETEAV
VFNHLRGEGVGAVTANLREQTLEAGGNIETIPPYEKFPSGRVVIGGSAGGVPQVMSFFKA
QQAQDPIVLDSSWLYVKHVDEMINFLPAKTKHGWRVVAIDPSLGLKALETLKAQGQGATK
LFSHPTVAEFLDQKQVQDATSRSAQAMQSNIEILKKETGVTDADIVRVPAVIAPTRANSA
FPSQVNGVPLSSLFMVANPFGPKAQGEDVLQKLTAEAFSKAGFQVDFIDDWELHKSSGDL
HCYTNTYRAT--R--

>E_f_A0A167S8Q7_9HYPO
TKTNNDFKADLRVDTNRDGVVDDEGKTEWTETSGAIFLANIGDSGDRCKCHDADDDTQRA
PRNMAPMRTVPIQGLSDSATGSVSVTQARSLVRIFRAVKNGWEIVNDDTVFSAQDLKQGL
TLGIDARDTRRAWDGRVTVDFTVRDGASTDSVMLRVAPVLLHHHRQPIKQVFASSFRGVQ
GLIRGIENSMQRAGVPGPIKQLETDDPWAQDYLEPGYTSMPGPDLRVVIEGRHPRNSTGL
IYTTLRGDGVGAVAAYTRDAKYDAGGNMEMLPPYEKFPAGRIIVGGDARVQPKQLDFLQA
QEVQAPLVLDSTWLFVEHIDEMVQAIPAKTERGWALLAIDPQVGLSWLRMAEERGLGDQP
VVNGPTISQFLREPENIRAAEFSGQRMAANLDILKKETGITDAEIFRVPSLITTKEFDSL
LPSLVNGVPLSSHYVAPKPFGPVINGRDMFELVATSVYNKAGFTVDFVDDWRLHLASGDV
HCFTNTYRDASQPWW

>E_f_A0A162KBN2_CORDF
TSTTNDFKADLRVDTNSDGVVDDEGKANWTDTSGAIFLANIGDSGHRCKCRDADDDTQRA
PRNMAPIRTMPIQGLSNSATGTISVTQARSLVCIFRAGKNSWEIVNNNTVFSALDLQQGL
TLGIDARDTRRNWDGCTTVDFTVKDGESKDSVMLRVAPVLLHHHRQPIEKVFTSSFRELQ
GLIKCIEDSMQRAQVPGPITQLATDDPWAQDYFEPGCTSLPGPDLRVIIEGRHPRNSTGL
IYTTLRGDHVGGVAARPKDSIYNAGGNMEMLPPYEKFPAGRIIVDG--------------
-----PFGSRLYLALVKHVDEMLQAIPVKTERGWAIVAIDPQLGLTWLRMAEERGLGGE-
----------LAKPENIQAAQISSDRMTANLGLLMKETGFTDGEIFRLPALIAVM-----
------------------------------------------------------------
--------------W

>E_f_A0A168CE74_9HYPO
AAGPTASKADIRVDTNRDGIVDDAGKDTWSDASGAIFLPNIGDSGDRCKCHDASDDTQRA
PQNLAPMLTVPIAGLSDDATGTITVEKSRALVRVFRKDGSKWEIVNNDTVFKAQDLKQGL
TLGVDARDTRRPWDGRVKIDFSVRDGQSKDSVMLRVAPVLMHHHRQAVSQVFTSDFNSLD
TILDGIQASVKAAGIAGGLTRLATKEAWAQDFFEPTYASMPGPNIRVLLEALHPSYSTAV
LYTTLRGDGVGAVAPNRRGPDFNAGGNLEAIPPYERFPAGRIIVGGDRDHLPNSMDYFAA
QEMQAPLVLDSTWLTVKHVDEMVQAVPAKTERGWAIIAIDPAMGLQMLRDAQAAGHASAR
VISRPTIDNFLKKDSNMVATEVAAKAMEANLEILKRETGITDAEIHRVPSLISRYRYNSV
LPSLVNGVPLSSHYLAPKPFGPVIDGKDIFEEAAAAAYRKAGFTVDFLEEWRIHTKAGDL
HCMSNTFRDTSAQWW

>E_f_G3JIM7_CORMM
TDAGTAFKADLRVDTNRDGVVDDAGKDTWTDAAGAIFLPNIADSGDRCKCHDAADDEQRA
PQNLAPMRTMPIQGLSDAATGTISIEKSRALVRVFREAKGKWEIVNNDTIFTAQDLKEGL
TLGVDARDTRRPWDGRVSIAFTVRDGQSTDTAMLRVAPVLLHHHRQAVTEVFTSDFPQLN
TIIAGIQTSMKTAGITGPLTRLATNDVWAQDYFEPGYTSMPGPNLRVVIEGRHQKNATSV
IYTTLRGDGVGAVAQKRRSSDFDAGGNLESLPPYEKYPAGRILVGGDSDNLPVGMDFFAA
QEIQAPLVLDSTWLSVKHVDEMVQAVPAKTPRGWALLVVDAEMGLQMLRDASAAGFGSQR
VISRPTIAQFLNTKSNTVAAEVAAKAMAANIEILKKETGLTDAEIHRVPALISLLRYNSV
LPSLVNGVPLSSHYLAPKPFGTVIDGKDIFEEAAAAAYKKAGFTIEFMEEWRIHSVAGDL
HCLSNTFRETSEQWW

>E_f_J4UGZ3_BEAB2
NNKATANKADIRVDTNRDGIVDDAGKDTWTDAAGAIFLPNVADSGDRCKCHDAADGEQRA
PQNLAPMRTVPMTGLSDSATGTISVEKSRALVRVFRQSKGKWEIVNNDTVFTAQDLRDGL
TLGVDARDTRRPWDGRVKVDFSVGDGQSKDTVMLRVAPVLLQHHRQAVNEVLTSGLPKLD
KIMSGIQSSMKAAGITGPLTRLPNNDAWAQDYFEPAYASMPGPNLRVIIEGRHPRNSTSI
IYTTLRGDGVGAVAQQRRSSDFDAGGNLESIPPYEKYPAGRIIVGGDSQRLPVGMDFFKA
QEVQAPLVLDSTWLAVKHVNEMVQAVPAKTPRGWAIMAIDPEMGLKMLRDAEAAGHGDQS
VTGRPTIAQFLSTESNMVAAEVAAKAMAANIEMLKKETGLSDAEIHRVPALISLFRYSSV
LPSLVNGVPLSSHYLAPQPFGTIIDRKYIFQEAATAAFKKAGFTVDYLEEWRIHSAFGDL
HCMSNTFRDISEPWW

>E_f_A0A0B2WQ01_METAS
TDVQAPFEADIRVDTNRDGVVDDEGKNKCTETSGAIFLANLGDSGGRCKCHDADGDEQHA
PQNMAPILTVPIQGLSKSATATVTVAQVRPLVRIFVARSGSWEIVNNNTVFSAEEIKKGL
TLGIDARDTRRAWDGRVSVDFTIKDGGSKDTVCLRVAPVLLQHHRQPVQKVFASSFPGVE
GIMKGIEDSMQKAQVPGPLTRLPTKDLWAQDYFEPGYTSMPGPNLRVMIEGRRYFDSARL
IYTHLRGDGVGGFRAQSWDEPFEAGGNMETIPPYEKFPAGRVVVGGNAARLPRIVDFFRA
QETQDPIVLDSTWLSVKHVDEMIQFLPAKTKRGWIMMAVDPQMGLTQLRQAQKYGFGGQP
VINQPTIDEFLARRSNIKATEMSAKYMKANIEHIKNETGLTDAEIFLLPMLVGVDHFDSY
LPSLVNGVPLSRHVLVPKPFGPLINGHDIFEIVTKSVYKKAGVIVHFLDGWQFHKYSGDF
HCMTNTFRDTSAPWW

>E_f_A0A179HK08_PURLI
EKGQPAFKADIRVDTNRDGVVDDQGKDAWTETSGAIFLANIGDSGGRCKCHDASDDVQRA
PQYMAPIRTVPISGLSDSATGTVTVDTARAMVRIFRQVGGGWEIVKDTTVFSAREVAQGL
VLGIDARDTRRAWDGRVRIDYTVRDGASKDSVMLRVAPVLLQHYLQPVTEVFLSSLPGVA
AMRRGVEASMRKAGIAKPVQQLPTDDPWAQDVFEPGYTSMPGPDLRVMVEGRRFRNAVRL
IYSRLRGDGVGGLIAAPVDDTFQAGGNIETIPPYANYSSGRIVMGGGEESFPRARDFFAA
QEMQDPLVLDTAWLFVGHVDEVIQFLPTTTPRGWSVVAVDPELGLKLLRAAQRDGHGGVP
VMSRPTIDEFLATESNLEAAEACGKRMAANIELLKRETGVADDEIFRVPALFGEATYDSW
LPSLVNGVCLTTRYLAPKPFGPVVRGQDIFQYYAARMYERAGFDVDFLDDWLFHTSSGDL
HCATNTYRDVSAPWW

>E_f_A0A167ZEJ8_9HYPO
QGAAAAIKADIRVDTNRDGVVDDAGKNQWTETSGAIFLANIGDSKGRCKCHDAEDDEQRA
DKYLAPMRTVPITGLSKSAKGRVTVAKVEGLVRIFHSNDKSWKIVKKDTVFSAQDLEKGL
RLGVDARDVRRPWDGKAVVEFYVEDGESKDTVMLRVAPVLLHHHRQAVEKVFADRYPDLD
RLHRDVSAAMKSANIREPLKLFAESDFWVQDWFEPAYTSMPGPKLRINIAGRRDKESSRL
LYTELRGDGVGGIEASAIQQTLQAGGNIETIPPHEKYPTGRVVYGGNDQAFLNARDFFKA
QGMQEPLMLDSTWLSVKHLDEMIQFVPAKSERGWAVLAVDPDRGIDLLTQLKNAGKGDQR
LVNRPTVKSFLADERNSNATKLASQRMKANLQLLMKETGIKDEEIYRLPFLVGPEPLDSY
LPNPVNGVPLSTHYMAPKPHGPGLGDLDIFQDWTERKLKEVGFNVIFVDEWLVHANGGEL
HCMTNTYRDVSQRWW

>E_f_A0A2C5Y6C9_9HYPO
VGGQAPFQADIRADTNRDGRVDDEGKHTWTDSVGAIFLSNIGDETGRCRCHDANDDVQRA
PRYLAPLRTLPISGLNDSAFGTVSVSRARDMVRIFQDVGDTWEIVTNDSRFSKHDIERGL
VLGIDARHVRRRWDGKVRVDFTVHAANSTDSVMLRVAPILIHHHLQPIKTVFRTRFTGIE
DMFSDMKDAMGKAGLGNKMTVLDTRVPWAQDGFEPGYQIMPGPEMRIMVEGVQL-EEVQY
VYTQLRGPGVGAVAAYGEKENLKAGGNMETIPPYEKYPAGRVIMGGEASQPPQAFDLFAA
QETQDPLLLDTTWAATRHIDVVMQFVPSNNARGWKVLVVDANRGRELLQRAKDEGHGNVP
LLSRVTISEHLNDRDAKEAAQKISKRMDANIRLLKQETGLDDEDIIRLPALFGSYLFDSY
LPTLVNGIPLSERYLAPKPWGPRVNGRDLFEDEADARYKEAGFSVDFVDDWGFHSFGGEL
HCLANTWREV--PWW

>E_f_A0A2C6A1Z7_9HYPO
KRAAPKWKADIRADTNRDGRVSDDGKANWTETRGALFLANIADSNRRCLCNDSSDNVQRA
PERMARIRTVPMHGLGASAFGRITVDTARRFVRIFRPSGSDWNIVEGDSSFSPKELKEGL
MLGIDARDTRKHWDGKVTVTLTVEDGGSTDSVMLRVAPVLTHHHLQPIEAVYVPSH--MR
GISEQIRNLLKLAKIPAAVKEVSTRHTWIQDLFESAYMSIPGPNLRVMVEAELDREAETL
TFVDFRKEGFAAVQYWDPGRSFGHMGNFETIPPYEKYPAGRLVIGGPGDRPPLGFHYFQA
QETQDPILLHSTWLSVGHVDEFIHFLPAETPRRWSVMVSDPRAGMQLLKDIQDRGLVPYR
TIW-PTVGSLLASEEFRRDNKIASKAIDANIATLKEETGITDGEIFRVPALYSRSTVTAY
LPGAINGLVVGSQYLSPKPWGPVIGDTDVFEKAIKEAFAKAKFNVTFVDDWTVHEAHGEI
HCATNTLREMKKNWW

>E_f_J4KNL2_BEAB2
TATQDNVKVVILADSNRDGVVDDPGKESWSNESGALFLPNIGDSSDRCRCNDASDDIQRA
PKYLAPLRTVPTPGLNSSAVGRISVPLARKCVRIFRREESGWKIVGEDLTFSAAELAQGL
QLGIDARGPRRPWDGRVTVQLVVTDGESTDSVMLRVAPLVTQNHLQRVTKVFASKDTDYK
VTLDGVASSAKSVGLNEPIHEMWWISGFIQDLFETMYASIPGPNLPIILPAPMLSLGPSA
VAQQIRSTGVGMVTDVLNAETLDSMGNLETIPPYENFSAGRIVVGANQTAVPLSLPFLQA
QEMQDPLLVDTTWLEVQHVDEFLQFLPAETPLKWRVMVSDPIGAVRVLQDAQAAGRGNGS
YSSQGTIDQLVN-TEFIQINEECARRIRGTIEMLKRETGISDSDVLRVPVLYGRVQAAAI
FPNAINGLVMASLYMAPKQWGPLAAGVDVLQHAVEMVYKQAGYKVDFVDD-LYYNRKGDI
HCATNVFRELLGS--

>E_f_N4UL55_COLOR
-PHHGLIKADIRADTNRDGIIDDSDKVVWTEDRGAIFLPNIGDTDRRCSCNDAQGTILRS
PEHLAHIKTVPIANVPRFVTGSISIEKVRQRVRVFRWEGGSWVYTDSNYRFDSESLKRGL
LFGIDARDIRRPWDGRVTIRFTIRHGNSTDDVMLRVAPVLTHHHLQDVETVLAANSPGLE
RFNEHFERVLKWARIEEETFFVDETSASVQDFVEPGYVSMPTGILRIMICSAQARSDGVK
VFTEFRNTGIGAVQHRGFIEAINGAGNIETIPPYTSYPAGRIVIGGHGSHVPDLFHLLLA
QETQQPILLETDWLQVSQVDQFLQFLPANNSRGWAMQVDDPREGIELLTMIQTLAELYRS
EMDVTSVAELLADDALIKANLQAADKIERNIVTIKEATGLSEKEIIRVPAFYKFAKLTSF
FPGVVNSLVLSSDLVAPEPWNSA------LAEIMEDLYKKIGLDVLYIDDWRHHVNGREV
HSGTNTVRDMSDPWW

>E_f_A0A3N4LP30_9PEZI
AAPPPTFRPDIRVDSNRDGVADDHHKTTWIPTRGAIFIANIGHTLPPSSCSNGYQDTALA
PEYLAPIRTVPLSGLSDGLTGEISVA-AEAYTSIFYKANGSWVLNTPDTVYTTSQLQKGL
ELGIQGRDIVKDWDGITTVRFSITDPSTTDSAVLKLAPILTHHHLQKAVKIFTLGGNDQA
LFAENLSKQVKDAGITEPVHLFQHDDPWAQDFFEPGYTSFPGPGLRTLIRSAQTRASGGQ
LLGELAARDVGIIETSD--SEINSMGNLETIPPYCSFPAGRLIIGDWAEQAWGVIGMLKA
QKVQDPLFIDTDWLRAGHVDEIFQFLPDNSQRNWRLAVASPAYALSLLKKAQEAGHGHAK
LVSRYTISSFLANSEHVKINEAVWKRIQANLQQLQDETGLKKEEITYLPVLYENDKVGPV
LPCAINGLLLSTSVVVPKQWGPLVGGKDIFEEAVREEYKKLGIKAGFLDDWTQHEGGGDV
HCGTNSLREGG-KWW

>B_A0A3N1GX11_9ACTN
AAAATPPVPDLRVDSDRDGAVD-VADEAGELAATAVMLPNLDDDSGRCRCSDAADRVVNG
PYDLAPVHLRPVAGLPRGATGAVRVGDA--HVTVFLRTGSAWQHLPSGSRLTAAQLASGL
QLGVEARDVRRSWDGTVTVAVDVLVDGSTDEVRLRVAPLLTHHHLQRSEGVLVQAPGQDR
RFVAAVTAAAEAARVVGGVTTLATGDRWVQDVVEPAYASMPTAGMRLLLRSDQDREAGRA
VYG-LRGRDVGVVWM--GWETLDSMGNLETVPPHRDYPAGRIVMGQRYDASARVLDLLRA
QGRQDPLMLDTSFLAVGHVDEMFQFVPAPTPRGWALVAASPREGLDLLRRASAAGAGSST
VVDR-TVDQAIGTRSLVGDNERAAAVIDKNIATIRAATGLGADEVVTLPALYGSLSQAAF
VPGAVNGLLTGRDVLVAKQFGVQVGGRDVFADRVQAAYASLGIRTTFVDDWHYHVGLGEV
HCGTNSLRDTTRRWW

>B_K6VJJ7_9MICO
S--AQAVQAT----TPPDS----PARAVATDAGAGVFLPNLDDDAKRC-CNDATDEIVNG
PDDLARIRLAAMPGLSASATGTVGVTTGAAQTRLFVQTGGGWQVVKPTTRLTAAQLKQGV
TFGLEGKDIVRDWDGTATVALTVTDAGTSARATLQSAPLLTTNHTMPTRQVVVDASDSNT
TFLTELLAQAKPTGI--PVFQGGAPFRWMQDAFEQMYATMPTEHMSVLMLSETEATTAKG
LLG-LRGPDLGFVWAGK--GVGASYGNVETLPPTKGAPNGTLMIGTRKGSLRGFINLMKA
Q--HTPLELDVDFLVVGHVDEIFQVLPANTARGWRLAVADPEAGLSVDRKAVQAGAGSRD
VVRH-TAAAAVKAGSLLPENREAARVIAKNLRTIQQATGLKDSEIVRIPVLYRALKSGSL
VPSAINSLLITDTVIAPKQFSLRVKGNDVFEQAVTNAYRSAGITVRWVDDFEHHVGSGEV
HCATNTLRAL--P--

>B_A0A0K1ECP5_CHOCO
TGGSARAIVDLRADVNRDGVVDDVNEDTWDAARGAIFLANIDDDRGSCPCNDAADEVVNG
PDDLARLRVAPWPDAPADASATVTLEQARSKVRLFKADGDSFTALSPEGTLTAAELQAGI
ELAIEGRDIVRDWDGFAELTLTVEGGTGTDTLKMRVAPVLLRHHLDPAERVYVTRMTGST
VFRQGLATAVNASNVPEPTLEMSLNDQWTQDFFETGYMAMPGPGIHVNFRSANLRSAGRI
VFTTLRGKDVAAVQ-YDSMDSLNSFGNTETIPPFTSYPVGRVLRGKTASYDQSFDRMLVA
QGYQPPVYLDTSWLLVGHVDETTSFVKAPTARGWALVVADSGIGVQMLQQARDAGYGSTE
MFASTTINAVLNDPDLMNTSAWAAAEVDSQVEVLVQETGITEDDIVRIGSVWESEYAVAY
VPGMVNGIYLSTDFAAPDPFGPVIGGQDIFKQQMSEAFAPLGIAVHWIDNWAYHRMAGEV
HCGTNTTRAIPANWW

>B_A0A0K1PL29_9DELT
PAGSPPSDVDLRADTNRDGTIDDDAEDAWDEKHGAVFLANIDDDQGKCTCNDAADDIVNG
DDDLARLKTRPFASAPDGTMGTITV-SAPERVRLFRVKDGAFTVLASGDALTTADVRAGI
ELAIEGRDIVRDWDGFVDVTFTVDRNGETDKVRMRVSPLMTYHHLLPTETTYVTALNISI
ATRNDLAAAATAAGVPAPK-NVTSQDQWTQDFFETAFMSMPGPGMRVNIRSANLRSAGKL
VFA-LRGKDNAAIQQYDQNDTLNSFGNLETVPPYTSYPLGRILRGSIASYDQTFLTMMES
QSVQTPIYIDTSWLLVGHVDETLSFVKAPNARGWVVLANDPTLAKTMLQQQVQAGHGNEP
MFVGVTISEVLADTEVMQASAEAATEVAGQLAILKSEIGLTEDEIIRIPYLHMPYGSIAY
QPGMVNGLYISTHFVAPDPHGPVIGGQDIFKAAMETKLAPLGITVHWAEDWDYHANMGEV
HCGTNATRQIPEKWW

>B_A0A0K1PX90_9DELT
SGKSSKILADIRADSNRDGKVSDGDKTTWNEKVGAVFLANIDDDEVACKCNDAADEVING
ADDLAPIKTKPWPNAPDDATATIAV-DLPDPVRIFKRVGGAFEVLT-EDPLTADEIRNGI
ELAIEAKDIVRDWDGRVTVTFTVTTSEAKDSVKLRVSPVMTFHHLLQAQTVYVTNNASNA
AMRKDLASACTEASLPTPI-EVKTDDPWTQDFFETAYMAMPGANINVNYRSANLRTAGRY
AFE-LRGKDSAGIQQYDEMDSLNSFGNTETIPPFTSYPLGRLLRGKVDNFDPTFTKMLES
QGMQPPVYVDTSWLLVGHVDETLSFVKAKTPRGWVLLVNDASMAKKMLQDQVTAGHGDVP
MFVGATISEVLADTDVMTASAEAATEVDGQIAKIKAETGLTDDEIIHVPYLHHSYASVAY
QPGTVNGIYVADRFVAPAPHGPEIGGTDIFRQNLIDTLAKVGIKVDFAEDWDYHAALGEV
HCGSNTRRKIPDKWW

>B_Q1CYI8_MYXXD
PGSEFHPVVDLRADVNRNGIVEEEDEDTWTAERGAIFLANLDDDEHACPCHDAMDAVVNG
ESDLARLRTVPWPEAPAGTVGSVIVGAAGKKVRLFKRVRGNFISFPDTVFLSTAEIRRGV
VLAIEGRDIVRDWDGFADVVLTIGRNNFTDTVRMRVAPVVLFHHMTPAWNVFVSKPAAAN
QFRQALGGVLADSGERMVYSEFAVDDLWAQDYFEPAYMSMPAPEMKVNYRAPHLRAAGRI
AFW-LRGPDTAAIQQYQASQTLNSFGNTEVIPPYETYPLGRLFRGRGPDYDPSFTQMLEA
QAVQPPIYVDTSWLFVDHVDETFTFLPAPTPRGWIALVADPALARRILQDAQARGHGDAK
LFAGASIAEVLDNPGLMDASAVAALEIDTQLSILREETGLTDADIIRVPFLFQNAGVTAY
QPATLNLLSLTTQVIAPDPHGPLLDGEDPFKTRFEEALGAHGIHVHWVDAWAFHIAQGQV
HCATQSARQVPDKWW

>B_A0A344L5F6_9PSEU
AAT-ETAGALLRGD--------------------SIMLANLDDDEGRCRCHDAADERVNG
RADLARVRIVPRPWLGPGASGVLRLDDSR--ARVFLREDGRFRPLAPDGVLTAAQLRSGA
ELGIEGRDIVRDWDGVVTLVLEVTDGNWQAQHRIRVAPLLLQNDLQRAVTVFAGRPGAWE
PFAGSLGEAARKAG---SELRFITKDVWWQDLFEPAVASMPARHMRVAIRSANLRPAGRL
LFRDLRGPDVAVVQEFTGIDLRNATGNFETLPPYAGHPQGRVLYGSASPLDPAFVRLLDS
QGQQPPVVLDTSWLAIGHVDETTHVVRAGNDRGWTVMVADPRQAVELLREARRQGGGQTR
LFAD-TVDELLGDPGLLADNEFSAGKIDAQIEVLLAETGLRAEELVRVPVLFKQHLMIAY
TPGIPNGLSLTREFAAPDPHGPEVGGRDLFQRVTEEALARNGVRVRWVEDFYAHLAFGEV
HCVTNAWRDTSGPWW

>B_A0A1H3S0S4_9PSEU
PAV-VAAGAPLSGD--------------------VVFLPNLDDDQHRCQCNDAADDQVNG
ARDLARVQVGRV----GGTAGQVTV-DGQ--ARVFVKRNGGFSP---DTRLSGAELRHGV
ELGVEGRDIVRDWDGWVTVKLTVDGK-LKASHRMRVAPLLLQNDLQRATTVFAARPGQWD
EFSTPLREEAK--------TKFITKDVWWQDLFEPASASMPTRHMRVAIRSANPRPAGRL
LFRDFRGPDVAVVQEYTGKDLINATGNIETVPPYPGFPQGRLVYGSGASRDPAFIKMLTA
QGRQPPIVLDTTWLAVGHVDEPLHVVRANNSRGWTLVVADPRLAVGLLKQVPP----PTK
LLEN-TAAELLADQKFLTGNETAARHIDDMVRVMLTETGLRPDELLHVPVLFQELLFVAF
TPGIPNGLSVNHLFLPPDPHGPVVRGRDVFKEVTERALAANQVRVRWVDDFSAHQGGGEV
HCTTNAWRDV-----

>B_A0A0N7F4M4_9PSEU
SAS-ATAESALSGD--------------------TVFLPNVDDDQRRCHCNDAADDRVNG
YRDLARVRVGR---GSGGRSGVISV-DAQ--ARVFVKRHNGFSP---DTRLSAAELRSGA
ELGVEGKDVLRDWDGWVTVTLTVDDR-VRARHRMRVAPLILQNDLQPATTVFAARPSTFD
KFSTPLRQEA-------PDVRFVKKDVWWQDLFEPATASMPTRHMRVAIRSANPRPAGRL
VFRDLRGPDVGVVQQYTVHDQRNATGNIESLPPYRGFPQGRMVHGTGNRLDKAFITMLNA
QGQQPPVVIDTSWLVVGHADETMHVVRADNARGWTLVVADPRLAERLLREVPR----DTE
LLAG-TAGELLGNPAFVGDNQQAARHIDDQVKIMLAETGLRADELIRVPVLFFKALFMAL
TPGIPNGLSLTRVFAAPDPHGPVVGGKDVFRQATERAIAASGVRIRWVDDYLAHIGGGEV
HCTTNAWRDTSSPWW

>B_A0A1W2FK80_KIBAR
MAASA-AEPALHGD--------------------TIFLPNVDDDSRRCPCNDAGDDKVNG
RQDLARLTAGR----VGGRSGRITV-DSQ--ARVFVRRGGVFDA---DTRLSEAELRQGV
QLGVEGRDIIRDWDGWVTVTFTVDGQ-VKARHRMRVAPLVLQNDLQPVTKVFAAAPNLWE
KFSTPLAQEA--------DTQFIQKDVWWQDLFEPATASMPTKDMRVAIRSANPRPSGRL
LFRDLRGPDVGVVQQYTITDLRSATGNIESLPPYEGHPQGRMVYGTGQSMDATFITMLTA
QGQQPPVVIDTSWLLVGHADETMHVMRANNSRGWTLMVADPRLAVSLFKDVPR----ETR
FFEK-SVGELVDDAAFLAGNEEAARHIDDQVKIMLAETGLRAEELIRVPVLFQKAMFMAF
TPGIPNGLSVTRVFAAPDPHGPVVSGQDVFRQATERAVAASGVRIRWVDNYLAHIGGGEV
HCTTNAWRDTRTPWW

>B_A0A344LJA1_9PSEU
PGVAA-ATPRLTGE--------------------SVFLPNLDDDSRRCVCHDAADEVVNG
RRDLTKLRL------RGSEAARVEVRAEH--LRVFVRRGGEYRVLRPGEVLSAREMRTGV
DVAVEGRDVVRDWDGRVRLTVHSAGR--AVVKRLRVAPLLFQHDLLPATTVFAAKPGNWD
RFSGTLTRAT--AG---VETRFIAKDVWMQDLFEPAVASA----MRVAIRSANLRPGGRL
LFRDLRGPDVAVVQEFTWADQRNATGNFEALPPYGPFPKGRIYYGTG-DRDPAFLRLLEA
QGQQPPVVLDTSWLMVGHVDETLHVVKADNARGWTLMVADPRLAESLLHQANGT---GAR
LFAG-TVEELLGDPDFLAQNETAARHIDAQVAIMLRETGLRADELVRVPVLFHESGMAAL
APAVTNGLSVTGRYAAPDPHGPVVGGRDLFKEATERAL--RGIRVSWVEDVFAHVGGGEV
HCTTNAWRDTRSG--

>B_A0A4R7V930_9PSEU
P--AGASTAALRGD--------------------TVVLPNLDDDSRRCLCNDAGDDVVNG
RADLARLT------ARGAEAGRVTV---SGRAHVFVRRGGSWTP---AATLSAAELRDGV
ELGVEATDVRRPWDGRVTVTLTSGE--RVVSHHLRVAPLLLQHDLQPVTTAFAARPGGWE
SFSAGLRSAP---------MRYLTQDVWWQDFFEPAYARAG---MRFAIRSANPRPAARA
VFRDLRGPDVAVVQELVVQDLRNATGNIESLPPYEGYPRGRLVYGSDGELDPAFVGLLTS
QDQQPPVVVDTSWLLVGHTDETTHVVRAANDRGWTLMAADPRLALATMRSAQAGGRGDAR
-FTG-TIDEVLADPTVLADNEEAARHVDDQLSVLLAETGLRADEVVRVPVLFRKVLFVAA
TPGIPNGLSVNQTFAAPDPHAPVVNGVDIFKSVAERALR--GVHVDWVEDLGAHLGGGEV
HCTTNAWRA----F-

>B_A0A4V2M0D1_9ACTN
TAAATAPAPRLTADVNRDGLLTDAAKSTWTDARGAIFLPNLDDDEHRCTCNDAADDHING
RRDLAPLTIDAQRNLSNNATGAVTIPADK--ARVFT--NGRP-----ISTLTAQDLQHGL
RLQLEGRDIVRNWDGQITVTVSVTDRGGTDAVRLRVAPLMLQNDLQRAQTVLAGQPAEWK
RFADTLRKA--------TKVQFVKKDMWLQDTFEPATASMPAVGMRILIRSGNPRPAGRL
LYRDLRGPDIGIVQQLALDDLLNMGGNLESLPPYGGYPHGRIVYGSG-ERDPGFITMVTS
QGYQPPVVIDTSWLMVGHADETTHVVRANNARGWTLAVADPRLAAQLLRDVQRQGGGGQR
LFAD-TVDELLS--TGLTDNEAAAEHIDDQLKILLKATGLDEDELVRLPVFFTKVLLKAM
TPGLVNGLSITRQFAAPDPHGPRLHGRDVFRQATERALARNGVRVHWVEDFFAHLGGGEV
HCATNALRDTSSPWW

>B_A0A4R4YUQ4_9ACTN
AAWGAAPPAHLTADVNRDGRLTDAGRSTWTDHRGAIFLPNLDDDSRRCRCNDAADEVING
PRDLAPLKIDALRNLSSTATGTLTVPADK--ARIFA--NGHS-----VGALTADQLRRGV
RLGLEGRDVVRDWDGRITVTLTVRDRGSTDVVQMRIAPLMLQNDLQPAQTVLAGAPNDWE
PFARTLRAAA---G---ARVKFVKKDMWLQDTFEPATASMPGVGMRILIRSGNPRPAGRL
IFRDLRGPDVGVVQELALDDLLNMGGNLETLPPYDGYPQGRVLYGAG-ERDSAYLKLVTG
QGYQPPVVVDTSWLMVGHADETTHVVRANNARGWTLAVADPRLAAKLLRDVQRQGGGSQR
LFAD-TVDELL---TKLADNESAAQHIDEQLAILLKATGLRADELVRLPVFFDRVLLRAL
TPGLVNGLSITRQFAAPDPHGPRLHGRDVFRQATERALGRNGVRVHWVENFFSHLGGGEV
HCATNALRDVSQPWW

>B_A0A419HFB2_9PSEU
-AA-ANSVPDLLVDTDRDGHLSDRGKDVWTASRGAIMLPNIDDDQRRCQCNDAADDVVNG
PADLAPMRIRA---LSGASTAQLTVPAGA--ARIFVRRTGGLVAL--DGPL---DLRRGA
ELAIEGRDVVRDWDGTVTVTLEVPGQG-TDRVRLRVAPLMLQHDLQPATTVFAGEPGTWP
AFSASLRAAAGPQ----VDTRFVEKDMWWQDTFEPATVSMP---MRVMIRSANLRPAGRQ
LFRHLRGRDVGVVQEFAEDDSLNSTGNFESLPPYRGFPNGRLLYGSTPDRSPAFVRMLTA
QGQQPPLVIDTSWLLVGHTDETVHVVPKPGGQGWTLMVADPRLAEGLLRQVAEQGLGDTR
LFAD-TVAELLADENFLRGNEDSAQHIDRQLSVLLAATGLREQDLVRLPVLFAVDLYSAF
SPGISNGLSVTDRFAAPDPHGPVVRGWDVFREVAERALRRNGVTVSWVEDFFAHLGKGEV
HCATNAWRDTGDPWW

>B_A0A0X3SVX2_9ACTN
HASGTPGTPRLWA-------------------DSDVFLPNLDDDGRRCTCHDAADEVVNG
PQDLTPLHIRPMR-VSDQATGTLSLSDQRPRVRIFVHRGGGPVPLGADGALTAAELRSGV
ELAVEGRDIVRDWDGRITLTLSVTDHGGRDRLRMHVAPVLLQHDLQPAQRVFAAAPGPWR
SFASSLRAATRGAGLPDRALSFTPRDIWRQDIAEPGYVTRPTPHMRILLRSANLRRAGRL
LFRDLRGPDVGVVQQYTTDELLNFTGNLEALPPYPGHPHGRTLYGATAGRDRSFTTMLRA
QGAQRPVVLDTSWLMVGHVDETVHVVRADNARGWTLAVADPRLALGLLRRVRAAGEGGQR
LFAG-TVDEFLAYERRAGDNATAARHLDGQLSVLLRATGLRPAEIVRLPVLYVQLQTLAF
SPALVNGLSLTRDFAAPDPHGPTVRGRDVFREATRERLAANGVRVHWVEDFSAHLNGGEV
HCATNALRDITATAA

>B_A0A2G1XP15_STRCJ
HAGGSPAPPGLRAP------------------EGAVVLPNLDDDARRCSCNDAADDVVNG
PADLTPLRVPPMA-VGAHATGRVAVAAQSPYARVFVERNGTYESLGAGGRLDARELRRGV
RLAVEARDVVRDWDGRIDVTLTVTERGRSAHRPLHVAPVLLHHDLQRAQQVLAAAPGPWG
EFADSLRAAVKESGLPGSALRFQPRDIWRQDIAEPGYVTKPTPHMRVLLRSPNLRRAGRL
LYRDLRGPDVGVVQQYTVDELLNFTGNVEALPPYAGYPQGRVVYGSSAERDPSFVGMLRA
QGQQPPVVLDTSWLLVGHVDETVHVVRADNARGWTLAVSDPRKAVALLRQAQRAGEGGQR
LFAD-TVDRVLRHEAETGDNEDAARHIDGQLTVLLRATGLKAEEIVRLPVLYVKDGMIAL
SPALVNGLSLTRDFAAPDPHGPRVAGRDLFRAETERLLTTRGVRTHWVEDFSAHLSGGEV
HCATNALREIPE---

>B_A0A2P7PTK1_9ACTN
------------MP------------------EGPVVLPNLDDDARRCTCNDAADDVVNG
AEDLTPLTVPPMA-VGKSATARVSLAAQSPYARVFVVRDGKYVSLGSDGRLGAEELRRGV
RLAVEGRDIVRDWDGRIEVTLSVAEHGRTARAGMHVAPVLLQHDLQRAQHVFAAAPGPWQ
EFADSLRKAAKESGLPDSGLRFQPRDIWRQDIAEPGYVTRPTPHLRILLRSPNLRRAGRL
LYRDLRGPGVGVVQQYTVDELLNFTGNFESLPPYAGHPQGRILYGSSAERDPSFVGMLTA
QGQQPPVVLDTSWLLVGHVDETVHVVRANNARGWTLAVSDPRKAVELLKKAQQAGEGGQR
LFAD-TVDQFLRYEEHAGDNEDAARRIDGQLSVLLRETGLKPQEIVRLPVLYFRTGLIAL
SPALANGLSLTRDYAAPSPHGPKVAGRDLFRAEAERALATGGVRVHWVENFSAHLGGGEV
HCATNALREIS----

>B_A0A1Z2KVY5_9ACTN
QASAPVARPELRTP------------------EGTTVLPNLDDDARRCTCDDAADEVLNG
AADLTPLRVMPMA-AGDRAEGRVSLAAQRPYARVFVVRDGRYVSLGTDGRLDAGELRRGV
RLAVEARDIVRDWDGRIEVTLAVTRHGRTARADLRVAPVLLQHDLQRAQHVFASAPGPWR
EFADSLREAAEKSGLPGSGLRFQPRDVWRQDIAEPGYVTRTTPHLRILLRSPNLRRAGRL
LYQDLRGPGVGVVQQYTVDELLNFTGNFESLPPYAGYPQGRVVHGGSADRDPSFVGMLNA
QGQQPAVVLDTSWLLVGHVDETVHVVRADNARGWTLAVSDPRAAVALLERARRAGEGGQR
LFAD-TVDELLRHERHAGDNEDAARHIDGQLAVLLRETGLKPGEIVRLPVLYYRVGLLAL
SPALANGLSLTRDYAAPTPHGPRVAGRDLFRAETERALAAGGVRVHWVEDFSAHLGGGEV
HCATNALREIT----

>B_A0A445NGA1_STRNE
RA-GTPAAPELRAP------------------QGTVLLPNLDDDARRCTCHDAADDQVNG
PEDLTPVRVRPMS-VGKRATGRVAVAAQRPYARIFIERDGRYVSLGTDGRIGAEELRRGA
RLAVEGRDIVRDWDGRITVTLTVTEHDRRARVTLRTAPVLLQHDLQRAEHVFAAAPGPWR
AFADSLRSAARKAGLPEGELRFQRRDVWRQDIAEPGYVTKPTPDMRVLLRSPNLRRSGRL
LHRDLRGPDVAVVQQYTVDELLNFTGNLESLPPYAGYPRGRILYGSSEHRDPSFIRMLRA
QGQQPPVVIDTSWLLVGHVDETVHVVRADNARGWTLAVSDPRTAMSLLKQAQRAGEGGQR
LLAD-TIDEFLHHERVSGGNEEAARHIDRQLDVLLRATGLKAEELVRLPVLYVGIGLVAV
TPALANGLSLTRDFAAPVPHGPRVAGRDLFRDEAERRLTANGVRVHWVENISAHLNGGEV
HCATNALREI-----

>B_A0A1B1AYV8_9ACTN
QA-AASTEPELQAP------------------QSTVVLPNLDDDARRCTCNDAADDTVDG
PEDLTPLRVRPMT-VGEGASGRVAVAAQSLYARIFVERNGRLISLGAGGSLTAEELRHGV
RLAVEGRDIVRDWDGRIPVTLSVTDQGRIAKLTLHIAPVLLQHDLQRAQYVFAAAPGPWK
EFARSLREAAKASGLPNRDLRFQRRDIWRQDVAEPGYVSRPTPDIRILLRSPNLRRAGRL
LYRDLRGPGVGVVQQFTVDELLNFTGNFESLPPYEAYPRGRIVYGSSAHRDPSFVRMLRA
QGQQPPVVLDTSWLLVGHADETVHVIRANNARGWTLAVTDPRMAISLLKRVQHAGEGGQR
LFAD-TVGQFLRYERRSGDNEDAARHIDGQLKVLLRATGLRPDELVRLPVLYVKDGQIAV
SPALVNGLSLTRDFATPVPHGPRLAGRDLFRDEAERRLTAQGVRVHWVENFSAHLSGGEV
HCATNALREIG----

>B_A0A101NGF5_9ACTN
ST-ALPPGPRLTAP------------------QGTVVLPNLDDDSRRCTCNDAADDIVNG
PRDLTPVRLSPMK-TTRHARGRVFVAEQGRYVRIFVRRGGKYVSLGSDGQLTASELRHGA
QLAVEGRDIVRDWDGRISLTLTVTKGSQTAHLTLHIAPVLLQHDLQRAQQVFAAAPGPWR
QFADSLRKATRAAGMPDHQLTFQKRDIWRQDIAEPAYVTRPTPNLRILLRSPNLRRAGRL
LFRDLRGPDTGVVQQYTVDELLNFTGNIESLPPYDGFPHGRILYGSSVQRDPSFIRMLRA
QRQQPPVVLDTSWLVVGHADETVHVVRADNARGWTLAVSDARLAVDLLRRAQRAGEGGQR
LFAG-TIDEYLRMDATRGDNADAARHLDTQLKVLLRATGLRPQDIVRLPVLYIRAGLIAA
SPALANGLSLSRDYAAPDPHGPRVTGHDLFREEAGRRLAARGVRVRWVEDFSAHMVGGEV
HCATNALREVS----

>B_M3C4U2_STRMB
QA-APVAAPRLLAP------------------QGTELLPNLDDDARRCTCNDAADEVVNG
AADLTPLRVPPTA-AGAGARARVSVAAQARYARIFVERGGRYVSLGAGGPLRADELRRGV
RLAVEGRDVVRDWDGRVDVTLTVTDRGRAAAVRLRVVPVLLQHDLQPARHVFAAAPGPWD
AFAGSLRKAARESGLPAGALRFQPRDVWRQDVAEPGYVTKRTPEMRILLRSPNLRRAGRL
LYRDLRGPGVGVVQQYTVDELLNFTGNVESLPPYPGHPQGRILYGATPERDPSFVTMLRS
QGRQEPLVLDTSWLLVGHVDETVHVVRADNARGWTLAYSDPRLALDLLRRAHRAGEGGQV
LFAD-TVDQMLDHERRTGDNADAARHIDGQLSVLLRATGLRKDELVPLPVLYAKEGVLAF
SPALANGLSLTRDFAPPAPHGPRVGGRDLFRDEAERRLRAQGVRVHWVEDFSAHLGGGEV
HCATNALRQVP----

>B_A0A1Z1W3W8_9ACTN
DDH--PPSADLRADVNQDGRVDDAGEDSWRPGRGAVFLANVDDDSRRCRCHDAADEKVNG
RRDLAPLRIAPTE-VGDDATGHVTVSAQRPYVRLFVRRDGRLRVL--RGPLTAAELRAGV
ELALEGRDIVRDWNGLVDVTLTVRGQGSSDHVRLKVAPVLFQNDLQRAQSVFAAKPGPWK
PFASSLRRAARAAGLADRDVTFTAREIWRQDMVEPTVASVPAPGMRVLLRSPMLSRSGRL
LFRDFRGPDVGVVQQFAGMDLQNATGNFESLPPSPGHPQGRVLYGTDPLRDASYVKMIEA
QAQQPSVTIDTSWLLVGHVDETVHVVRADNARGWTLAVADPRQALDLLRRTQSAGQGGQR
MFAA-TVDELLADEKFLADNAKAAGHIDGQIRALLRQTGLSERDLVRLPVLYTMADIVAL
SPSIPNGLSLTRDYAAPDPHGPRLRGRDLFRDAAEKALATGGVRVHWVENFAAHLAGGEV
HCATNALRDTSGRWW

>B_A0A1H8A078_9ACTN
ATTGA-PEPALLADLNHDGHVTDQA-----TGEEAIFLPNLDDSRRRCRCNDAADAVVNG
EDDLARLRLRAMPGVSEGATGELSVAAGADKIRVFARRDGGFRPLLPGGRISAAELRQGL
ELGVEGRDVVRDWDGRVTITLTVKDGASVAEVRMREAPLLLQNDLQPAVEVVAGKPGRWG
SFSKTLRKATRQAGL--ADPRFISRDIWWQDIFEPTTASMPAPGMRILVRSGNPRPLARL
IFRDLRGPGVGVVQQFTITDMRNATGNVESLPPYDSHPQGRLVYGTGQVRDPAFVRLLTG
MGQQQPVVLDTDWLLVGHVDETMHVVRARNQRGWTLMVADPRLAVNLLRKAKAAGDGKAQ
LFTG-TVDAVLANSELMADNEKAAGHIDEQIAVMLAETKLRASELVRVPVLFHRALMRAY
TSGVPNGLSMNHEFAAPRSARPGHQGP---------------------------------
---------------

>B_A0A419HHU6_9PSEU
PVAATAAKADLRADTNRDGVVDDAGKASWTPQRGGIFLPNMDDDAQRCTCNDSTDEVVNG
ADDLAPLRILP-SGAASTATGTLTT--STPNTRLFVKRNGAWTT---STTLTAAELNSGV
EAALEGKDVIRDWDGLATVTLKITEGSTQDAVQLRVAPLLLQNDLKKANQVWINNAGGWS
QFASGVTQNASAAGAKL--TTFTHSDRWAQDFAEPGTVSFPGANMHLILRSANPRHAGRL
LYK-LRGKDVGVVHQFSVDQSLNSTGNFDSVPPFTGFPNGRSLYGATSSRDQSFTKLLQS
QGFQQPITIDTSWLLVGHVDETTHTVPAKNSRGWTMVVADPRLAVQKLKDAQAAGSGSAA
LHDGQTVSSALTNTAFMSAQETTAQKIDTQLATLSKETGLATSEFIRVPVLFRAVYYVAD
TPAAANGLTLSTSYAAPDPHGPKVGGTDVFKQSTLDALKNTGLTVSWVEDWSLHLLDGEV
HCGSNALRDPTRDWY

>B_A0A1H3E5F9_9PSEU
PALAAPPGAVLLADTNRNGSVDDAGKGRWTPQRGAIFLPNLDDDAKRCKCNDAQDDVVNG
PLDLAPLRTLPR---KASQDGTVSLAGEGRYARLWIERGGSWTSLGEGGTLTAKELTDGA
KLALEGRDVIRDWNGVVTVTLKVSG--SADSVQLRVAPLIMQSDLKAPRTVVTSKPPVYP
EFLGDLKKAMTAAKLPESALRVTDYDEWFQDIFEPTTASMPGPGLHVLLRSANLRAAGRL
VFTTLRGPGVGVVQQFTVDDSLNSTGNYESLPPYRGHPLGRPLYGSVASRDPSFTRLIDS
Q--ADPVVIDTSWLIVGHSDETTHVIPARTARGWTLMIADPRLAIEVMRKATKDGHGDAV
LFDG-TIDEALADPVFLEQNETAAQHIDTQIAVLTRETGLTERELVRVPVLFEEVVFGAH
TAGIPNGISLGGVFGAPDPHGPRVGGVDLFKRETERALTGIPLKVSWVEDWDAHKWLGEV
HCITNALREPTKDWW

>B_A0A419HE04_9PSEU
PAA-AAADRTLLADSNRDGVADD---S---TDQEALFLPNLDDSSRRCVCNDAADEIVNG
AEDLAPLRLRP---AEATGAGQIKA--DTDKVRLFVQRAGNWVSLGSGGVLTQQELKDGV
ELRLEGKDLLRNWNGQATVTVTRPGG-VTESVKLRVAPALLQNDLRAPNTVVTSKGGSYS
AFLRDLQAAGANA----QA-----GDTWAQDTAEPATASVPGPGMRVVIRSGNTRQRGRE
WFQQ-RGPGLAVVQHSPEDTSLNSTGNTEGLPPYPGHPNGRPLWGG-ASRDANFQSLLSA
QYDSAPIKIDTDWLGVGHTDETLHVIPSKNKLGWTFMVADPRLAVKLLRTADQ----NAR
LYSDQTVREALADSTFLADNEEAAGHIDKQIAVLLRETGLTDADLVRVPVLWESEYFGAA
SASIPNGISLGGVLALPKPHA--V--GDVFEKATTDALKGYPVTVRWVEDWDLHRNRGEV
HCGTNALREPTNAWW

>B_A0A419HDR0_9PSEU
-AT-AVPLPLLLADSNRDGVADD---G---SRQDAIFLPNLDDSARRCVCNDAADEVVNG
DEDLAPLVLRP---AKVSGPGRISA--DTDKVRLFVLRDGQWISLGTGGELSEQELRHGA
QLRLEGRDIVRDWNGRVTVTVSLPRG-RSDSVRLRVAPVLLQNDLRAPTMVVTSRLEGYR
DFLGGLKATGADP----QI-----AEIWIQDTAEPATAAMPGPGMRVALKAPNRRGRGRE
WFGQ-RGPGVAIVQTPPRDFSVNSTGNLESLPPYPGHPLGRPFYGS-AKRDPVFQTLLKS
QYDSPPVIIDTDWLAVGHVDETLHVIPAANRLGWTLMVADPRLAVKLLRGADQ----DAR
LHSDRTVRENLADPVFLANNEEAAGHIDRQLAIMLRETGLRDSDLVRVPVLFGEPTLVAA
SADIVNGISLSGVLALPRPHA--V--DDLFERATEQALRGHPVTVRWVEDWDLHTREGEI
HCGTNAFREPTVAWW

>B_A0A3M2LFA6_9ACTN
GDQNADEGGRLLADTDRDGRVTDSEKDVWTDSRGAIVLPNVDDDAERCGCHDGADEQVNG
AADLAPLRVTPARGLGDQARATVTVETAAPHTRVFLRGDGAHTPLAEDTELTASQLREGV
ELAVEATDFVRDWNGLVDVTLTITDGDRTDRVRLRVAPLLLTHDLLPVDRVVVSDNGTEE
VFRAELRDGLAAAGVDDRLVNYPTGDHWMRDQFITGYAVAPGPDISVLLRSADLRDAGRP
IFSVFRGPGVAGVQEYRLWGSFSSTGNFLVAPPHTAYPTGRVLYGSDAEADAEFTRLLAA
QGEQDPLAVDTSWLGVGHIDEFLSFVPADNERGWAALVADPELGWELLDELVDAGLGDQP
VVRGATVAEARQLPELREGQRLATEGVNAAIEVLTTELGLTDDEIVRVPALFHRLIVANY
LPAIANGLQPGDTYLSPRPHAPAAEGRDVFQRATEEALAPHGVDVAWVDDWQAHTVGGNV
HCVTNAFRQLPDAWW

>B_A0A286DXQ3_9ACTN
GSSQAPDRPRLLADTDRDGRPTDAGKGEWHDDRGALVLPNIDDDAGRCPCHDGTDDVVAG
VEDLAPLRLAGGADPGPAARATLSLEASARHAGLFLRGDGTHTPFPDGGELTREQLVDGA
DFALEVRDIVRDWDGFVDVTLTIDDRGYRDRVRLRVAPLLLTHDLLPVERMLVSDNGTEA
EFRAGLAEGLAEAGVDDRLLDYPTGDQWTRDQFITGYAMAPGPDLSVLLRSADLRDGGRT
AFTVFRGADTAVLQEFTLWGSFSSTGNFLVAPPYRDFPTGRVLYGSDGLADPAFTGLLAA
QGEQDPLAVDTSWLGVGHIDEFLSFVPADNERGWAALVADPDWGLRLLAEVAEAGGGDQP
LVRDLTVAAALEHPQLRAGTELASAGVDAALAVLTEELALTDEDIVRVPALFESLVVANH
LPAVANGVQPGEVFLAPDTHAPLASGADVFQRATEESLARVGVRVAWVEDWEAHTVGGEL
HCVTNAFRDLTAPWW

>B_A0A4R7PLU0_9ACTN
HAAARPAQALLLADANRDGAVSDAGRAEWTADRGAIVVPNLDDDREACPCSDGADEVVNG
AADMAALRIEPMRGLGSAASATVTVATSKAMARLFVSDGGGHDVLGPDDRIAADRLRSGV
DLALEATDFARDWDGFIDVTLTVRDGRESDRVRVRVAPLLLSHDLAPIDRLIVSDNGTEA
AFRADLVAGLESAGLDGRLTMYPTDDRWMRDQFITGYASMPGPGMTVLLRSAVLRDAGRP
VFSLLRGADTAAAQTYSLWGSFSSTGNVIVAPPHTSWPVGRVLYGSDGEADPAFVRLLEA
QGDQGPLAVDTSWLGVGHIDEFLSFVPADNARGWAAVVADPGLGTRLLERLVEDGLGDQT
LVQGMTVAESLEAPELLEGNRIAAERIDAALAGLIAELDLDEDEIVRVPAVFTHLIVANH
MPAIVNGVETGGDFLAIRPHGPLADGRDVLASAAEAAFAAVGGRIAWVEAWDGHTVGGEI
HCLTNTVRDQSGPWW

>B_A0A1C4KYB5_9ACTN
PAHAAPPGPVIRADTNRDGLITDAGKDTWTRRRGALMLPNVDDDQRRCPCNDATDAVVNG
PADLAPVHITAVPHVRAGTTATVAAPASRKHVRIFAERRGRMVPLRPDDRLTTDELRHGI
RLGVEAKDFVRDWAGFTDIVLKVELGGTEDRVRLRVAPLVFQHDLMPVQHMMTADHSTEA
AFRRDLRRGLDRAGLPAPLYNYPTGDVWMQDLFKAAYASIPAPGVTVIMRSADLRDASRS
VFPLLRGPGTGVIQQYDYYGSFSSTGNFGTVPPYTRYPVGRVIYGGTGKEDASFTRMLAA
QGYQRPISVDTSWLGVGHIDEFLSFVPARNDRGWVAVVADPDLGRKLLEDLVERGRGGES
LVRGLTVADALRKPSLTQGTEIARKGIDSALRTLREQVGLTERHIVRVPALFDRLVVANY
LPGASNGVSTGGVYLAPRQHAPERDGRDVFERAAEKALSGTGTRIVWVEDWASHTVGGEV
HCATNALRSLSGPWW

>B_A0A2G7EIQ6_9ACTN
PAQAAPRIPAFRADTDRDGRVTDRGKGQWTRERGALMLPNVDDDRRRCPCNDAADSVVNG
KADLAPVRIGAEPRVGAGTTATVAAPATRQHVRVFAERRGRMVALAPGERLSTEELRRGV
RLGVEARDFVRDWNGIADLVLRVSSQGAEDRIRLKVAPLVFEHDLMPVRHLMTADHTTEA
AFRRDLRRGLDRAGLSAPLYNYPTGDVWMQDLFKAAYASIPAPDVRVVVRSADLRDASRS
AFPLLRGSGTGVIQQYDYYGSFSSTGNFGTLPPHTHYPVGRIVYGGNGKEDATFTRMLAA
QGYQRPLALDTGWLGVGHIDEFLSFVPARNARGWVAVVADPGLGRELLSGLAADGHGDRP
LVHGLTVAGALRKESLTRGTAIARKGIDAALRTLREQAGLTERDIVRVPALFNELVVANY
LPGAANGVSTGGVYLAPRQHAPRTDGADVFERAAQKALAGTGTRIAWVEDWDSHTVGGEV
HCATNALRSLDGPWW

>B_A0A3M2MEQ6_9ACTN
TVPATPSRVLLRADTDRDGRLTDKGRGSWTAARGAIMLPNLDDDRSRCSCNDASDDVVNG
AADLARLEIPAIRGVSGSAKGTLLPARSRDKVRVFVERKGRFVALGADGVLHADELRRGV
RLAIEARDIVRDWSGFTDLTLTVADRGRTDRVRLRVAPVLFENDLMPLKRAVVANPKASA
EYRRDLRRALDADGLRSRFVESPSGDRWMGDMYKTAYASMPGPGIAVRLRSPALRDASRP
VFTMLRGPGVAGVQQFDYYGSAGSTGNMGTIPPTPEYPTGRIVYGGEGKFDPTFTRMLAA
QGYQDPISVDTTWLGVGHIDEFMHFVPARTGRGWAMVVADPRLGMDILKDLAKSGGGGRR
LVEGMTVSEALREPSLVDGTRIAGQGVDKALLQLREKAGITEKDIVRVPALFTKLLTVTY
LPDAANGVGTGGGYLAPAQHGPRKDGTDLFQQATERALGKVGVHVRWIEDWDAHTAGGDI
HCVTNVERDLRVPWW

>B_A0A429GE29_9ACTN
DAAAVGGRALLRADTDRDGRLSDAGRGAWTARRGAIMLPNLDDDTARCPCNDAADSVVNG
AADLAPLEIPAMKGASRSARAALLPAPARDKVRIFVERGGRLTALGPDGAIGADELRRGV
RLAVEARDIARDWTGFADLTLTVADGGRSDRVRLRVAPVLFQHDLLRLDRAVVASPKAAR
AYRRDLRRGLDAEGLREPFIESPAGDQWMGDMFKAGYASMPGPGIVVNLRSPALRDASRP
VFTMLRGPGVAGVQQFDYYGSASSSGNFGTIPPHGKYPTGRIVYGGEGEFDATFLRMLEA
QGYQDPIAIDSGWLGVGHIDEFLHFVPRRGGKGWSMVVADPRMGMDLLRKVAASGGGGQR
LVQGLTVAQAVGKPELVEGTRVAAAGVDRALGRLRERAGITEQDVIRVPGLFTSLLTVAY
LPGVANGVSTGGGYLAPAQHGPRLAGRDVFQRTTEDALRRAGVRVHWIEDWFSHTAGGNV
HCVTNVQRDLSGPWW

>B_A0A239MP68_9ACTN
EAALSSGTALLRADTNRDGRLSDAGRGAWTAARGAIMLPNLDDDASRCPCNDASDAVVNG
AADLAPVEIPAMKGVSGSARATLLPARSWTKVRIFVRRGGRLTALGADGAIGADELRRGV
RLAVEARDAVRDWSGFSDLTLTVDDGGRSDKVRLRVAPVLFQHDLLPLDRAVVANPKAQE
AYRRDLRRALDAEGLRKPFIESPAGDQWMGDMYKAGYASTPGPGIVVNLRSPALRDASRP
VFTLMRGPGVAGIQQFDYYGSASSSGNVGTIPPYGKYRTGRIVYGAEGKFDRTFTRMLEA
QGYQDPIAVDTSWLGVGHIDEFMHFVPRRGRKGWAMVVADPRMGMDLLEKVAATGGGGQR
LVQGLTVAQALRKPDLVDGTRIAAAGVDRALRQFRDKAGITERDVIRVPALFIKLLTVTY
LPDAANGISTGGGYLAPVQHGPRQGGQDVFQRATEQALRGAGVRVHWIEDWDSHTAGGDI
HCVTNVQRNLSGPWW

>B_A0A2S0WPR6_9ACTN
SVAANDTGALILSDTNRDGVIDDNGRASWSKDRGAFFLANLDDDTSRCPCNDAADGVVNG
DTDLARIRVQPVPDVS---AVRVELGVGAAKVNVFVKRGGDWTRLGANGALPSDLIEDGV
ELGIEGKDIIRDWDGSVTVRVVHRSGSATDEVQLRVAPLLFVTDSMPIEKLYMADNETAE
AMAADFLAGMERMDGDVQLEKLPSTDIWTQDIMEPGLMSIPSGDMRVFVRAPVFRQTGRV
VFTELRGPDVAGIQHFDSYDSRGSTGNYGTLPAYESYPLGRKVFGAVTEFDPAFNKMLAL
QGFQDPITVDTSWLNVGHIDEFMSVIPADNDRGWALVAADPKLALDMLEELVEDGRGDER
LYTATTIAEAVNDPLIVNGTAIGHAGVNRALKVLREEAGLTEADIIRVPVLYREGRVGVQ
VPNASNLIGTGDVVLIPTQHAPAVDGQDVFQAEIEARFAEIGTEVQWAEDYFTN-RGGQI
HCVTNALRDTTYSWW

>B_A0A1Q5PQK8_9ACTO
PAPALAGKVLIVSDANRDGKANDQNPAAATATSGAVFLANLDDSAKRCPCSDANDTEING
AEDLAPLTIKAIPTISEQGSGKIKLAASQKKVNLFINRNGKWEHLKEGQSLSAKELRQNV
QLRLEGIDVVKDWDGHVTVTLEVTDGGATSQAHLKAAPLITQNHLQKLQTLYTLTKRSSG
RLTSEIAGLASKAAFKA---PFGDREVWVQDSFEPMYQVMPTENMRVMLKTDQDKTSIYQ
ALYGLRGPGVGILDI-GANYTLDSGGNIETLPPMPGYPAGRILMGKRTAASESIRDFFTA
QKVQKPIYLDTSFLSVGHIDEMITTVPANTKLGWKLVVSSPQAGLEIFKKLQAEGHGKEQ
LMSHNTIDGALEKGRADWVNGNAERIIQKNIDIIKKETGITDADIIRVPVFYRAEYAADF
IPNAVNGVVANKTFIAPRQFGPVIGGKDLYQEAVEKAFAQAGMKVLYADTYRLYVHGGEL
HCGTNAIREATPYFL

>B_A0A4R4ZMW7_9ACTN
-STSGALMI---------GAPLGTSPLLRTDSSYGLFLANLDDDAGRCRCNDAADTVVNG
HKDLARIHTIPQPTVPKSAVGSLRI-SQPDRVHLFIKR-AAWELVTPDTKLTADELRRGA
ELGLEGRDIIRDWDGSIDVTLTVSGGG-SSTVTMHEAPVLTQLNTQKLEQVITEKAEDGK
QWRSEAASDIKKAGVSGGLRQLDLGDQWAQDIFEPAYTSIPGPGMKLLIGSANSRVASRI
IFTELSGADVGGVHVEHENSSYDSMGNLETIPATSQYPNGRVVIGGDSKTAPEMLTLLKS
QGLQDPIKLDTSWLTIGHVDEFIQFVPVPGSLGWKAVVADPTAGLKLLQQVKIAGHGGDK
LHGNRSTNEFLADKQFVETNERAADRIAANLAVLREKSGLTEADLVRLPALYTARDALAE
VPGTVNGLVLNGRYIAPKPFGPLLGGKDIFADAISKAFHKIGYQVTYVNDLTTHVSEGEI
HCATNTLRDLTNRWW

>B_K6VRD2_9MICO
PLGKGSVPIELRVDANRDGKVDDNGQEA-TVERGAVFLANVDDDAGRCECHDGTDDIVNG
PEDLAPIRTVP-RDVPEDATAQVKVGAAAERTRLFLKRDDQWKMITEKDQITAAELKKGL
VLGLEGRDVLRDWDGVAEVHISVTSGGNESTVKLRQAPLLAQHAAQKAVTVFIGPEESAP
GFKDGLKKLVEAEGA--TLNQLTDDDLWARGLFEPMYQQLPTETMRVLALSDQ-RDANRS
VYR-LRGQDVGVIRTG-SEETLNSMGNHENLPPHRNFPLGRPLVGHRLSRSEATTKFFRA
QSNAEPLILDVGFLRTGHVGEIVQVVPADTERGWRIAVADPKAGSELVDRLLKDGRGGQP
YARN-SLEQTWN-PATRRHNANAAEIMTKNVDRLRQALDLKDDEIIRVPVLFRTAYVTSL
LPNAVDGLVLRGKIVLPEEHGPQDQGKDVLQEAVKEAYTKAGLEVAFLDDRRLHIDEADI
HQGTNVFREMTSP--

>B_A0A1L6M1D4_9DELT
-GSTPQPVVALYVDADRDGVVDDAHRNDFDDKVGASFLANLDDDDGD--IADAEDDVING
DADLARFRVAPFPDAPAGAVGKVGVAASAPAVRIFKKNDGTWVAIAGEATLTTDEVKAGV
ELGIEGRRFRSEWSGDVDLTLKILDGGGIDHARMRVAPWVLFGNLSSFDTVWANNA--SS
VFVKGLGDASKQAGVTL--NTIKNDDQWTQDIFQTAWTAIPGPGMRIANARPWDQVDAYL
PITWLKGPDRGIIEIYKSGETYDSHGNHDLIPAYESFPLGRIITGS----LTETGAFYDA
QQLQAPLVVKSDWLYVGHIDEFLSFVPAATPRGWKLLCASPRLARQMLEQAQTDGHGDVH
MFVGTSIDDALADTDLMGWSQEAQAEIDAVVAQLKDEIGLADDEIIEIPTIYEEIGKVAW
NPGLVNMLVMGNVIAPPDPFGPVIDGVDIFKKEMTARLGGKGLQITFVDDWTYHILDGEV
HCGSNPEASASSKWW

>B_A0A1W2EWG5_KIBAR
------------------GALAVAPHTGVEVARGGVVLPNIDDDGRRCACNDSTDEVVNG
IRDLTTIRI-PY-------SARISI---TGPARAFVKHGNDWQLVRPGDRVRG-------
TVGIEATEVKPS-----RIEVKV----GNQVVPLRIAPLRTHTHLQKAQEVLVTDDLAKP
GFLKQLEESSPV-----PVRRVKTADIWTQDVMEPAYVTA----MRVIIRTPLNE-----
----LRGPDIGTVRMAGPGTSVNAGGNIETIPPYPGRPEGRVVMGKRPDENT---ELF--
---DDPLLIDTSWLANAHVDEFVQFLPKP--GGWRMAVADPMAGLEVLKGM----PGDAK
LVDGPTVAQVLAE---TEANEIAARRIEENLAALRRETGVT--DVIRIPALFEHIGMGGL
VPTAVNGIVLDHRYLAPDPHNSA------LRDAITKAYRKAGYEVGFVDHWRHHAGGGGL
HCATNVLREM-----

>B_A0A0N9HSN4_9PSEU
--------------------------MEVQVARGGVVLPNVDDDDLRCGCNDSTDEVVNG
SRDLTTVRL-PY-------RAAVDV---RGPAHLFVKRGDGWKLVRPGEKVHG-------
TLGVEATAVTPD-----RIELTI----GKKVVPLRVAPLRTHHHLQKAQEVLVTDDLAKP
AFLQRLDEASPV-----AVRHVKMADIWTQDVLEPAYAVA----MRIMIHTPLAG-----
----LRGPDIGAVQVHGPGSSVDAGGNIETIPPYRGRPEGRVVMGNRPDENAGLRALL--
---GDPLLLDTSWLANAHVDEFVQFLPKP--GGWRIAVADPLAGLELLRAL----PGDTK
LVDGPTVAETLAN---TGANEVVAQRIEENLAVLRKETGVT--DVVRVPALFEHIGMGGL
LPTAVNGIVLDNRYLAPDPHNPV------FRSAITAAYAKAGYAVDFVDHWRHHAGGGGL
HCATNALRAM-----

>B_K6WBV9_9MICO
AATVSGAPSSFSAEASREGKKSDKGQRVRLTSETKTVLPNVDDDSGRCVCHDGADNVVNG
AEDLTLVTLPAIKDVDGKATATLSVDKAKGKVRVFVKEGDKWSALTLPAKLTSAQLKAGV
TFGVEATDVIRDFDGKFSLDLKVDEGGSKASLELQVAK-LTPFSTQKVEQVVTLSSSDSD
KDRVWPREEMKQSGSKVPLKTVNAIDTWNQDHFEGMYASMTQG-IRVLALAHY-NIAGKN
EWYGFRGKDVGVIALT-GDTSLEGMGNVEGIGAYTKHPAGRLIMGHTEKHSQVQRSFFES
NAAQKPIYLDTSFLTVGHVDEFIQVIPAKNERGWMFAVAHPKAGVELLKKVDGAGKGDQT
LITVAKVKDALKDADFLKANEIGQQRIDANVEILKKELGFNDSDFMKLPIVMKRANLDFA
MPDAVNALNLGGRILVPQQFGPKLDGKDVFAEAVKAEHAKHGGKVTFVDTLHLHTAGGEI
HCGTNVFRKIPVPAQ

>B_K6VQ14_9MICO
AV----PPVALQE------DVDGAARRIALLSETRTVLPNVDDDSGRCACHDGADNVVNG
PEDLTLVRLPAIKDIDRKATATLSVAKAKGKVRVFVKKGNGWTPLALPARITAEQLRAGM
TFGVEATDVIRDFDGAFSLDLQVREGRSRARLDLQVAK-LTPFSTEELEKVVTLRSTGNQ
SSPNWPAADIRKIGSTVPVRVVDGVSQWSQDHFEGMYASMDQG-IRVLALSHR-NIPGKN
EWFGFRGKDIGVIALT-GDTSLESTGNVEAIGAYTTYRAGRLIMGHTPHNSQVQRSFFES
NAEQRPIYLDTVFLSVGHVDEIFQVVPARNERGWVFATASPQDGIALLKKVSAAGQGGQR
IANPLTVDEALKSPDFVRANEIAHKRIEANVNTLKRELGFTDKDFLRIPVLFERSNLRAA
IPSGVNGLPLDQRMLVPEQFGPKLNGKDVFAEAITAAHAKDGKRVGYVDTYYYHLFGGEL
HCGTNVFRKIPM---

>B_D8FU62_9CYAN
SSVTPPLGFSFLGDTNRDGIIDDQKREKWSFSSGALILFNHDDDDRK--IPDWQDRKVNG
ERDLAPITLKLSEEFVGS-QIFLTATAALRHVNIFQKTNDGWRIVDISGK-EPLVFDREM
VLGVEAKQFRRNWSGVIALKATAVKNGAADTIQMGVSPWIVSPNTAPVKEIHVSDRVQNS
DFVAQIKQAIEPTDTKTKI---IPDSIWLQETKEIGYVQIPDKSFNSALK----RGGDNQ
S-KSLLGRDFGTFEIGQLNQWADGYGNLEVTPPLAGYPMGRVYYGNSGTANPEVVDFIKA
QQVQGPVDIDTSWLLIRNADEIISFIPNNSG-QPLLMVVSPEAGVKLLEELAKKGYNDAI
VNRDTTVRAALNNKSLIQHNLYLQEKINPLLSKLKKEFQLTDDRIIQVPAMFG--SGYAW
WPNMVNSVAVNGQLLVSNPRGPMIDGQDYTQEKFRQLVAPSGITVNFLEDKYYHELRGNT
HSATNTIRQGVKPFW

>B_A0A1C0VR16_9CYAN
PSLTPPAGFSFLGDTNRDSIVDDLGREQWSLSNGALILFNNNDDDRK--IADWQDRKVNG
DRDLAPISLKLSEKFANS-QIFITASAAIPHINVFQKTADGWQIVNISGQ-EPLVFDRDI
ILGVEAKQFRRNWNGTVILKATAVKNGASDKIKMGVSPWILSPNTAPVKEIHVSDRVANS
EFISQIKQAIEPTGVKIEI---SNDKVWLQESQEIGYAQFPDKSINVSLK----QPNEKN
P-KPLLKRDLGSFEISQLNQWVDSYGNLEVTPPLPKYPMGRVYYGNSGTANPEVVDFIKN
QGIQGPIDIDTSWLLIRNVDEIISFIPNNSG-QPLLMIVSPAAGVKMLQELAAKGYNNAI
INRDTTVETALKNKSLIQHNLYLAEKINPLLEKLKTEFQLTNDRIIQVPAMFG--SGYAW
WPNMVNSVAVNGQLLVSNPRGAIIEGEDYTQGKFRQLVAPTGINVNFLDDKYYQELKGNT
HSATNTVRQGVNPFW

>B_K9VBY7_9CYAN
VAAASPSNFFFAGDTNRDGQINDAGKEQWSLSKGALILFNDRNNDRG--IPTWKQTKVNT
PRMLSQVNLTLSENFKTS-QLFITASIASPHISVFQKTGDGWQPVDISGA-KPLVFSTNI
VLGVEAKQFARNWNGTVNLKATALNNGASTTIQMGVSPWMIPPNTAPVTEIQVSDRSVNS
EFISQLKQAVEPTGAQVKI---LQDRTWMQDTQKNGYVQLPDKSFNVAIKSNSEQDKNPP
V-KSTQNRDLKVFKIGNVSQWSDGYGNLQVTPPIPGHPLGRVYYGNSGNANPEVLDFIQA
QRIQGPVDIDTSWLLTRQVDEIINFIPTQTG-QYVMAIASPEAGVKLLQELEGRGYGDVT
INRGTTVSAALKNRALIQHNLYLKQKLNPIIEKLKREFLLRDDQIVQVPVMFG--SGYAW
WPNMVNSVPVNGKLLVSNPRGPMIDGVDYTQERLRQLLLPAGVSVSFLDDRYYQELKGNV
QSATNTVRKPERPFW

>B_A0A2T1G4S6_9CYAN
LPAKSSSNFLFAGDTNRDGEINDLGKEQWSLSSGPLVLFN-DKSSGP--IPVWQQTKVSA
PRMLSQVHLKLSDNFKSS-QVFITASLASPHISVFQKTSNGWQAVDISGT-KQLVFSTDI
VLGVEAKQFARNWNGLINLKATAINNGASNTIQLGVTPWIIPSHSAPVTEVQVSDRSANS
EFISQLKQAVEPTGALVKV---IQDRTWMQDTQKNGYVQFPEKLFNVAVKSNSNPTENNP
P-KSSSDRDLSVFKIGKVNQWADGYGNLQVTPPIPAYPMGRVYYGNPGNANPEVLDFIQA
QRIQGPVDIDTSWLLTRQVDEIINFIPSTTG-KYIMAIASPEAGVKLLEELAAKGYGDVI
INRGITVSAALKNSALIQHNLNLTQKLNPIIEKLKREFLLTDDQIIQVPAMFG--SGYAW
WPNMVNSVPVNGNLLVSNPRGALIDGKDYTQERLRQLLLPFGVNISFLDDRYYQELRGNV
QSATNTVRKGERPFW

>B_A0A2G4F1H4_9CYAN
FPATPSSNFFFAGDTNRDGEINDVGKEKWSLSSGALVLFN-DKSSAP--IPVWQETKVSA
PRMLSQVHLKLSDNFKNS-QIFITASLASPHISVFQKTADGWQAVDISGT-KQLVFSTDI
VLGIEAKQFARNWNGLINLKATAINNGASNTIQLGVTPWIMPSNSAPVTEVQVSDRSANS
EFISQLKQAVEPTGALVKV---IQDRAWMQDTQKNGYVQFTEKLLNVAVKSNSNSTENNQ
A-KSNSDRDLSVFKIGKVNQWADGYGNLQVTPPIPAYPMGRVYYGNPGNANPEVLDFVKA
QRIQGPVDIDTSWLLTRQVDEIINFIPSTTG-KYIMAIASPEAGVKLLEELAEKGYGDVT
INRGITVSAALNNQALIQHNLNLKQKLNPIIEKLKREFSLTDDQIIQVPAMFG--SGYAW
WPNMVNSVPVNGSLLVSNPRGALIDGKDYTQKKLRQLLLPFGVNISFLDDRYYQELRGNV
QSATNTVRKGERPFW

>B_A0A3N6QPH8_9CYAN
PAYSLSPGFTIYGDTNRDGELDDSSREKWTLSEGALMLFNSDDDNGD--IPDWRDREVNG
KTDLALVNIQVAENYQDA-QIYISTTDASDYINVFQKTEYGWQPVDISGT-EALISREKV
VLGVEAKQFARNWKGVVKLTAIAEKNGASDSIQIGVVPWLMSPNTAPVKELHVSERFGNQ
EFVAKIKQIVERTGAKAQI---NSGTTWMQDTKEIGYVQFPSQGMNVVLKANRPGENDQY
A-RSLLKEDFGWFEVGKLNRWADAYGNLEVTPPLPGYDLGRIYYGKAGEVNPEIVDFIKA
QKIQGPVDIDTSWLMIRHVDEIISFIPSKFG-KPLMLIVSPEAGVKLLEELSLQGYGQAA
INRGTTVRAALKNQKLIQHNLYLREKLDPLIDKLKREFNLSDDQIIQVPAMFG--SGYSW
WPNMVNSVVVNGELLVSNPLGALINGRDYTQEKFRRLVADASLNINFMDDKYYQNLRGSI
HDATNTTRLGNNPFW

>B_Q10V73_TRIEI
PAYSLSPGFTMYGDTNRDGKVDDSGRENWSLSEGALMLFNNDDDNGD--IPDWRDGDVNG
ENDLAIVNIRLAENYRDA-QIYISTADVNNYINIFQKTESGWQPVDLSGT-EALISRAKI
VLGVEAKQFARDWKGVVNLTAIAKKNGASDSIQIGVVPWLMSPNTAPVKELHVSERLANQ
KFISKITEIIEKTGVTAKI---NPGTTWMQDTKKIGYVQFPTQGMNVVLKGNRLQENDQY
A-RSLLKENFGWFEVGKLNRWADAYGNLEVTPPLPGYPMGRVYYGKAGEVNPDIIDFIKA
QKIQGPVDIDTSWLMMRHVDEIISFIPSKTG-KPLMLIVSPEAGVKLLEELSEENYGKAA
INRGITVRAALKNEKLVQHNLYLREKLNPLIEKLKQEFNLSNDQIIQVPAMFG--SGYAW
WPNMVNSVVINGELLVSSPGGALINGRDYTQEKFRRLVSNSSLNINFMDDQYYQQLRGNV
HDAVNTTRLGNHPFW

>B_A0YJ74_LYNSP
SDVPQFPGFEMYADTNRDGVISDVRPTQWSLSSGPLMLFNNDDDDRD--FPDWKDQIVNG
KYDLAEVHFKVSPEYQGS-EIFIQTTQAEPFVNIFQKTAGGWVPVDLTGE-KALIFNQDI
ILGVEAKQFAQNWTGLVRLTAVARRENASDSIQIGVAPWMMSPNTAAVSEVHVSDRGANR
EFITQVKQVVEPSGATTKV---TQETAWMQDTTEIGYVQFPGENYPVALQGNRSGESDDY
A-QSLMNRNFGSFEVGELNQGLDWYSNLEVTPPLSNYPMGRIYYGKAEEEHPNVVEFLKA
QQVQGPIEIDTSWLMVRHVSEIINFIPSQTG-EPLLLIVSPKAGVELIEELGEKGYEGAA
INRGTTVRAALNNRLLVQHNLQLREKIDPLLKKLKRELNLDEDQIVEVPVLFG--SGYAW
WPNLINVVSVNGELLAPNPRGALIDGRDYAQEDFKRRLVVAGLNVNFLDDSYYQELKGDL
YTGTNTTREGQQPFW

>B_A0A1J1LI70_9CYAN
SANPQFPGFKLYGDTNRDGVVNDQRPEQWSLSVGPLVLFNNDDDDRD--LPDWREKGVNG
AEDLAIVHFKVSQDYNGS-ELLMSVEAARPYINLFQKTSTGWKAVDLSGT-TPLEFSSDI
ILGVEAKQFAQNWSGLINLKATARKQGATDTISMGVAPWIMSPNTAPVSEVHISDRGDNQ
AIVQEVKTIVEKTGANVKV---TPATLWMKGTQEIGYVQFPNTEYPVVLKGNRSTESDDY
A-QSLMNQNFGWFEVGKFNQWADWYNNLAVTPALPKYPLGRIYYGTADNVNPEVLEFLKA
QKIQGPVAIDTSWLMVRHVDEIINFIPSPSG-EPLMLIASPGEGIKLLKDLEKQGYEGAA
INRETTVRAALNNQLLMQHNQNLKQKIDPLINQLKKEFNLRTDQIIEIPAIFS--SGYAW
WPNLINCVYVNGELLVSNPKGPLIDGRDYTQEYFKRRVAVAGINVDFLEDDYYQELQGNI
YSATNTTRLGEQPFW

>B_A0A073CND7_PLAAG
SANPQFPGFKLYGDTNRDGIVNDQRPEQWSLSLGPLILFNNDDDDVN--LPDWRDKIVNG
AEDLALVHFKVNPEYKGS-ELFLTVEAAQPYINIFQQTSTGWKAIDLSGA-TPLEFGSDI
VLGVEAKQFASNWSGLVNLKAIARKQGATDTISMGVAPWIMSDNTESVSEVHISDRGDNQ
TIIKDVKTIVEKTGAKVKV---TPETLWMQGTQEIGYVQFPKPEYPVVLKGNRSEESDDY
A-KSLMNQNFGWFEVGKFNQWADWYNNLAVTPALPDYPLGRIYYGTADNVNPEVVEFLKA
QKVQGPVAIDTSWLMLRHVDEIINFIPSASG-EPLMLIASPEEGVKLLKELEKQGYEGAA
INRGTTVRATLNNQLLIQHNLNLKQKIEPLINQLKTEFNLRNDQIIRVPALFS--SGYAW
WPNLINSVYVNGELLVSNPKGALIDGRDYTQEDFKRRVAVAGININFLDDEYYQELQGNI
YSATNTTHVGEQPFW

>B_D4ZWE6_ARTPN
SAEPKFPGFALHADVNRDGVIDDMRPSQWSLSAGPLILFNNDDDDRS--IPDSHDRIVNG
EYDLAQIHFKISEEYQDA-DIYISVEASRRRINMFQKTIGGWKYIDLSGA-SPLEFSPTI
ILGVEAKQFAGQWSGLVNVKAIARKNDASDQIQMGVAPWIMSPNTAPVSQVHISDRGVNQ
DVVEALQDAIAPTGTPTRI---TPETVWMRDSTAIGYVQFPSPDYNVALSPP---GGGDY
A-RSLLGRNFGWAEIGEPNQWLDFYGNLNVTPPLPGYPMGRIYYGKADGENPDILAFLEA
QQVQWPVEIDTSWLITRQVDELITFVPTASG-KPLMLVVSPQEGVNLLRQLAQTGYEGAA
INRSTTVRAALNNELLIQHNLRLRDKITPLINQLKEEFKLNDEQIVEVPAMFG--TGYAW
WPNPVNSVFVNGKLLVSDPRGALIDGRDYTQEDLQRRLAIAGLEITFLDDTYYQNLRGSL
NAGLNTTRIGEQAFW

>B_A0A2T1DDG0_9CYAN
SPNAAADRLLIFGDTNRDGVTSDLDHQDWSWAKGGLLLANVDDDDQD--HPDWQDQVING
SQDLATVRVYLPSGLRQDQQVYIEVGAAQSFIHIFQLLDDAIAFIDVANP-SPEHLTDQL
DLGIEAKNFAQNWDGFANIRVVVRDTGASDQTRLRVAPWVMLPNSARTTDVYVSAGYENE
TMRSQLQQHLQTLRANL---EYTTEEMWMQDTMEIGYQEIPGH-MHVVLRANR--DADRY
P-PTLLAPGMGYITIGEGDHLADWLGNLEVSHPVPGFPLGRIYYGRNTGVQSEMVRFLEM
QQVQSPVWVDTSWLSIKHVDEVFNFVPGPEGEAY-LIINSAALGVEQVQNLEALGAGDLE
I--GFPVYEALNY---VEVNQQLQQRLNPILEKAKQDFHLTDDRIIQLPILYSDTEAYGL
WSNPVNSIYINGTVIAGDPLSPPIEGQDYVQQTIQQQFNSIHIPVQFIDDWSYQENKGNV
HCATNARKQPVSNLW

>B_A0A1U7CRS8_9BACT
GASAPSTNIRVYADLLHEGSVGD--P----VERGPTSVADLDEIQAE-------DPRFEG
-GELARVRVETPPG-----AGVLRIDIGENRIRLYRRDAHGWLRLGPDHVFSLADGDRVI
EIAVAVVYPKRPWASSFTLEIGLQGAG--VRIPCRVAPFLIPSPLDPVADVLIVDHKATE
ATVEAMKVQAATVGFRL--VQGRRSDMWMQDTIQPGLFAYPTPEMNAALIGGR-RELDAR
VRETLQKCGFLTVQPG-STAWTDRYGNLEATPPHVRFPYGRILTGRQGGMHPDVLKFLEA
QGLQWPIVIDTSWLMIGHVDEVVQFVPAKNEAGFRVLLPSPRAARKVLDAAVGRGLGDVA
VFAGTTVGELRRSVAASDENRRVDANIEAVEKHLALELNLDQADFVHLPVLFDHG--VAV
IPNGVNGLVANGHFLVPDPHGPMHEGKDLFAEAIVSALDACDVKVAFIDVWDYHIRAGEL
HCGTNAIRRLDPAWW

>B_A0A2U1A3B2_9BACT
SGKATIIQADIDADVSRDGIIDDMNETVATIAAGAMFNVNYDRDGVRMFINDNEDLNIDN
AADITPFVIRKIMNLPPSFKVFLKALEDIQSVHVFKKIQGAWGGLGSEIDITQGDGAGNV
QFGLEGLFFRTGFDGVVNFTLEVRDGAASDEIALKVAPWIMVSHSQPSEQVWVLDHPSNA
TMRLNASADPGYAGLDAQMTAGVDASQWIQDHLEIGYYQRPGG-DHCVFRLPYSASQPLW
PEKRLLGPDMATFQLKEGIGSGDFGGNLEVFPPNAIHKNGKIVIGS----SPQLFGFLTD
QEVQAPFSVNTHWLAVGHVDEIFGFTGNPNE----VVIADPGEAYSLMNGIAPANRGKSL
FFAGITVEEVLADTELRDLNNVDQTEIDAIRTTIGTQAGMA-VNFIKVPTIYMGMSGEAL
TPGLANFQSVNGKLYFPRQFGPKAAGEDLFEKMTVNRVP----NAVFTDDWDYHAQMGEV
HCGTNTVRTLAFFWW

>B_A0A0B4XM96_9GAMM
VGEAKILRLDLDADTSRDGLIDDTGEDDWVKARGAVFAVNLDRDGGRTAFDDHEDFEING
AADITPFVIRNPTSLPPSVKVFLRAQEDIESVHVFKQISGAWGALGGELDITRGGGPGGI
TFGLEGMFFR--FDGEIDFTLELRDGGASDQIRMKVAPWIMLPHSQPSESVWVLDDPGNA
SFRETASAEAGYVGLDHQMAGLAEATQWFQDHGEMGYYERPGG-VQAGMRLPYARPQPPW
IQTRLLGPDFAIFQMG-GGGAGDYGGNVELLPPTPAFPLGRIVVGD----SDALFDFFAS
QEVQPPFEVPTAWLSVSHVDEIFGFSIVDGE----VIVASPAEAWTQLETIPVADRGRSV
LFAGITVAEVLGDTEMHAFNLITQDKIQDVIDALNAAAGVP-LTYIEVPTLYVGAFSVAF
TPGAPNFQPVNGHYYFPRQFGARVSGDDIFEVLIRGLLP----NVEYVDDWNYHRLDGEV
HCGSNVVRQPGLDWW

>B_A0A1H6F1N9_9ACTN
-----------------------PGR--------AIVLANLNLDRGI--ALDSRDDEING
ADDLTRLPRPAANGVTPDSTFVALLGGDRNRVRLFGPVGGKWQRLGAATEYTA------D
ELLIESLTLPRN-GKEIRLEWGYR-PGVLEPRVVTIAPLLLPSNLEPVDRVYMT-LYDLA
EVIAALREVLGPDGVRY--LPFDPSDPWTQDEVKIGYCLLPGP-TQVALHNPRGRDLGPW
VSRLLPGKELGLFNDL-ADDSISYGGNLEVSPPVERAPFGKIILGRAPGRAPGYRSFLEA
QGVQPILPLDVSWLAVGHVDEFVTVVPSRDRRDFRVVTASPQVAVDLLLAAKA--YEPTD
LFRGRSVADVLGIH--QEFNENLRQKMLLIEERLRTQLDLGEGRLLRLPVLFAKPWTTAY
TPNLVNLVVLDDLVLLPRPLGPRIFGIDLFEAYACCALERLSLRVRFVEDWDYHMGLGEL
HCGINVQRTPEIPWW

>B_A0A239GP69_9ACTN
---T---AYRLHADFDRDGRLS-PG--EWAAPPGALVSANLDDDARRLP--DAVDRELPG
-DALVEITAAPG-------PLFVVLGADALRCAVIDAT-GR---LAGRFRLVG------R
RLALEAVDLPAPLDGRVTVWLERDDGGVEDEVLFTVSPFVLIGNAGALERLYMCQVTANG
PAVAEVQAALQPLGVPLTLIMEVHGDSWIQDQYQLGFTETP--DLRVLLHAPRNRTTGRL
GFPGLREAEVGRLEKR-WHSSHNFGGNIEVGPPHAKAPAGVVVVGNQDGSDPELLAFLQA
QGRQRMLEIDTSWLDVGHVDEVLAFVPDRDSQKGAVLRASPFVALRLVEAARREFPGELT
YLRGTSIPAGISI-ELRGTNEDLKGQLTETEEKLTTEYGAIP--ILKLPVIFDDRQTAAF
TPNLANLQVAAPWLLVPRPHGPRLAGVDLFEAWTEAVADRIGYRVSWVEAWYYHVRLGSI
HCGTNVLRTPGLRWW

>B_A0A0Q7Q0Q6_9GAMM
---A---DYELHADYNRNGRLEHRG-----ATPGVIVVADLDADGRRLPMLD--DAVITA
SN---TLRLVVNAAAPAGARFFLRPGFARIRLRLFDS-GGQ---LPTPIAMTA------L
DVRLTAKTLPSP-DGAEEIRLLSVDGGQHDEARFTIAPFVILDNASVAVRTYVCDSPGNQ
PSVIELEAAHRVLGVPL--VLDVAGDTWLQDQFQHALMQGP--DRQVMLHLPRNRQPQRI
TFRQIRGLPVGTAQIESMHHSSNYGGNIEASPPIGDAALGKLVIGNGERDDPDLLRLLYL
QRKQPVVQLNTTWLDVGHVDEIMSIVPDRRGANFALLCASSGLAMRLLRAAQACYLGSLS
MFRGITVSELIYGESMVSTNDFITQYLAPMGDVLRTAFPQVR-----MPVVFDRVSTSAF
TPDVVNLQPINGRLLIPRPYGPRIGGVDIFETYIHAVAAELDVPLTWIDSWHYHVHAGGI
HCGTNVLRMPSAPWY

>B_B4VNJ2_9CYAN
---G--IHI-IYVDWNNDGQMNDSAKENWNDSLG-------------C----STD----T
---LSKVYLYGL--LSDDC---------PENPPIY--EDGN---LGQ--KLTPLNWKEGL
SHQIDTINKSRQYDASLYITLKVIDDSFTITKKIPKQPWLMLSDVHPCKKLYSCSVYDHQ
NGLDKLESSSQNVGFGNKVLKF--G-RW-KDSW----YDSPHKD--TDINSAMKRKLANS
VYQILFDRNYGNFT--PATPKIDNSSHSYIYSPKVKSPFGKIILGDSNWGDNNTREFFFS
QKLQPCLPIDTSWLRVGHVDEILSVIRDNDQ-KCRLVYASTELMIDLLNKLKQVNSYSLS
FFKGRQLSYFLEEYKI-NFNRKIREKLSPTKEILKKCLNISSEKIIQIPVFFESKSTRAE
TINLVNIQIINDHLLIPCPLGPRVKGVDFFEEYLKLALKPLGKPVHFVNTL-YHIEGGEI
HCATNALRQCPTEWY
