# Supplementary material for: Citrullination Was Introduced into Animals by Horizontal Gene Transfer from Cyanobacteria
Source: Mol Biol Evol. 2021 Nov 3;39(2):msab317. doi: 10.1093/molbev/msab317 (PMC8826395; doi:10.1093/molbev/msab317)
Supplement: msab317_Supplementary_Data [file msab317_supplementary_data.zip › Suppl_File_4_Full_Trees_newick.nwk.txt]

#WAG+R5+FO
(Ajellomyces_capsulatus_strain_ATCC_MYA2454:0.1874857120,Paracoccidioides_brasiliensis_strain_Pb18:0.2034284693,(Fusarium_oxysporum_f_sp_raphani_54005:0.6412038950,(((Cordyceps_militaris_strain_CM01:0.3979917318,Metarhizium_robertsii_strain_ATCC_MYA3075:0.5345969788)98:0.142620,Trichoderma_harzianum:0.5935119152)100:0.224205,((Nocardia_brasiliensis_ATCC_700358:0.8067436083,(((Streptomyces_bottropensis_ATCC_25435:0.2979282292,Streptomyces_glaucescens:0.2251238119)100:0.267550,Streptomyces_clavuligerus_ATCC_27064:0.4058765541)99:0.236904,((((Chondromyces_apiculatus_DSM_436:0.0956394244,Myxococcus_xanthus_DK_1622:0.1146435209)100:0.783997,Streptomyces_mobaraensis_NBRC_13819:0.9564115804)87:0.276967,(((((((((((Alligator_mississippiensis:0.0842254811,Chelonia_mydas:0.1010823215)99:0.024044,Gallus_gallus:0.2808280542)100:0.070901,((Homo_sapiens:0.0016830943,Pongo_abelii:0.0000027745)100:0.054023,Mus_musculus:0.0274067123)100:0.168696)100:0.151753,Xenopus_laevis:0.3954947605)100:0.211501,(Astyanax_mexicanus:0.1948671114,(Oncorhynchus_mykiss:0.1597944995,Tetraodon_nigroviridis:0.2799875889)99:0.084572)100:0.251863)89:0.051366,Callorhinchus_milii:0.3991762873)100:0.228507,(Branchiostoma_floridae:0.4446995943,Priapulus_caudatus:0.5939139418)73:0.117537)100:0.296952,(((((Calothrix_sp_PCC_7103:0.1955283545,Stanieria_cyanosphaera_PCC_7437:0.2080813940)83:0.040995,Gloeocapsa_sp_PCC_7428:0.2107199405)98:0.042676,Chlorogloeopsis_fritschii_PCC_6912:0.1207402984)100:0.167637,Cyanothece_sp_PCC_7424:0.2058713868)100:0.176907,(Cyanothece_sp_PCC_8801:0.3012708288,Cyanothece_sp_ATCC_51142:0.5013464162)100:0.146927)100:0.342785)99:0.212475,(Limnoraphis_robusta_CS951:0.5626438525,Microscilla_marina_ATCC_23134:1.2911259497)99:0.330308)100:0.484447,((Lysobacter_enzymogenes:0.7266944061,Leptolyngbya_sp_PCC_7375:1.4972775398)97:0.146498,(Thalassospira_profundimaris:0.4190404226,Thalassospira_xiamenensis:0.6046172969)100:0.993818)87:0.161095)59:0.172605,(((Arthrospira_sp_PCC_8005:0.3898682960,(Lyngbya_sp_PCC_8106:0.3385308740,Planktothrix_agardhii_NIVA_CYA_126_8:0.2841762867)65:0.064531)100:0.143895,((Oscillatoria_nigro_viridis_PCC_7112:0.3850931785,Oscillatoria_sp_PCC_6506:0.2470483070)99:0.153449,Trichodesmium_erythraeum_IMS101:0.4016026599)73:0.048259)86:0.175282,Oscillatoria_sp_PCC_10802:0.4256592154)100:0.996839)100:0.779324)89:0.187321,(Kineosphaera_limosa_NBRC_100340:0.9941022452,Austwickia_chelonae_NBRC_105200:1.2238731613)100:0.364494)83:0.084198)99:0.150065)99:0.156507,(Madurella_mycetomatis:0.6311818287,Stachybotrys_chartarum_IBT_40288:0.6162689287)100:0.380319)99:0.182415)97:0.126071)100:0.398634);

#WAG+R5+FO_fb
(Ajellomyces_capsulatus_strain_ATCC_MYA2454:0.1869933882,Paracoccidioides_brasiliensis_strain_Pb18:0.2027437963,(Fusarium_oxysporum_f_sp_raphani_54005:0.6392975861,(((Cordyceps_militaris_strain_CM01:0.3967230998,Metarhizium_robertsii_strain_ATCC_MYA3075:0.5329214400)91:0.1422069498,Trichoderma_harzianum:0.5913865879)100:0.2234496042,((Nocardia_brasiliensis_ATCC_700358:0.8040128310,(((Streptomyces_bottropensis_ATCC_25435:0.2967526074,Streptomyces_glaucescens:0.2248231531)100:0.2663844890,Streptomyces_clavuligerus_ATCC_27064:0.4048412120)99:0.2363685828,((((Chondromyces_apiculatus_DSM_436:0.0949723956,Myxococcus_xanthus_DK_1622:0.1148045797)100:0.7794500546,Streptomyces_mobaraensis_NBRC_13819:0.9526437035)84:0.2747504871,(((((((((((Alligator_mississippiensis:0.0840789929,Chelonia_mydas:0.1008745708)89:0.0240096202,Gallus_gallus:0.2803146832)99:0.0707358318,((Homo_sapiens:0.0016798261,Pongo_abelii:0.0000027753)100:0.0539169796,Mus_musculus:0.0273460867)100:0.1683053423)99:0.1515283563,Xenopus_laevis:0.3945633140)100:0.2107049716,(Astyanax_mexicanus:0.1942833666,(Oncorhynchus_mykiss:0.1593983324,Tetraodon_nigroviridis:0.2793736531)86:0.0845965476)100:0.2512258490)70:0.0513123594,Callorhinchus_milii:0.3981773583)100:0.2273275563,(Branchiostoma_floridae:0.4433103988,Priapulus_caudatus:0.5926235896)53:0.1174816929)100:0.2958301991,(((((Calothrix_sp_PCC_7103:0.1949906587,Stanieria_cyanosphaera_PCC_7437:0.2075815352)55:0.0409343043,Gloeocapsa_sp_PCC_7428:0.2101914177)69:0.0425791934,Chlorogloeopsis_fritschii_PCC_6912:0.1205037807)100:0.1671396246,Cyanothece_sp_PCC_7424:0.2054179186)100:0.1766149257,(Cyanothece_sp_PCC_8801:0.3003750746,Cyanothece_sp_ATCC_51142:0.4999032350)100:0.1466170826)100:0.3420412593)95:0.2105905029,(Limnoraphis_robusta_CS951:0.5611815983,Microscilla_marina_ATCC_23134:1.2846825054)97:0.3302217285)100:0.4828705175,((Lysobacter_enzymogenes:0.7232568920,Leptolyngbya_sp_PCC_7375:1.4921482549)78:0.1473100635,(Thalassospira_profundimaris:0.4175596871,Thalassospira_xiamenensis:0.6032788009)100:0.9887322405)63:0.1595279274)51:0.1697172705,((((Arthrospira_sp_PCC_8005:0.3891197295,Lyngbya_sp_PCC_8106:0.3275397221)50:0.0578412773,Planktothrix_agardhii_NIVA_CYA_126_8:0.2841601545)97:0.1538590918,((Oscillatoria_nigro_viridis_PCC_7112:0.3787966145,Oscillatoria_sp_PCC_6506:0.2510383064)96:0.1543617790,Trichodesmium_erythraeum_IMS101:0.4002997213)56:0.0478464984)85:0.1694286938,Oscillatoria_sp_PCC_10802:0.4264690668)100:0.9998141567)100:0.7773132141)74:0.1880265631,(Kineosphaera_limosa_NBRC_100340:0.9885378407,Austwickia_chelonae_NBRC_105200:1.2170235008)97:0.3635312206)68:0.0834498065)91:0.1489266801)96:0.1562325164,(Madurella_mycetomatis:0.6289009818,Stachybotrys_chartarum_IBT_40288:0.6140409984)100:0.3783639019)97:0.1822975289)88:0.1254214226)100:0.3971831642);

#LG+R6+FO
(Ajellomyces_capsulatus_strain_ATCC_MYA2454:0.2132945296,Paracoccidioides_brasiliensis_strain_Pb18:0.2302902789,(Fusarium_oxysporum_f_sp_raphani_54005:0.7818687096,(((Cordyceps_militaris_strain_CM01:0.4727394930,Metarhizium_robertsii_strain_ATCC_MYA3075:0.6386841074)93:0.1692310685,Trichoderma_harzianum:0.6996678360)100:0.2619342236,((Nocardia_brasiliensis_ATCC_700358:0.9846959224,(((Streptomyces_bottropensis_ATCC_25435:0.3386049907,Streptomyces_glaucescens:0.2509274913)100:0.3150890228,Streptomyces_clavuligerus_ATCC_27064:0.4708844351)100:0.2895049329,((((Chondromyces_apiculatus_DSM_436:0.1278430707,Myxococcus_xanthus_DK_1622:0.1111266197)100:0.9863799275,Streptomyces_mobaraensis_NBRC_13819:1.2147991793)78:0.3380115638,(((((((((((Alligator_mississippiensis:0.0948631174,Chelonia_mydas:0.1134842918)85:0.0255993538,Gallus_gallus:0.3180463803)98:0.0749930034,((Homo_sapiens:0.0017824638,Pongo_abelii:0.0000023659)100:0.0584608201,Mus_musculus:0.0295743520)100:0.1925783554)100:0.1765030477,Xenopus_laevis:0.4604209039)100:0.2458456859,(Astyanax_mexicanus:0.2259579343,(Oncorhynchus_mykiss:0.1871869257,Tetraodon_nigroviridis:0.3203984754)82:0.0950857115)100:0.2986261005)81:0.0667914040,Callorhinchus_milii:0.4714047972)100:0.2716002355,(Branchiostoma_floridae:0.5329728640,Priapulus_caudatus:0.7147508159)57:0.1465145324)100:0.3670861925,(((((Calothrix_sp_PCC_7103:0.2204260938,Stanieria_cyanosphaera_PCC_7437:0.2331987318)60:0.0451488648,Gloeocapsa_sp_PCC_7428:0.2360652879)72:0.0446905659,Chlorogloeopsis_fritschii_PCC_6912:0.1378881118)100:0.1911853053,Cyanothece_sp_PCC_7424:0.2359017524)100:0.2087859153,(Cyanothece_sp_PCC_8801:0.3527449063,Cyanothece_sp_ATCC_51142:0.6026441417)99:0.1684042473)100:0.4266235163)98:0.2778562707,(Limnoraphis_robusta_CS951:0.6844011263,Microscilla_marina_ATCC_23134:1.6498044594)100:0.4110434539)100:0.6245128384,((Lysobacter_enzymogenes:0.9246447741,Leptolyngbya_sp_PCC_7375:1.9593982329)89:0.2076407175,(Thalassospira_profundimaris:0.4820376073,Thalassospira_xiamenensis:0.7274082126)100:1.2565413594)76:0.1971080707)55:0.2335564905,(((Arthrospira_sp_PCC_8005:0.4526674381,(Lyngbya_sp_PCC_8106:0.3951728226,Planktothrix_agardhii_NIVA_CYA_126_8:0.3293298380)55:0.0738716110)100:0.1723866199,((Oscillatoria_nigro_viridis_PCC_7112:0.4491451082,Oscillatoria_sp_PCC_6506:0.2892568010)98:0.1793505027,Trichodesmium_erythraeum_IMS101:0.4749577503)56:0.0539138308)90:0.2061661238,Oscillatoria_sp_PCC_10802:0.5289173133)100:1.2802311363)100:0.9836936607)84:0.2383446269,(Kineosphaera_limosa_NBRC_100340:1.2433922421,Austwickia_chelonae_NBRC_105200:1.5344774480)99:0.4513911238)73:0.0897755591)98:0.1856290437)97:0.1875350532,(Madurella_mycetomatis:0.7480336771,Stachybotrys_chartarum_IBT_40288:0.7225286978)100:0.4535606800)98:0.2155302708)82:0.1344648242)100:0.4773711950);

#C20_FO
(Ajellomyces_capsulatus_strain_ATCC_MYA2454:0.1897955613,Paracoccidioides_brasiliensis_strain_Pb18:0.1787207353,(Fusarium_oxysporum_f_sp_raphani_54005:0.6198165167,(((Cordyceps_militaris_strain_CM01:0.3787776874,Metarhizium_robertsii_strain_ATCC_MYA3075:0.5157269082)100:0.184304,Trichoderma_harzianum:0.5014964670)100:0.228808,((Nocardia_brasiliensis_ATCC_700358:0.8019831335,(((Streptomyces_bottropensis_ATCC_25435:0.2822259440,Streptomyces_glaucescens:0.1819785170)100:0.187404,Streptomyces_clavuligerus_ATCC_27064:0.3786479993)95:0.128191,((((Chondromyces_apiculatus_DSM_436:0.0724563908,Myxococcus_xanthus_DK_1622:0.1205291803)100:0.660723,Streptomyces_mobaraensis_NBRC_13819:0.8514974016)99:0.338957,((((((((((((Alligator_mississippiensis:0.0802602946,Chelonia_mydas:0.0903775425)99:0.033491,Gallus_gallus:0.2462456613)100:0.066294,((Homo_sapiens:0.0007280337,Pongo_abelii:0.0008143502)100:0.049056,Mus_musculus:0.0251137748)100:0.141276)100:0.136816,Xenopus_laevis:0.3644030421)100:0.190667,Callorhinchus_milii:0.4209290006)44:0.041869,(Astyanax_mexicanus:0.1632451735,(Oncorhynchus_mykiss:0.1413776801,Tetraodon_nigroviridis:0.2494504668)97:0.096727)100:0.208677)100:0.286096,Branchiostoma_floridae:0.3923496997)49:0.081465,Priapulus_caudatus:0.5172877370)94:0.185317,((((Calothrix_sp_PCC_7103:0.1940294919,(Gloeocapsa_sp_PCC_7428:0.1829942905,Stanieria_cyanosphaera_PCC_7437:0.2015336751)72:0.024098)99:0.059906,Chlorogloeopsis_fritschii_PCC_6912:0.1064703433)100:0.173599,Cyanothece_sp_PCC_7424:0.1507554752)100:0.240823,(Cyanothece_sp_PCC_8801:0.2089545537,Cyanothece_sp_ATCC_51142:0.4919189862)99:0.104964)100:0.404764)96:0.229606,(Limnoraphis_robusta_CS951:0.4492085782,Microscilla_marina_ATCC_23134:1.3366784847)99:0.407429)100:0.412595,((((Arthrospira_sp_PCC_8005:0.3622972164,(Lyngbya_sp_PCC_8106:0.3096603786,Planktothrix_agardhii_NIVA_CYA_126_8:0.2704087867)83:0.069132)99:0.141834,Trichodesmium_erythraeum_IMS101:0.3850485126)59:0.056560,(Oscillatoria_nigro_viridis_PCC_7112:0.3831554698,Oscillatoria_sp_PCC_6506:0.2233546468)100:0.136295)95:0.266048,Oscillatoria_sp_PCC_10802:0.3113795027)100:1.459530)78:0.157308,((Lysobacter_enzymogenes:0.6173425754,Leptolyngbya_sp_PCC_7375:1.9058450394)89:0.148208,(Thalassospira_profundimaris:0.4884510008,Thalassospira_xiamenensis:0.4778990945)100:1.031275)92:0.210688)100:0.983782)73:0.120301,(Kineosphaera_limosa_NBRC_100340:0.8232150127,Austwickia_chelonae_NBRC_105200:1.2358585100)99:0.383393)95:0.105829)100:0.195647)92:0.129469,(Madurella_mycetomatis:0.5219437892,Stachybotrys_chartarum_IBT_40288:0.6331635708)100:0.374691)100:0.173137)98:0.152563)100:0.351468);

#WAG+F+C20+R5
(Ajellomyces_capsulatus_strain_ATCC_MYA2454:0.1924081305,Paracoccidioides_brasiliensis_strain_Pb18:0.2247793877,(Fusarium_oxysporum_f_sp_raphani_54005:0.7413837291,(((Cordyceps_militaris_strain_CM01:0.4587124852,Metarhizium_robertsii_strain_ATCC_MYA3075:0.5872967386)99:0.1657141143,Trichoderma_harzianum:0.6703796952)100:0.2711433421,((Nocardia_brasiliensis_ATCC_700358:0.9869787559,(((Streptomyces_bottropensis_ATCC_25435:0.3242168867,Streptomyces_glaucescens:0.2446104035)100:0.3109287588,Streptomyces_clavuligerus_ATCC_27064:0.4422500138)100:0.2311344212,((((Chondromyces_apiculatus_DSM_436:0.1074760583,Myxococcus_xanthus_DK_1622:0.1149408676)100:0.9988685647,Streptomyces_mobaraensis_NBRC_13819:1.1521590383)94:0.3997104368,(((((((((((Alligator_mississippiensis:0.0891762305,Chelonia_mydas:0.1042193088)99:0.0265288994,Gallus_gallus:0.2972877355)100:0.0729001433,((Homo_sapiens:0.0017171756,Pongo_abelii:0.0000027745)100:0.0574970029,Mus_musculus:0.0264765695)100:0.1798283081)100:0.1509014498,Xenopus_laevis:0.4384969280)100:0.2403095663,(Astyanax_mexicanus:0.2065227650,(Oncorhynchus_mykiss:0.1724737116,Tetraodon_nigroviridis:0.2949018650)94:0.0880215475)100:0.2760685379)75:0.0519303943,Callorhinchus_milii:0.4463111749)100:0.2700110060,(Branchiostoma_floridae:0.4774349014,Priapulus_caudatus:0.6878470128)57:0.1187324069)100:0.3381554689,(((((Calothrix_sp_PCC_7103:0.2090554991,Stanieria_cyanosphaera_PCC_7437:0.2132893007)86:0.0428498871,Gloeocapsa_sp_PCC_7428:0.2194554265)97:0.0444521604,Chlorogloeopsis_fritschii_PCC_6912:0.1249889860)100:0.1779956202,Cyanothece_sp_PCC_7424:0.2161465281)100:0.2167555216,(Cyanothece_sp_PCC_8801:0.3047640918,Cyanothece_sp_ATCC_51142:0.5666061478)99:0.1490451354)100:0.3957209533)96:0.2336326985,(Limnoraphis_robusta_CS951:0.6218882104,Microscilla_marina_ATCC_23134:1.6197955321)100:0.4586067480)100:0.5897540416,((Lysobacter_enzymogenes:0.7854162770,Leptolyngbya_sp_PCC_7375:2.0065246461)96:0.1957948489,(Thalassospira_profundimaris:0.4774011115,Thalassospira_xiamenensis:0.6910878172)100:1.3250161457)83:0.2143726588)52:0.2116417255,((((Arthrospira_sp_PCC_8005:0.4334481662,Lyngbya_sp_PCC_8106:0.3468944306)69:0.0615334059,Planktothrix_agardhii_NIVA_CYA_126_8:0.3038510497)100:0.1656831373,((Oscillatoria_nigro_viridis_PCC_7112:0.4114383254,Oscillatoria_sp_PCC_6506:0.2791892423)99:0.1693005827,Trichodesmium_erythraeum_IMS101:0.4286926780)86:0.0508637569)95:0.1766725698,Oscillatoria_sp_PCC_10802:0.5072250300)100:1.3316039606)100:1.1315052353)56:0.1664969207,(Kineosphaera_limosa_NBRC_100340:1.1708862227,Austwickia_chelonae_NBRC_105200:1.5472792350)98:0.4388905792)88:0.0879177884)100:0.2051494569)98:0.1592236534,(Madurella_mycetomatis:0.6953572337,Stachybotrys_chartarum_IBT_40288:0.7216001589)100:0.4478404498)100:0.2291180193)97:0.1410619786)100:0.4581763556);

#WAG+FO+H4
(Ajellomyces_capsulatus_strain_ATCC_MYA2454[0.024677/0.186130/0.059277/0.190374]:0.153798,Paracoccidioides_brasiliensis_strain_Pb18[0.040420/0.077969/0.079333/0.341969]:0.218182,(Fusarium_oxysporum_f_sp_raphani_54005[0.101147/0.404467/0.158276/0.923644]:0.623157,(((Cordyceps_militaris_strain_CM01[0.009721/0.332740/0.153633/0.507168]:0.367528,Metarhizium_robertsii_strain_ATCC_MYA3075[0.081008/0.253194/0.131309/0.918891]:0.582798)99[0.048189/0.130256/0.000002/0.142689]:0.111988,Trichoderma_harzianum[0.060279/0.448599/0.016964/0.943952]:0.622505)100[0.014083/0.154981/0.083914/0.327787]:0.223996,((Nocardia_brasiliensis_ATCC_700358[0.130406/0.755545/0.259609/0.841533]:0.667957,(((Streptomyces_bottropensis_ATCC_25435[0.029124/0.242539/0.000002/0.419246]:0.285125,Streptomyces_glaucescens[0.027443/0.142197/0.056431/0.337413]:0.225111)100[0.030086/0.212746/0.018728/0.381030]:0.260081,Streptomyces_clavuligerus_ATCC_27064[0.044737/0.230009/0.053768/0.658920]:0.421953)100[0.003992/0.206494/0.043219/0.428416]:0.284243,((((Chondromyces_apiculatus_DSM_436[0.063192/0.089811/0.056228/0.039193]:0.054901,Myxococcus_xanthus_DK_1622[0.006032/0.000003/0.133360/0.228562]:0.141235)100[0.176256/0.484419/0.184426/1.093499]:0.745692,Streptomyces_mobaraensis_NBRC_13819[0.263411/0.816680/0.252937/1.063141]:0.818407)88[0.072504/0.270440/0.144847/0.085684]:0.130033,(((((((((((Alligator_mississippiensis[0.028642/0.000003/0.100458/0.120523]:0.081091,Chelonia_mydas[0.000001/0.019997/0.161021/0.144544]:0.101798)99[0.000003/0.000002/0.000003/0.068695]:0.037671,Gallus_gallus[0.150362/0.101062/0.343407/0.320154]:0.254907)100[0.000002/0.021701/0.000002/0.130136]:0.075977,((Homo_sapiens[0.000002/0.000002/0.013058/0.000002]:0.001485,Pongo_abelii[0.000002/0.000002/0.000002/0.000002]:0.000002)100[0.000003/0.006500/0.090414/0.075351]:0.052969,Mus_musculus[0.000002/0.005379/0.021054/0.046564]:0.029069)100[0.023435/0.047918/0.201500/0.232607]:0.163562)100[0.000002/0.023028/0.157803/0.254484]:0.162365,Xenopus_laevis[0.041518/0.133209/0.300443/0.591205]:0.391844)100[0.000002/0.023226/0.299255/0.360258]:0.236471,(Astyanax_mexicanus[0.035645/0.009594/0.105992/0.358208]:0.214976,(Oncorhynchus_mykiss[0.000001/0.028073/0.075292/0.282287]:0.169315,Tetraodon_nigroviridis[0.022583/0.040188/0.307864/0.436455]:0.285672)96[0.000002/0.000003/0.093488/0.152995]:0.094513)100[0.009748/0.065827/0.292012/0.361425]:0.246569)88[0.000002/0.020842/0.000003/0.088245]:0.052822,Callorhinchus_milii[0.090898/0.115704/0.198993/0.654771]:0.417654)100[0.009266/0.087629/0.366258/0.203851]:0.173167,(Branchiostoma_floridae[0.056688/0.163057/0.432345/0.638265]:0.440876,Priapulus_caudatus[0.050708/0.161855/0.186913/1.153122]:0.694332)66[0.000003/0.024511/0.174483/0.209383]:0.139842)100[0.000002/0.144398/0.039866/0.515099]:0.317692,(((((Calothrix_sp_PCC_7103[0.027139/0.097649/0.266798/0.233920]:0.182736,Stanieria_cyanosphaera_PCC_7437[0.012832/0.040997/0.360710/0.290634]:0.210658)96[0.000003/0.012336/0.000002/0.079281]:0.046098,Gloeocapsa_sp_PCC_7428[0.020882/0.061894/0.218780/0.304781]:0.207753)99[0.008695/0.036639/0.000002/0.054047]:0.038519,Chlorogloeopsis_fritschii_PCC_6912[0.000002/0.036141/0.171379/0.170382]:0.120576)100[0.009738/0.014761/0.256892/0.242402]:0.166454,Cyanothece_sp_PCC_7424[0.018673/0.025224/0.175874/0.350366]:0.219804)100[0.018054/0.131403/0.000003/0.212768]:0.146880,(Cyanothece_sp_PCC_8801[0.009146/0.122742/0.105342/0.523137]:0.326078,Cyanothece_sp_ATCC_51142[0.026026/0.263983/0.314104/0.723637]:0.491879)100[0.039322/0.000002/0.240604/0.222920]:0.154495)100[0.035759/0.103491/0.184340/0.642497]:0.399745)99[0.064265/0.070273/0.125195/0.276521]:0.188854,(Limnoraphis_robusta_CS951[0.035516/0.234361/0.472284/0.957204]:0.632811,Microscilla_marina_ATCC_23134[0.273599/0.580798/1.251459/1.428627]:1.083328)100[0.012250/0.262193/0.084736/0.448501]:0.312851)100[0.046222/0.323726/0.329980/0.390528]:0.326253,(((Arthrospira_sp_PCC_8005[0.145454/0.298261/0.145360/0.484622]:0.363922,(Lyngbya_sp_PCC_8106[0.081918/0.296485/0.214475/0.393025]:0.313193,Planktothrix_agardhii_NIVA_CYA_126_8[0.100030/0.170024/0.000002/0.420567]:0.279326)64[0.029528/0.001090/0.133978/0.055713]:0.049700)100[0.022265/0.121887/0.160402/0.143489]:0.125608,((Oscillatoria_nigro_viridis_PCC_7112[0.163393/0.235652/0.593268/0.360228]:0.335505,Oscillatoria_sp_PCC_6506[0.080779/0.181325/0.168944/0.293717]:0.228937)100[0.057797/0.087395/0.075947/0.207140]:0.148046,Trichodesmium_erythraeum_IMS101[0.077383/0.219072/0.149517/0.583366]:0.393164)90[0.021890/0.039594/0.019293/0.051883]:0.041807)94[0.053041/0.031920/0.000002/0.383680]:0.223838,Oscillatoria_sp_PCC_10802[0.023951/0.390948/0.247902/0.393478]:0.330050)100[0.161492/1.004134/0.614352/0.849596]:0.769416)82[0.027846/0.025907/0.062452/0.289255]:0.174710,((Lysobacter_enzymogenes[0.194503/0.283229/0.463907/1.000185]:0.685766,Leptolyngbya_sp_PCC_7375[0.219931/1.100665/0.969419/1.456351]:1.170313)95[0.067687/0.181369/0.000003/0.072016]:0.086548,(Thalassospira_profundimaris[0.096651/0.183240/0.436895/0.314661]:0.273245,Thalassospira_xiamenensis[0.080395/0.372146/0.000003/1.176315]:0.734266)100[0.161093/0.528667/0.567612/1.399779]:0.964661)84[0.046216/0.071225/0.049133/0.147874]:0.107611)100[0.112671/0.903937/0.562471/0.425912]:0.503762)84[0.036125/0.058496/0.125191/0.354807]:0.225749,(Kineosphaera_limosa_NBRC_100340[0.360707/0.579655/0.368606/1.237040]:0.888709,Austwickia_chelonae_NBRC_105200[0.331087/1.058724/0.374508/1.315891]:1.030767)96[0.164751/0.346116/0.100078/0.111036]:0.166516)87[0.001683/0.152991/0.000003/0.027990]:0.048091)100[0.073216/0.022024/0.211785/0.080026]:0.081799)98[0.014811/0.057156/0.061697/0.341221]:0.208130,(Madurella_mycetomatis[0.098923/0.388985/0.230901/0.875871]:0.601636,Stachybotrys_chartarum_IBT_40288[0.091177/0.444415/0.208189/0.833482]:0.586627)100[0.073668/0.158480/0.202348/0.601251]:0.395621)100[0.000003/0.221175/0.000002/0.180725]:0.146132)97[0.039224/0.026519/0.026235/0.216316]:0.132159)100[0.034418/0.315980/0.031725/0.640615]:0.426398);

#WAG+FO*H4
(Ajellomyces_capsulatus_strain_ATCC_MYA2454[0.000003/0.126615/0.068317/0.201965]:0.153562,Paracoccidioides_brasiliensis_strain_Pb18[0.016172/0.071258/0.099092/0.348778]:0.222158,(Fusarium_oxysporum_f_sp_raphani_54005[0.018035/0.330305/0.126993/1.036293]:0.675975,(((Cordyceps_militaris_strain_CM01[0.000003/0.182375/0.199784/0.578368]:0.388398,Metarhizium_robertsii_strain_ATCC_MYA3075[0.063916/0.183915/0.179287/0.979954]:0.611258)100[0.036711/0.088582/0.054846/0.107945]:0.092372,Trichoderma_harzianum[0.000003/0.299283/0.098300/0.995308]:0.640614)100[0.018071/0.090693/0.140941/0.370059]:0.243550,((Nocardia_brasiliensis_ATCC_700358[0.032416/0.522931/0.279278/0.952360]:0.700946,(((Streptomyces_bottropensis_ATCC_25435[0.000002/0.140471/0.063954/0.455635]:0.296078,Streptomyces_glaucescens[0.000003/0.098357/0.085878/0.349456]:0.227928)100[0.000003/0.138714/0.047808/0.442394]:0.286769,Streptomyces_clavuligerus_ATCC_27064[0.017139/0.137416/0.075184/0.744129]:0.455494)100[0.000003/0.113681/0.067743/0.459084]:0.290638,((((Chondromyces_apiculatus_DSM_436[0.000002/0.088158/0.048089/0.040583]:0.052171,Myxococcus_xanthus_DK_1622[0.000003/0.017235/0.211744/0.208759]:0.139654)100[0.058261/0.381772/0.437709/1.067255]:0.740350,Streptomyces_mobaraensis_NBRC_13819[0.174229/0.566724/0.474364/1.096087]:0.820776)88[0.000002/0.227941/0.077767/0.210757]:0.188388,(((((((((((Alligator_mississippiensis[0.034507/0.004349/0.111126/0.129744]:0.085379,Chelonia_mydas[0.000003/0.019397/0.201509/0.138352]:0.100724)99[0.000002/0.000002/0.060817/0.057301]:0.037234,Gallus_gallus[0.165557/0.109838/0.384518/0.313457]:0.251615)100[0.000003/0.014697/0.000003/0.137038]:0.079289,((Homo_sapiens[0.000002/0.000003/0.013756/0.000002]:0.001324,Pongo_abelii[0.000002/0.000003/0.000002/0.000002]:0.000002)100[0.000002/0.007260/0.087851/0.079740]:0.054209,Mus_musculus[0.000002/0.004168/0.037452/0.043835]:0.028809)100[0.033957/0.042739/0.263432/0.217023]:0.158814)100[0.000002/0.016448/0.287460/0.232253]:0.159575,Xenopus_laevis[0.000002/0.127019/0.498674/0.567558]:0.395304)100[0.000002/0.037483/0.281890/0.354440]:0.232013,(Astyanax_mexicanus[0.034347/0.015882/0.306130/0.320500]:0.211913,(Oncorhynchus_mykiss[0.000003/0.027507/0.189988/0.260927]:0.169090,Tetraodon_nigroviridis[0.000002/0.063644/0.374556/0.412092]:0.280012)98[0.000002/0.012285/0.024034/0.148502]:0.087185)100[0.000002/0.058278/0.480869/0.331310]:0.244438)91[0.000002/0.019841/0.000003/0.100366]:0.060677,Callorhinchus_milii[0.061059/0.103552/0.438164/0.599282]:0.404334)100[0.000002/0.086662/0.288482/0.219345]:0.172767,(Branchiostoma_floridae[0.034346/0.128700/0.739644/0.558777]:0.416502,Priapulus_caudatus[0.053058/0.110964/0.485205/1.164518]:0.720059)90[0.017036/0.022849/0.173713/0.252226]:0.162596)99[0.000002/0.087496/0.217019/0.481865]:0.309943,(((((Calothrix_sp_PCC_7103[0.053047/0.070820/0.329224/0.230523]:0.181912,Stanieria_cyanosphaera_PCC_7437[0.000002/0.058028/0.296076/0.296074]:0.207305)85[0.000002/0.008908/0.116347/0.052995]:0.042770,Gloeocapsa_sp_PCC_7428[0.052048/0.053936/0.387986/0.270326]:0.204445)98[0.000002/0.033880/0.000002/0.055461]:0.040111,Chlorogloeopsis_fritschii_PCC_6912[0.000003/0.027669/0.211157/0.161339]:0.116619)100[0.016960/0.016934/0.377573/0.228996]:0.167759,Cyanothece_sp_PCC_7424[0.034024/0.018290/0.294736/0.326370]:0.214703)100[0.034388/0.077261/0.000002/0.241970]:0.157106,(Cyanothece_sp_PCC_8801[0.000002/0.078870/0.192619/0.551698]:0.343374,Cyanothece_sp_ATCC_51142[0.000003/0.180940/0.460211/0.735260]:0.498958)100[0.033099/0.030795/0.293733/0.195888]:0.146659)100[0.052984/0.066827/0.455979/0.640799]:0.417685)94[0.000003/0.084715/0.000002/0.403973]:0.245620,(Limnoraphis_robusta_CS951[0.000003/0.212980/0.512691/0.956944]:0.634638,Microscilla_marina_ATCC_23134[0.243792/0.507336/1.815152/1.433153]:1.122010)100[0.017402/0.149796/0.218165/0.447093]:0.310097)100[0.049068/0.282748/0.177189/0.602442]:0.431623,((Lysobacter_enzymogenes[0.047540/0.338002/0.841021/0.969790]:0.712411,Leptolyngbya_sp_PCC_7375[0.046508/0.839890/1.511848/1.491849]:1.206927)94[0.018247/0.072221/0.000003/0.122610]:0.089163,(Thalassospira_profundimaris[0.000003/0.202556/0.541436/0.336581]:0.294582,Thalassospira_xiamenensis[0.061258/0.207310/0.126174/1.233853]:0.751770)100[0.071958/0.423390/1.043945/1.420670]:1.005104)90[0.015488/0.094811/0.000002/0.277504]:0.180309)52[0.018378/0.080770/0.365231/0.056887]:0.090726,(((Arthrospira_sp_PCC_8005[0.105302/0.228930/0.205330/0.505359]:0.369565,(Lyngbya_sp_PCC_8106[0.053774/0.200472/0.294069/0.409243]:0.313719,Planktothrix_agardhii_NIVA_CYA_126_8[0.125128/0.109650/0.047877/0.443867]:0.287858)62[0.028127/0.018224/0.136110/0.053510]:0.049565)99[0.051583/0.093294/0.078990/0.170432]:0.131300,((Oscillatoria_nigro_viridis_PCC_7112[0.067641/0.318532/0.445965/0.341480]:0.326060,Oscillatoria_sp_PCC_6506[0.081631/0.129274/0.169709/0.316298]:0.232325)99[0.039379/0.054729/0.188420/0.207983]:0.150470,Trichodesmium_erythraeum_IMS101[0.000002/0.183721/0.187412/0.605150]:0.402267)86[0.000003/0.031173/0.115905/0.035531]:0.039555)93[0.000003/0.091500/0.159231/0.312075]:0.212531,Oscillatoria_sp_PCC_10802[0.015257/0.234581/0.068838/0.525927]:0.363133)100[0.126792/0.614333/0.690667/0.960300]:0.777587)100[0.019779/0.516672/0.626032/0.451208]:0.457080)81[0.034594/0.093332/0.000002/0.314923]:0.201699,(Kineosphaera_limosa_NBRC_100340[0.153160/0.531862/0.520630/1.359867]:0.958252,Austwickia_chelonae_NBRC_105200[0.316162/0.754789/0.265130/1.553009]:1.114754)98[0.119351/0.256575/0.211246/0.000003]:0.102216)95[0.000002/0.085973/0.000002/0.094845]:0.076646)99[0.018570/0.081389/0.126609/0.017205]:0.046247)99[0.000002/0.059698/0.037664/0.420831]:0.251289,(Madurella_mycetomatis[0.020252/0.298768/0.276375/0.935262]:0.626083,Stachybotrys_chartarum_IBT_40288[0.073606/0.315324/0.239815/0.871193]:0.595905)100[0.000002/0.152052/0.352794/0.547327]:0.377391)100[0.000002/0.109785/0.045990/0.248866]:0.172275)97[0.018728/0.059988/0.060266/0.155955]:0.109741)100[0.017866/0.180161/0.097518/0.698805]:0.445139);

#Constraint tree_WAG_R5+FO
(Ajellomyces_capsulatus_strain_ATCC_MYA2454:0.1971941026,Paracoccidioides_brasiliensis_strain_Pb18:0.1907381333,(Fusarium_oxysporum_f_sp_raphani_54005:0.6378708597,(((Cordyceps_militaris_strain_CM01:0.4074812211,Metarhizium_robertsii_strain_ATCC_MYA3075:0.5116020991)100:0.1918977858,Trichoderma_harzianum:0.5331599756)100:0.2552047239,((((((((Nocardia_brasiliensis_ATCC_700358:0.7805658021,(((Streptomyces_bottropensis_ATCC_25435:0.3051755486,Streptomyces_glaucescens:0.2147315002)99:0.2357106243,Streptomyces_clavuligerus_ATCC_27064:0.4277407597)100:0.2706754273,(Kineosphaera_limosa_NBRC_100340:0.9628629509,Austwickia_chelonae_NBRC_105200:1.2162009240)99:0.3493325559)59:0.0679326688)83:0.1774276923,((Chondromyces_apiculatus_DSM_436:0.0968736651,Myxococcus_xanthus_DK_1622:0.1113816988)100:0.7870963335,Streptomyces_mobaraensis_NBRC_13819:0.9378869686)94:0.2970011595)89:0.7545953869,(((Arthrospira_sp_PCC_8005:0.3861180073,(Lyngbya_sp_PCC_8106:0.3350784172,Planktothrix_agardhii_NIVA_CYA_126_8:0.2821323519)57:0.0638168832)100:0.1419472221,((Oscillatoria_nigro_viridis_PCC_7112:0.3822854206,Oscillatoria_sp_PCC_6506:0.2441376792)99:0.1528687903,Trichodesmium_erythraeum_IMS101:0.3974842132)80:0.0478821232)93:0.1823332767,Oscillatoria_sp_PCC_10802:0.4125456274)100:0.9909259170)65:0.1512329493,((Lysobacter_enzymogenes:0.7174721344,Leptolyngbya_sp_PCC_7375:1.4879828514)96:0.1551124084,(Thalassospira_profundimaris:0.4154851345,Thalassospira_xiamenensis:0.5986536007)100:0.9702639549)93:0.2167532129)86:0.4008583719,(Limnoraphis_robusta_CS951:0.5577428584,Microscilla_marina_ATCC_23134:1.2682232322)99:0.3678740769)73:0.1459732092,(((((Calothrix_sp_PCC_7103:0.1934360567,Stanieria_cyanosphaera_PCC_7437:0.2059813821)90:0.0411024041,Gloeocapsa_sp_PCC_7428:0.2078964337)98:0.0418295191,Chlorogloeopsis_fritschii_PCC_6912:0.1196205947)100:0.1625493040,Cyanothece_sp_PCC_7424:0.2067821251)100:0.1766209879,(Cyanothece_sp_PCC_8801:0.2987588089,Cyanothece_sp_ATCC_51142:0.4955504380)100:0.1407723763)100:0.3909739905)100:0.0000022108,(((((((Alligator_mississippiensis:0.0830843990,Chelonia_mydas:0.1001571786)100:0.0237690755,Gallus_gallus:0.2778721457)100:0.0701715768,((Homo_sapiens:0.0016673392,Pongo_abelii:0.0000027745)100:0.0535325525,Mus_musculus:0.0270887666)100:0.1670594980)100:0.1503445034,Xenopus_laevis:0.3917623572)100:0.2069121431,(Astyanax_mexicanus:0.1919236756,(Oncorhynchus_mykiss:0.1579076305,Tetraodon_nigroviridis:0.2769803537)99:0.0840355450)100:0.2510452128)92:0.0495899625,Callorhinchus_milii:0.3939738671)100:0.2131118062,(Branchiostoma_floridae:0.4326476169,Priapulus_caudatus:0.5914852722)81:0.1246930789)99:0.3123526884)100:1.6879029099,(Madurella_mycetomatis:0.6539516999,Stachybotrys_chartarum_IBT_40288:0.5788912633)100:0.3535832029)97:0.1700704616)64:0.0751997813)100:0.4032505520);

#Constraint tree_WAG+F+C20+R5
(Ajellomyces_capsulatus_strain_ATCC_MYA2454:0.1993084362,Paracoccidioides_brasiliensis_strain_Pb18:0.2158235462,((Fusarium_oxysporum_f_sp_raphani_54005:0.7316999677,((Cordyceps_militaris_strain_CM01:0.4786204081,Metarhizium_robertsii_strain_ATCC_MYA3075:0.5632151931)99:0.2057747296,Trichoderma_harzianum:0.6279223111)100:0.3201084621)53:0.0859590996,((((((((Nocardia_brasiliensis_ATCC_700358:1.0225153061,(((Streptomyces_bottropensis_ATCC_25435:0.3280511720,Streptomyces_glaucescens:0.2392220346)98:0.2649170157,Streptomyces_clavuligerus_ATCC_27064:0.4847678299)99:0.2815936064,(Kineosphaera_limosa_NBRC_100340:1.1632632372,Austwickia_chelonae_NBRC_105200:1.5917826168)99:0.4522593415)67:0.0680868576)80:0.1786359751,((Chondromyces_apiculatus_DSM_436:0.1047073489,Myxococcus_xanthus_DK_1622:0.1161129675)100:0.9957149430,Streptomyces_mobaraensis_NBRC_13819:1.1635654103)95:0.4112419725)95:1.1789063530,((((Arthrospira_sp_PCC_8005:0.4330409559,Lyngbya_sp_PCC_8106:0.3456785458)86:0.0629439132,Planktothrix_agardhii_NIVA_CYA_126_8:0.3037994842)100:0.1644544622,((Oscillatoria_nigro_viridis_PCC_7112:0.4140893936,Oscillatoria_sp_PCC_6506:0.2768123273)100:0.1698721970,Trichodesmium_erythraeum_IMS101:0.4281159966)88:0.0501593641)97:0.1949708942,Oscillatoria_sp_PCC_10802:0.4916899368)100:1.3592209020)67:0.1976562763,((Lysobacter_enzymogenes:0.7980350727,Leptolyngbya_sp_PCC_7375:2.0418660509)95:0.2015118497,(Thalassospira_profundimaris:0.4728399359,Thalassospira_xiamenensis:0.6982340352)100:1.3406902290)94:0.3045509933)81:0.4896020363,(Limnoraphis_robusta_CS951:0.6279161716,Microscilla_marina_ATCC_23134:1.6228256522)100:0.5274327897)48:0.1371850217,(((((Calothrix_sp_PCC_7103:0.2085412533,Stanieria_cyanosphaera_PCC_7437:0.2120029902)90:0.0429396927,Gloeocapsa_sp_PCC_7428:0.2194111598)98:0.0438871933,Chlorogloeopsis_fritschii_PCC_6912:0.1243872351)100:0.1739220099,Cyanothece_sp_PCC_7424:0.2193880166)100:0.2299849747,(Cyanothece_sp_PCC_8801:0.3037529001,Cyanothece_sp_ATCC_51142:0.5673652756)99:0.1328552337)100:0.4544439099)100:0.0000022342,(((((((Alligator_mississippiensis:0.0888087722,Chelonia_mydas:0.1040288905)98:0.0267620993,Gallus_gallus:0.2963124240)100:0.0719846245,((Homo_sapiens:0.0017145548,Pongo_abelii:0.0000026933)100:0.0578866954,Mus_musculus:0.0258539156)100:0.1799034646)99:0.1514455387,Xenopus_laevis:0.4359044576)100:0.2401776994,(Astyanax_mexicanus:0.2014875815,(Oncorhynchus_mykiss:0.1727524128,Tetraodon_nigroviridis:0.2938395307)97:0.0918963302)100:0.2764446951)80:0.0519339258,Callorhinchus_milii:0.4438739397)98:0.2588346735,(Branchiostoma_floridae:0.4736813680,Priapulus_caudatus:0.6899631157)70:0.1295853308)100:0.3663611749)100:2.4149946470,(Madurella_mycetomatis:0.7674445437,Stachybotrys_chartarum_IBT_40288:0.6560512595)100:0.4264245370)94:0.2522483682)100:0.4578602196);

#MrBayes
(Ajellomyces_capsulatus_strain_ATCC_MYA2454:0.1594903143144051,Paracoccidioides_brasiliensis_strain_Pb18:0.1711529317519315,(Fusarium_oxysporum_f_sp_raphani_54005:0.5397224568507513,(((Cordyceps_militaris_strain_CM01:0.3336104921122613,Metarhizium_robertsii_strain_ATCC_MYA3075:0.4498266846441564):0.1268918029032768,Trichoderma_harzianum:0.4966425032287911):0.1950894959248819,((Nocardia_brasiliensis_ATCC_700358:0.6628394947577056,(((Streptomyces_bottropensis_ATCC_25435:0.2543605025829949,Streptomyces_glaucescens:0.1885710785939331):0.2316949396842406,Streptomyces_clavuligerus_ATCC_27064:0.338382510664158):0.201839522982154,((((Chondromyces_apiculatus_DSM_436:0.08109948525241588,Myxococcus_xanthus_DK_1622:0.09874579086118514):0.6467631473931953,Streptomyces_mobaraensis_NBRC_13819:0.783502266200658):0.2258543554139638,(((((((((((Alligator_mississippiensis:0.07323475201984345,Chelonia_mydas:0.08690585897603874):0.0218400566994055,Gallus_gallus:0.237767428453062):0.0628486700688963,((Homo_sapiens:0.002068310601882251,Pongo_abelii:0.001433010719195465):0.04681586652445421,Mus_musculus:0.02396854505220097):0.1435389509374325):0.1314428056633623,Xenopus_laevis:0.3343153656254736):0.1822688455907251,(Astyanax_mexicanus:0.1666542144063017,(Oncorhynchus_mykiss:0.1367797712625775,Tetraodon_nigroviridis:0.2393781275708816):0.073625964029839):0.2163776747664809):0.04657842960126291,Callorhinchus_milii:0.336352474324731):0.201798252465054,(Branchiostoma_floridae:0.3774472401507885,Priapulus_caudatus:0.4981033800022174):0.1033696132833955):0.2489819450182841,(((((Calothrix_sp_PCC_7103:0.1667846779558087,Stanieria_cyanosphaera_PCC_7437:0.1751876078548573):0.03559758831016711,Gloeocapsa_sp_PCC_7428:0.1769318219073164):0.03840737747383389,Chlorogloeopsis_fritschii_PCC_6912:0.1006067348542745):0.1420883510383283,Cyanothece_sp_PCC_7424:0.1737677721696241):0.1493665389964069,(Cyanothece_sp_PCC_8801:0.2562848369177007,Cyanothece_sp_ATCC_51142:0.4260688501150692):0.1253131005284075):0.2858208083292212):0.1896821348074722,(Limnoraphis_robusta_CS951:0.4714913886417711,Microscilla_marina_ATCC_23134:1.051367723175159):0.2704143235566416):0.3753150712431858,((Lysobacter_enzymogenes:0.6017042926442597,Leptolyngbya_sp_PCC_7375:1.200941760078777):0.1358805630736732,(Thalassospira_profundimaris:0.3588156657132687,Thalassospira_xiamenensis:0.5103861622737609):0.8082497822453916):0.144729382827681):0.1465891122868294,(((Arthrospira_sp_PCC_8005:0.3331390965095855,(Lyngbya_sp_PCC_8106:0.2894112267590597,Planktothrix_agardhii_NIVA_CYA_126_8:0.2452428220149148):0.05813418828274419):0.1246787053897401,((Oscillatoria_nigro_viridis_PCC_7112:0.3267597062638035,Oscillatoria_sp_PCC_6506:0.2134264794892646):0.1313632125251462,Trichodesmium_erythraeum_IMS101:0.3443589692144935):0.0453131936070796):0.1638063671845546,Oscillatoria_sp_PCC_10802:0.3516065379030597):0.8239347236074732):0.669027303251263):0.1661856025488621,(Kineosphaera_limosa_NBRC_100340:0.797908431215299,Austwickia_chelonae_NBRC_105200:0.9864504919451225):0.3111900004812317):0.08077046669839427):0.1311962092308709):0.1403629613796226,(Madurella_mycetomatis:0.5235070703422402,Stachybotrys_chartarum_IBT_40288:0.5150937328402226):0.3182361465806549):0.157944205036899):0.1051293426409945):0.3313764358918954);

#PhyloBayes_CAT-GTR
(Ajellomyces_capsulatus_strain_ATCC_MYA2454:0.210819,Paracoccidioides_brasiliensis_strain_Pb18:0.212988,(Fusarium_oxysporum_f_sp_raphani_54005:0.788657,((Trichoderma_harzianum:0.709222,(Metarhizium_robertsii_strain_ATCC_MYA3075:0.611739,Cordyceps_militaris_strain_CM01:0.469936)1:0.191919)1:0.302373,((Stachybotrys_chartarum_IBT_40288:0.758699,Madurella_mycetomatis:0.747946)1:0.459174,(Nocardia_brasiliensis_ATCC_700358:1.06449,((Streptomyces_clavuligerus_ATCC_27064:0.497031,(Streptomyces_glaucescens:0.242106,Streptomyces_bottropensis_ATCC_25435:0.323128)1:0.285259)0.99:0.220433,((Kineosphaera_limosa_NBRC_100340:1.24716,Austwickia_chelonae_NBRC_105200:1.74514)1:0.590764,((Streptomyces_mobaraensis_NBRC_13819:1.32796,(Myxococcus_xanthus_DK_1622:0.101148,Chondromyces_apiculatus_DSM_436:0.127054)1:1.07751)0.99:0.444594,((Oscillatoria_sp_PCC_10802:0.475056,((Trichodesmium_erythraeum_IMS101:0.436509,(Oscillatoria_sp_PCC_6506:0.272959,Oscillatoria_nigro_viridis_PCC_7112:0.444481)1:0.16832)0.78:0.054714,((Planktothrix_agardhii_NIVA_CYA_126_8:0.315062,Lyngbya_sp_PCC_8106:0.375434)0.99:0.086453,Arthrospira_sp_PCC_8005:0.440718)1:0.169012)0.99:0.261914)1:1.64763,(((Thalassospira_xiamenensis:0.708961,Thalassospira_profundimaris:0.469057)1:1.49109,(Lysobacter_enzymogenes:0.848619,Leptolyngbya_sp_PCC_7375:2.17647)0.92:0.262303)0.87:0.263952,((Microscilla_marina_ATCC_23134:1.7599,Limnoraphis_robusta_CS951:0.642911)1:0.551185,(((Cyanothece_sp_PCC_8801:0.319018,Cyanothece_sp_ATCC_51142:0.578465)1:0.161594,(Cyanothece_sp_PCC_7424:0.207422,(Chlorogloeopsis_fritschii_PCC_6912:0.116418,(Gloeocapsa_sp_PCC_7428:0.216452,(Stanieria_cyanosphaera_PCC_7437:0.216544,Calothrix_sp_PCC_7103:0.206745)0.97:0.042519)1:0.050579)1:0.196822)1:0.219169)1:0.428496,(Priapulus_caudatus:0.672858,(Branchiostoma_floridae:0.501522,(Callorhinchus_milii:0.443769,(((Tetraodon_nigroviridis:0.302982,Oncorhynchus_mykiss:0.163874)0.99:0.102153,Astyanax_mexicanus:0.200825)1:0.309144,(Xenopus_laevis:0.435303,((Mus_musculus:0.027968,(Pongo_abelii:0.002408,Homo_sapiens:0.002852)1:0.057487)1:0.18198,(Gallus_gallus:0.304779,(Chelonia_mydas:0.101994,Alligator_mississippiensis:0.091505)0.8:0.02542)1:0.079961)1:0.160557)1:0.250841)0.94:0.073746)1:0.334515)0.86:0.163858)1:0.356135)0.99:0.262318)1:0.65891)0.59:0.303627)1:1.46302)0.96:0.307539)0.79:0.108542)1:0.286538)0.99:0.211483)1:0.2799)0.96:0.145676)1:0.501795);
