# Supplementary material for: Citrullination Was Introduced into Animals by Horizontal Gene Transfer from Cyanobacteria
Source: Mol Biol Evol. 2021 Nov 3;39(2):msab317. doi: 10.1093/molbev/msab317 (PMC8826395; doi:10.1093/molbev/msab317)
Supplement: msab317_Supplementary_Data [file msab317_supplementary_data.zip › Suppl_File_6_PADI_Sequences_50_aligned.txt]

>Ajellomyces_capsulatus_strain_ATCC_MYA2454
MHWSLSLHQM-------------------------------------------------------------------------------------LALFSYTGLC---------------------------------------------------------------------------------------------------------------------------------------------------------------FRADIRADSNRDGRVDLD--GNTDIAHKLSSS-----NHAGAIFLANIGDTGRRCSKLAL------------RGSP-PSNEKLAACNDASDDIQRSD----RYMAHLRTV------PIPRLTPGAYGTVSV----GDATARKNVRIFRREGSE----------------WLI-------------TQNDHKFTQNQ-LQLGLNLGIDARDT-RRPGGW-DGRVNVHFTVHD-------RGKISADSVKLRVAPILTYHHSQSVQQIFATAG--NDTS---NFFQ--RKFVSALEASLAE--------------MDVNYPLFKFNAS-----------DDIWAQDFFEPGYTSMPGPSGP-VTLQVMIRSAQ--------DDRV-----AGRQVFEYLRGSGTGAVQDRGGS-----RDEINSMGNLETIPPH-NF-NGKNYTAGRIVLGTHGARKP---------YILKYMLAQEIQ-DPLLLDTNWLAVGHVDEMLQFLPANNS---LGWAMLVPDPQAGLAILRKTQSAGYGNIRAFSRQNDTEGNPSDLFGIPWGLHGVPSYTIDDLLSQ----------------SQIIEANANFA-RSIRGTVNLLKRETGITNADIHGVPAVFRT-------GLTFP-------------------------------------------------PNGGIRP---ERNNNSELAGSLYPASINGQVLSSTQYL-APNPWGPVV-DG-------------RDIMADAVSEVYGRL--GFKVNFVDNWNSHHTWGGEVHCATNTIRN-GNY--RWW-------------------------
>Paracoccidioides_brasiliensis_strain_Pb18
M-------------------------------------------------------------------------------------------------------------------------------------------------------------------------------------------------------------------------------------------------------------------------------------VDLV--GNTDLTHKLSTS-----NNAGAIFLANIGDTDRRCSKSAL------------QGSP-PSNEELAACNDASNDLQRSP----RFMAPLRTV------PIPSLSRKAYGTVAI----TNAEARKNVRVFRREGSQ----------------WLI-------------TPAGHRFPPSQ-LGKGLELGIDGRNT-RRPGEW-DGRVTIRYTVHD-------KGKTSVDSVKLRVAPILTHNHSESVRQIITTAG--NNTG---NFFQ--GRFVSALEGALAK--------------MDIKIPLFQFNAS-----------DDIWAQDFFEPGYTSMPGPDGP-IVLQIMIRSAQ--------DGRI-----AGRQVFEYLRGPETGAVQHPGGA-----RDEINSMGNLETIPPY-TF-NGKRYPAGRIILGTHGLKKP---------HILEYLQAQEVQ-DPLLLDTDWLAIGHVDEFIQFLPSNNS---LGWVMLFPDPQEGLNLLRRAQSAGHGSVRAFSRQNDTEGNPHDLFGLPGGLRGVPSYTINDLLSQ----------------NHTVEANARFS-KRIKTNIDLLKRETGIKDVDIYAVPAVFRT-------SLTYP-------------------------------------------------PNVGVDP---KRNGSSELAASLYPATINGLVLSDTQYL-APNPWGPVI-GG-------------VDIMADAVLKVYGGL--GFNVGFVDDWNSHHTWGGEVHCATNTVRD-GNY---WW-------------------------
>Fusarium_oxysporum_f_sp_raphani_54005
MRYLHLLALCGF--------------------------------------------------------------P--------------------LALSCPSDPR---------------------------------------------------------------------------------------------------------------------------------------------------------------IKADIRADTNRDGQVDLD--GFSDTNGKTRWT-----EKSGAIFLPNIGDTDRRCSKHALTVHALTYQAVSNEELD-ECNKELGDCNDASDNTQRSP----EYLAPLKTV------PITTLFENANGTVTV----PDATQRKFVRIFQKQGKD----------------WVY-------------IDNNHTFSQQE-LQAGLDLGIDARDT-RRPDVW-DGRVTVRFTVQV-------GDTKSSDTVMLRVAPVLTHHHLQKVEQVLASQD--NGN-----PYL--VYFTNILASIVKA--------------AGLKKDLYLFNER-----------SGKWVQDFVEPGYASMPGPNGT-VSIRIMIRCPG--------DERE-----GGRQLFLYFRKAGVGAVQHLGKN-----VSNIDAGGNIEAIPPY-TF-KGKSWPAGRLVHGKDDTEKH---------HILSYLEAQETQ-KPLLLDTAWLSVGHVDEFLQFIPAKNK---RGWVAVISDPRLAIKLLEDEQKAGHGSLPAISRKDDIDYDI---------------PTITQLLDS----------------MGFMKLNKECA-QRIDGNIEILRREVGLADEDIIRIPALFRR-DDSS------------------------------------------------------------------EGDGSKLEVGAFYPAVINNLVLTGNTCV-APNPWGPVV-EG-------------KDVLAKIISDTYAKV--GMKVKFIDDWDSHHEDQGGVHCGTNSIRD-MSA--RWW-------------------------
>Cordyceps_militaris_strain_CM01
M-----------------------------------------------------------------------------------------------AGLLGASQA---------------------------------------------------------------------------------------------------------------------------------------------------------------LEVTILADTNRDGKIDTT--GKSDYTGKNTWT-----ESSGALFLANIGDSNRRCSSLIT-----------TDEND-KTNPDYNLCNDASGDVQRNP----KYLAPVLTL------PSPELSDTATGSIVV-----DKVAASKVRVFLKDGAD----------------WAY-------------VASNYTFTAGQ-LRKGLDLGVDAREV--RTTAW-DGKATLQFSVKD-------KGAEATDSVALRVAPVLTHHHVQPAEQVLVSMY--QSSRLSPDKLQ--EKFVQDLTKLSLQ--------------AGVKQPFVTVNS------------SDHWTQDFFEPGYTTIPGPEGP-VVLRIMIASAQ--------NESRRIV--SHRWLFREMRSDTVGAVQHRTYG------TTTDSTGNLETVPPY-TL-NGKSYPAGRAIMGSHFGKKP---------EMVKFLKAQEVQ-APVGIDTTWLMVGHTDEFMQFLPANNK---RGWVMMVDDPLAGLEILQQAQKQGHGKVRAISRPKMPSDG----------SYCVPTNSIDDFLNL----------------ANFTEVQKYCD-KNIKANIDILKNETGLTDSEIIRVPAIYAQ-------------------------------------------GYRQRPYVNVLEAGGGGKGPDGLAR---RQADDTWQVAALYPGCINGVVLSNTQYA-APNPWGPVV-DG-------------KDILASAVNAAYAKA--NFTVHYMDDFFTHHVESGEVHCGSNVIRG-TTA--KWW-------------------------
>Metarhizium_robertsii_strain_ATCC_MYA3075
MHVAFLVAALPLTG----------------------------------------AVPRGQSANRAETGDANWDVPTKAAGGRTNNTKVRIPPPRTTAATHANIDD---------------------------------------------------------------------------------------------------------------------------------------------------------------FRVTILADSNRDGKVDIT--GDTDLASKETWT-----AEFGALFLANIVDTNRRCSSQITSDRALSEWWKKNQEYQRAVNKRISECHDSSDDVLRNS----TYLAPLRTT------PNPGLSDLAIGSITV----ANDTAASKVRLFHKASGQ----------------WTF-------------ISSNYTFKAED-LKTGLELGIDARDV-RRPGGW-DGRVIVEFMVRD-------GEKEARDWVALRVAPVLTQHHGQPAEQLLTATD--KRS-----TGQ--DRFIKDLREMSAK--------------AGLKTPLHVFDTS--------GCDNDIWAQDFFEPGYMSIPGTDGP-IGIHIMIRSAQ--------DYRD-----TGRKIFQDLRSNTVGAVQHLDYG------SQTDSTGNLETIPPY-TH-NGKSYAAGRAVMGSLDGRKP---------YMMAFLEAQETQ-APIELDTSWLAAQHMDEFIQFLPVESE---RGWVMTVADPHAGLEILQKAQQDGHGNEMAVSRPRSPNDP----------PNWRIATSINDVLNT----------------PMFASFQDACA-SNIEKNIDIIKRETGIDDAEIIRIPSLYQV-HKSEISHDTHVTDAETNQPFSEIRPLDDEKQRHTEQQEQQPANDSEQDVSKGLNAIEAATPPEYLKQQPARQEKGNGPATSLYPATINSVVLGNRQVL-APNPWGPVI-QG-------------QDVLAAAVTAAYAQA--NYTVRYIDDWFTHYKNYGDVHCGSNVIRGIATA--KWW-------------------------
>Trichoderma_harzianum
MHFSKQAVVA-------------------------------------------------------------------------------------ILGLVRASNA---------------------------------------------------------------------------------------------------------------------------------------------------------------IQATILADSNRDGKLDLT--DQTD-ADKTLWT-----EEYGALFLANIGDTDGRCSSQVT-----------SQ----TLDGELSMCNDASDNILRNS----KYIAPLLTL------PIQNLSDNAVGSIGI----SGENAADNVRIFYKADKN----------------WVY-------------VMENTTFNAQE-LRAGLELGIDGRTT-RYPQVW-DGRVQVLFNVTD-------GSESGSDSVALRVAPVLTHHHLQLAQQVFTNNY--PGIG----APQ--EKFVEALKGPVAQ--------------AGIERPVFEFTTD-----------PDIWVQDFFEPGYSSIPGPDGP-VVLRINIRSGQ--------EYRS-----AGRQVFTDLRSDSVGAIQYLWRG------GTTDSMGNLETIPPH-SF-NNKTYAAGRIIMGQQDSEDP---------WIMAFLRAQEAQ-DPVITDHDWLLVGHTDEYMQFLPANNS---RGWIVMLADPLAGIQLLKDAQAAGHGGVTAVSRIQQASDPK------PFFQYCLPNLTIDQVLQI----------------ANLTELNTYAN-QYIQKNIEIVKAAVGLTDEEILHVPGIYYN--------ESFPCTANGAQP----------------EQLHSVASFKEAPAPKPLSIIDAINPNGSLEKRQTTTRYTGPRLTAMYPGAINGVVLSDTQIL-APAQWGPII-NG-------------KDIFATAVRDSYSKI--NFNVTFIDDWYDHHELDGEVHCGTNVYRD-ASG--PWW-------------------------
>Nocardia_brasiliensis_ATCC_700358
MAYRRFCLLAGVAAVAL------------------------------------------------------------------------------SGCSAPTAER---------------------------------------------------------------------------------------------------------------------------------------------------------------LVAEIRADSNRDGVVD----------DKDAGA-----EMNGAIILPNIGDVARRCPSSTS----------------QLPDAELAACHDAADEVARAP----EYLAPLVTL------PIGD-PADATGQVAA-----VGAGADKIRIFVKRQDT----------------WVP-------------LRPDTNLTEIE-LRNGATLGVDARDVVRDKTIW-DGTVTVRFTVRR-------GARTETDDVVLRVAPVVLHNHTQPAQSVLVPES--GDD-----RSH--EQFVSEFGAAAKA--------------SGIDAPLVRMRT------------TDTWGQDFVEIGYVSMPGPGGKNVSLRIAIRSPQ--------PERE-----GGRAVF-DLKGPGVGAIQLGGFD-----NRLVDAFGNVETIPPH-IH-NGREFPTGRVIIGTGNADDPA----VRSGELEKFFAAQQVQ-TPVLLDAGWLVVGHVDEFVQFLPATGG---RGWRPAVSDPRRGLEILRELQRGGHGGERALSRPD------------------VSERTIDEVLAD----------------EKFVARNEVAA-RKIDENVERLVREVGFRPEEFVRIPGLYES-G---------------------------------------------------------------------GIPEAPEGLVAFYPGAINGVLMNASNYV-APRQWGPIV-DG-------------RDVFEAAVTEAYRSV--GLTVRYVDDWESLHLGGGEIHCGSNVLRQ-IEQ--RWTA----------------P-------
>Streptomyces_bottropensis_ATCC_25435
M---------------------------------------------------------------------------------LAVSGTLLATPSLAAPSAFAAGA---------------------------------------------------------------------------------------------------------------------------------------------------------------PPTDLRVDTNRDGTVDVT--GTTDTAGENGWT-----VARGALMLPNIDDDTKRCPVTGP------------KGKP-LSDAKLAACNDASDTKVNGTAD-AADLARVRSV------PMASVPAGAQGSVKI------TAGAQQTRVFVKRGTK----------------WEL-------------VTDRTRLSRAE-LKAGVEFGVEARDVIRDAAKW-DGTARVRLTVKS-------SKGTTADSVTLRVAPLLTHHHLQNAQQMLVTKI--SGGN--YGKLN--RAFREGLDKAAKS--------------AGITQPTVNFTKY-----------GDIWAQDFVEPAYVSMTGTNGKRQAMRVMLRSAQ--------LDRE-----SGRELFEKMRGPNIGAVQVTGAK--DSEEWTLNSMGNLETIPPY-AQ-GDRSYPAGRIIMGQRPDTGS-----KPAKVMRTFLKSQGLQ-DPLFLDTSWLHVGHVDEFVQFLPADTP---RGWKIAIADPEAGLKLLRDAKAAGHGSTSMFSLPG------------------VPWESISEALGS----------------KHLVSDNNLAT-RRIEANLAVLKRETGVTDAEIVRVPALYTR-GREMV-GESQSGGDE-KIRLPRLTRLGAG-----SELPDAAREYGQQRRLDGPRADQGALTPDSSAAASPAAPAPSVMTSAYVPGAVNGIVLSRTHYL-APRQWGPVI-GG-------------KDIFTEAVTAAYTSA--GMKVSYLDDWETYHLGMGEIHCGTNTLRT-TSA--AWWTR-----------------------
>Streptomyces_glaucescens
MRSRTRIHPA----------------------------------------------------------------PVRRAVLAVAAAGSVLATP--LTPAFAAPPA---------------------------------------------------------------------------------------------------------------------------------------------------------------PAPDLRADVNRDGRVDVK--GGTDTAGEDTWT-----VGRGAVTLPNLDDDTRRCPVTGP------------DGGP-LSDAKLAACKDASDTKVNGTAD-AADLARVRSV------PMPGVPADAKGSVRV------TAGARHTHVFVKRSGA----------------WVL-------------VTSATRLTAAE-LRSGVEFGVEATDVIRDRAQW-DGRTVIRLSVTS-------GGRTTSDSVTLRVAPLLTHHHLQNTQQVMVTKV--RGAG-EYGRLQ--REFVSGLAKEVKA--------------AGITRPLVTFEKY-----------GDPWAQDFVEPAYVSMTGPGGKRHVMRVLLRSAQ--------LDRE-----AGRELFEKVRGRDVGVVQVTDRT--RPDDWSLNSMGNLETVPPY-AH-GGRSYPAGRIIMGWRKDSGE-----KPSPAMRTLLRSQGLQ-DPLLLDTSWLGVGHVDEFVQFLPAATP---RGWRIGVADPLAGLRLLRDAQRDGHGATRMFSVPGLAGLP-------------APKETIDQALAA----------------RHFVADNTMAA-ERIAANLEILKRETGVTDAEIVRVPALYTR-E-----AETRAADGT-EVPLPRLTRLG-G-----SPLADTFQDHGQQK----------WLAPDGDRAT--GRARAAVTTSAYVPGAVNGVLLGRDRYL-APRQWGPVI-GG-------------KDIFTEAVGTAYRRA--GLKVSYIDDWYTYHLGMGEVHCGTNTLRD-ASA--SWWAA---------------PRG-----
>Streptomyces_clavuligerus_ATCC_27064
MA-------------------------------------------------------------------------TGVAGALIGTAGVVHAVG--PAAGPAARAA---------------------------------------------------------------------------------------------------------------------------------------------------------------LTADLRADVDRDGSVDIT--GGSDTPGENVWT-----RDRGAVMLPNIDDDTKRCPVRTA------------QGKP-LTDAELAKCNDAADTVLNGASD-AADLARLKTV------PLPEVSDGAYGTAVV-------LAKDRARLFVKRANG----------------WTH-------------LRPTDRLTAAE-LRAGVELGIEATDVIRNATVW-DGQAIVRFSVTD-------STTTVKDDVRMGTAPVLTHHHRQKAQEVLVTAV--KGE-----KLQ--EKFVKDLEREVKA--------------AGITKPVRKLGGA----------GGDRWAQDFLEPGYVSMTGPGGKPHAMRVMIRSAQ---------DRK-----AGREVFEKLRGKDIGAVQMSGRL----GWNTLDSMGNLETIPPY-AH-GGKEYPAGRIIMGHQPDARN-----RPAKSMSTFLRSQGAQ-SPLLLDTAWLGVGHVDEFVQFLPAATE---RGWRIGVADPQAGVALLRKAQKDGHGRAKMFSVPNGPEGQ-------------APKQTIDEVLKN----------------RSFHADNKLAT-ERIEANLRILKNETGITDAEIIRIPGLYSR-GDMD--GSVFGGGRA------KLSRLDID---------------------TALTFDQAGPDRKQPFAASGRAGERAWPTGAYVPGAVNGVVLSDSRYL-AAKQWGPVI-QG-------------KDIFGEAVSAAYARA--GFTTRYIDDWYTYHVMSGEVHCGTNTLRD-TSQ--PWWKGTWRS-------------------
>Madurella_mycetomatis
MA----------------------------------------------------------------------------ALTRCLLFALFLDSPRAFAAIFHNSSP---------------------------------------------------------------------------------------------------------------------------------------------------------------LHPRILADTNRDGVVNHL-----DDPNKHVWT-----ARRGAIFLPNIGDSIGRCSAVDL------------TGEP-LSNDELWRCHDASGDRLLTAS--LRYAAPLLTL------PMQGVSDDAVGHVYT----EPSHTRDRVRIFWDAIDS-----------------AL-------------VDRQLSFNASS-LRRGISLRIDGRELVADSSVW-DGSVRVVFEVSD-------GEHTARDVVALKQAPVLLHHHLQQPEVVLSTAA--EAGS----VWQ--AHFLSGLQEAVDE------------------VPIALFNQS-----------TDIWAQDFLEPGYASMPGPTGP-ISIRVLLRSAQ--------STRD-----AGRQVFSQLRGPGAGGFQPGRGS--GFGFEEINSGGNIETIPPYTSR-SGKRWASGRVIMGTHFGTYP-------ASSMVRFLQSQGAQ-DPLFLETGWLLVGHVDEMVQFLPSNNT---LGFTIAVADTNSAIALLRKAQSSGQ-DIPVVSYTGDATPDETAVF---LDPVLLHNTTVASLLAD----------------ESFLATNAYAQ-RYLDANLATLLRDLPLGEAEVLRVPTLFAD--------VTYPLPP----------------------------------------------TPDGLPPRLNVAPPGKRQLKAMLPQALNGLVLG-RKYV-APKQWGPVL-DG-------------RVIFEEAVKEVYGRA--GMEVAWVDDYMSHHVRGGEVHCGTNTLRE-AS---EWWK------------------------
>Stachybotrys_chartarum_IBT_40288
MKWTSILRPLSLTL---------------------------------------------------------------------------------YVGLAVQAAC---------------------------------------------------------------------------------------------------------------------------------------------------------------LQPDIRADTNRDGFVDIE--GQSDVYGKASWS-----EKRGAIFLPNVGDKYNRCSDTDL------------NGIP-LSNDEMAFCSDASGHLLLAP----EYIAPIRTV------PMGNISPNVTAHVYA----TPRAAYERVRIFVNSTDS----------------WRL-------------VDKEFNFNATQ-LAAGLVLGIDGREFVKESEIW-DGHVTVKFDVYPTPG----SDDHHSDSVALKVAPVLTHHHLQQVETLVTTYA--NETR----PIQ--QYFVEQMDAAREI--------------AGIENDLLLFNQS-----------PDVWAQDIVEPAYASMPGPDGP-IAIRIFLRSAQ--------STRT-----GGRQIFEQMQGPGIGGFQPGGASGSGFGYHTINSYGNLETIPPHRTK-RGVNYKAGRVIQGKHYDTYP-------SQAVRDLIFSNGVQ-STLFLETGWLRVGHVDEFIQFLPYDNE---LGWTIGIASPNEGVRIYQEALDAGHGDLPAFSFDAETQLDRFNRT-----APAKLNMTISDVLNN----------------QTLMDVNAYSQ-KWIDWNLEVLLAEIPLAREDVIHVPGMYMD-------RSTGGVYV----------------------------------------------NSDGLSYSWPPVLQGEYQVGAFFPGPINGVVIG-SHYI-SPNPFGPVI-DG-------------VDVLSKAVEEVYARA--GMNVTFVDDFYSHHMSSGEVHCGSNTLRQ-TDM--VWWE------------------------
>Chondromyces_apiculatus_DSM_436
M-------------------------------------------------------------------------------------------------------------------------------------------------------------------------------------------------------------------------------------------------------------------------VDLRADVNRNGIVELD--NPSEDEGEDTWT-----AERGAIFLANIDDDERACPFS-------------MDPDR-ISDTALAQCNDAADDVVNGEAD-LEDLARLRTV------PWRKAPAGTVGSVSV-----SGAASSKVRLFKRVRGE----------------FVS-----------GAFPDTVFLTTAE-VRRGVELAIEGRDIVRDLEEW-DGFADVVLTIGRNN----PHDPVFTDTVRMRVAPVVLFHHLTPAWNVFVSKP--LGS-----TGA--TQFRQDLGGVLAS--------------TGERMVYSEFAV------------DDLWPQDYFEPAYMSMPAPGGSQHVIQVHYRGPHFYDTSENAPLRA-----AGRIAF-WLRGPDRAAVQQYQPG-MSLASQTLNSFGNTEVIPPY-EK-DGVRYPLGRMFRGRGPDTRP---DYQPDPSFTKLLEAQGMQ-PPVYVDTSWLFVDHVDETFSFLPAPTS---RGWIALVADPALARRMLQEAQARGHGDAKLFEGLSWA-------------YSVPAETRIAEVLDN----------------PELMDASAVAA-LEIDTQLSILQEATGLTEEDIVRVPFLFQN---------------------------------------------------------------------------AMEGVTAYQPATLNLLSLTPTQVV-APDPHGPII-DG-------------QDLFKVQFEQALGAY--GIHVHWVDAWDPFHLMQGDVHCATQAARQVPNV--KWWEGGR---------------------
>Myxococcus_xanthus_DK_1622
M-------------------------------------------------------------------------------------------------------------------------------------------------------------------------------------------------------------------------------------------------------------------------VDLRADVNRNGIVELD--NPAEDEDEDTWT-----AERGAIFLANLDDDEHACPFS-------------MDPHR-ISDDALAQCHDAMDAVVNGESD-LEDLARLRTV------PWPEAPAGTVGSVIV-----SGAAGKKVRLFKRVRGN----------------FIS-----------GGFPDTVFLSTAE-IRRGVVLAIEGRDIVRDPEEW-DGFADVVLTIGRNN----PHDPVFTDTVRMRVAPVVLFHHMTPAWNVFVSKP--AAS-----IEA--NQFRQALGGVLAD--------------SGERMVYSEFAV------------DDLWAQDYFEPAYMSMPAPEGRQHVMKVNYRAPHVYNTDANAPLRA-----AGRIAF-WLRGPDTAAIQQYQQG-MSMASQTLNSFGNTEVIPPY-EK-DGVTYPLGRLFRGRGPDSRP---DYQPDPSFTQMLEAQAVQ-PPIYVDTSWLFVDHVDETFTFLPAPTP---RGWIALVADPALARRILQDAQARGHGDAKLFAGLSWA-------------YSIPAEASIAEVLDN----------------PGLMDASAVAA-LEIDTQLSILREETGLTDADIIRVPFLFQN---------------------------------------------------------------------------ASDGVTAYQPATLNLLSLTPTQVI-APDPHGPLL-DG-------------EDPFKTRFEEALGAH--GIHVHWVDAWAPFHIAQGQVHCATQSARQVPDV--KWWEGGR---------------------
>Kineosphaera_limosa_NBRC_100340
MR-------------------------------------------------------------------------ELRARCDGPVTVARDSTPMRTSAAAPVALA---------------------------------------------------------------------------------------------------------------------------------------------------------------VALGLGLGTVSAQAVTPQATTPPDSPARAVAT-GPALDAGAGVFLPNLDDDAKRCGKT------------------------VDVCNDATDEIVNGPDD-AKDLARIRLA------AMPGLSASATGTVGV------TTGAAQTRLFVQTGGG----------------WQV-------------VKPTTRLTAAQ-LKQGVTFGLEGKDIVRDPAVW-DGTATVALTVTD-------AGTSTSARATLQSAPLLTTNHTMPTRQVVVDAS--DSS-----PAN--TTFLTELLAQAKP--------------TGI--PVFQGGA------------PFRWMQDAFEQMYATMPTEHGA-QSMSVLMLSET--------PEAT-----TAKGLL-GLRGPDLGFVWAGKGVG--------ASYGNVETLPPT------KGAPNGTLMIGTRPPQTKG------SKELRGFINLMKAQGTPLELDVDFLVVGHVDEIFQVLPANTA---RGWRLAVADPEAGLSVDRKAVQAGAGSRDVVRHPAGKILT-------------PTAAAAVKAGGK----------------GSLLPENREAA-RVIAKNLRTIQQATGLKDSEIVRIPVLYRA-----------------------------------------------------------------------LDKEDGGKSGSLVPSAINSLLITPDTVI-APKQFSLRV-KG-------------NDVFEQAVTNAYRSA--GITVRWVDDFESHHVGSGEVHCATNTLRALPV-------------------------------
>Streptomyces_mobaraensis_NBRC_13819
MSLVSPLACAAV-----------------------------------------------------------------------------------LAALVPAAGAQAAP---------------------------------------------------------------------------------------------------------V-------------------------------------------------AAPRLL-------------------------------APQGTELLPNLDDDARRCTLRPG----------DLDRLDVAVDERLAACNDAADEVVNGAAD-LEDLTPLRV-------PPTAAGAGARARVSV-----PAAQARYARIFVERGGR----------------YVS-------------LGAGGPLRADE-LRRGVRLAVEGRDVVRDRDRW-DGRVDVTLTVTD-------RGATRAAAVRLRVVPVLLQHDLQPARHVFAAAP--GPGTG--QPAEPWDAFAGSLRKAARE--------------SGLPAGALRFQPG------TAEWWRDVWRQDVAEPGYVTKRTPEGR-RTMRILLRSPNHWTSPDGASLRR-----AGRLLYRDLRGPGVGVVQQYTARRDAGVDELLNFTGNVESLPPY------PGHPQGRILYGATPERHP-------DPSFVTMLRSQGRQ-EPLVLDTSWLLVGHVDETVHVVRADNA---RGWTLAYSDPRLALDLLRRAHRAGEGGQVLFADTDA-----------------RGKPTVDQMLDH----------------ERRTGDNADAA-RHIDGQLSVLLRATGLRKDELVPLPVLYAK-E---------------------------------------------------------------------DAGDGVRRHLAFSPALANGLSLTARDFA-PPAPHGPRV-GG-------------RDLFRDEAERRLRAQ--GVRVHWVEDFSWAHLGGGEVHCATNALRQVP--------------------------------
>Austwickia_chelonae_NBRC_105200
MS----------------------------------------------------------------------VTPARRRRHLMPVIAL----AVGSFGVFPLSSS---------------------------------------------------------------------------------------------------------------------------------------------------------------AVPPVALQEKGAEDVDVT--GGGHAARRIAL------LSETRTVLPNVDDDSGRCAIP--------------DGKL-VKFVQASTCHDGADNVVNGPED-AKDLTLVRLP------AIKDIDRKATATLSV-----PAKAKGKVRVFVKKGNG----------------WTP------------GLALPARITAEQ-LRAGMTFGVEATDVIRDSRIF-DGAFSLDLQVRE-------GRRISRARLDLQVAK-LTPFSTEELEKVVTLRS--TGDN----QSSP-NWPAADIRKIGST--------------VPVRTRVVD-------------GFVSQWSQDHFEGMYASMDQGGRR-QSIRVLALSHR---------------NIPGKNEWFGFRGKDIGVIALTGPQ----GDTSLESTGNVEAIGAY-TK-NGRTYRAGRLIMGHTPHNPYG----TMSQVQRSFFESNAEQ-RPIYLDTVFLSVGHVDEIFQVVPARNE---RGWVFATASPQDGIALLKKVSAAGQGGQRIANPPKVKDDPP------------PMPLTVDEALKS----------------PDFVRANEIAH-KRIEANVNTLKRELGFTDKDFLRIPVLFER-SRIDGPPDTGGMVEG---PASDVPVLDGN---------------------RSADVVDHRRHGDAGERTGGEAQLGTRNLRAAIPSGVNGLPLDRQRML-VPEQFGPKL-NG-------------KDVFAEAITAAHAKD--GKRVGYVDTYYQYHLFGGELHCGTNVFRKIPMS------------------------------
>Alligator_mississippiensis
MG------------------------------------------------------------------------------------------EARLDRAAPADAVSFS----------------VKHTDGVRVEVVTNDQTEEIPA---------------NGAKRWPLD-KGTTLRLSMSKASTEV--------NDN----------KVNVNYYSEN-----------------------GEHPVDHAGI-F--LTG------IGISLDVDADRDGVVEK------NNPRKATWTWGP--DGQGAILLVNCDKDNP-----------------------------LISMLDCEDEKVFSKED-LLDMARMVLRT----EGPQRLPPGYEMVLYI-----PISDSDKVGVFYVQNPF--------------FGRRYIHVLGRR-------KLYHSVKYTG-GSAELEFFVEGLRF--PDDSF-NGLVSISVSLLESLIEGIPQAPIFTDTVVFRVAPWIMTPNTLPPVNVFVCSV----------KDN--YLFLKEVKNLVSK--------------ASCNMKVCFGYMN----------RGDRWMQDEIEFGYIHAPH-----KSFPVVLDSPR---------DGG-----LKEFPIKELLGPDFGYVTREPLF---EVVTSLDSFGNLEVSPPV-TV-NGKEYPLGRILIGSSFPTSA---GRRMTKVVRDFLYAQQVQ-APIELYSDWLTVGHVDEFVTFVPIPGK---KQFRMLMASPAACYKLFREKQKEGHGEATMFKGYS---------------GTDTKRVTINKVLSN----------------EVMMEESHYVQ-RCIDWNRDILKKELGLTEKDIIDLPALFKI-D-------------------------------------------------------------------------KNGKAMAYFPNMVNMIVLS-RDLG-VPKPFGPII-EG-------------ECCLEEHVSSLLEPL--GLSCSFIDDISSYHKMLGEVHCGTNVHRQPFSY--KWWNVIP---------------------
>Chelonia_mydas
-----------------------------------------------------------------------------------------------------------------------------------------------------------------------------------MNKASTEA--------NDN----------KVTVNYYGET-----------------------GGPPIDQAGV-F--LTG------IGISLDVDADRDGVVEK------NNPRKGTWTWGP--DGQGAILLVNCDKDNP-----------------------------FISGLDCDDEKIFSKED-LRDMSRMVLRT----EGPQRLPAGYEMVLYI-----PMSDSDKVGVFYVENPF--------------FGQRYIHVLGRR-------KLYHMVKYTG-GSAELEFFVEGLHF--PDDTF-SGLVSINISLLESLTEGIPRAPIFTDTVVFRVAPWIMTPNTLAPVNVFVCSV----------KDN--YLFLKAVKSLVSK--------------ASCDLKVCFGYVN----------RGDRWMQDEIEFGYIHAPH-----KCFPVVLDSPR---------DGG-----LKDFPIKEILGPDFGYVTREPLF---EAVTSLDSFGNLEVSPPV-TV-NGKAYPLGRILIGSSFPTSA---GRRMTKVVREFLYAQQVQ-SPVELYSDWLTVGHVDEFVTFVPLPDK---K----------VTYQVAIFQRLQGKG--TSFKGYS---------------GADTKRVTINKVLSN----------------EVMVQENQYVQ-RCIDWNRDILKKELGLTEKDIIDLPALFKI-D-------------------------------------------------------------------------KMGKAMAYFPNMVNMIVLS-QDLG-IPKPFGPII-EG-------------DCCLEAHVRSLLEPL--GLMCSFIDDISSYHKMLGEVHCGTNVHRKPFSF--KWWHVIP---------------------
>Homo_sapiens
ML-------------------------------------------------------------RERTV--RLQYG----SRVEAVYVLGTYLWTDVYSAAPAGAQTFS----------------LKHSEHVWVEVVRDGEAEEVAT---------------NGKQRWLLS-PSTTLRVTMSQASTEA--------SSD----------KVTVNYYDEE-----------------------GSIPIDQAGL-F--LTA------IEISLDVDADRDGVVEK------NNPKKASWTWGP--EGQGAILLVNCDRETP-----------------------------WLPKEDCRDEKVYSKED-LKDMSQMILRT----KGPDRLPAGYEIVLYI-----SMSDSDKVGVFYVENPF--------------FGQRYIHILGRR-------KLYHVVKYTG-GSAELLFFVEGLCF--PDEGF-SGLVSIHVSLLEYMAQDIPLTPIFTDTVIFRIAPWIMTPNILPPVSVFVCCM----------KDN--YLFLKEVKNLVEK--------------TNCELKVCFQYLN----------RGDRWIQDEIEFGYIEAPH-----KGFPVVLDSPR---------DGN-----LKDFPVKELLGPDFGYVTREPLF---ESVTSLDSFGNLEVSPPV-TV-NGKTYPLGRILIGSSFPLSG---GRRMTKVVRDFLKAQQVQ-APVELYSDWLTVGHVDEFMSFVPIPGT---KKFLLLMASTSACYKLFREKQKDGHGEAIMFKGLG---------------GMSSKRITINKILSN----------------ESLVQENLYFQ-RCLDWNRDILKKELGLTEQDIIDLPALFKM-D-------------------------------------------------------------------------EDHRARAFFPNMVNMIVLD-KDLG-IPKPFGPQV-EE-------------ECCLEMHVRGLLEPL--GLECTFIDDISAYHKFLGEVHCGTNVRRKPFTF--KWWHMVP---------------------
>Pongo_abelii
ML-------------------------------------------------------------RERTV--RLQYG----SRVEAVYVLGTYLWTDVYSAAPAGAQTFS----------------LKHSERVWVEVVRDGEAEEVAT---------------NGKQRWLLS-PSTTLRVTMSQASTEA--------SSD----------KVTVNYYDEE-----------------------GSIPIDQAGL-F--LTA------IEISLDVDADRDGVVEK------NNPKKASWTWGP--EGQGAILLVNCDRETP-----------------------------WLPKEDCRDEKVYSKED-LKDMSQMILRT----KGPDRLPAGYEIVLYI-----SMSDSDKVGVFYVENPF--------------FGQRYIHILGRR-------KLYHVVKYTG-GSAELLFFVEGLCF--PDEGF-SGLVSIHVSLLEYMAQDIPLTPIFTDTVIFRIAPWIMTPNILPPVSVFVCCM----------KDN--YLFLKEVKNLVEK--------------TNCELKVCFQYLN----------RGDRWIQDEIEFGYIEAPH-----KGFPVVLDSPR---------DGN-----LKDFPVKELLGPDFGYVTREPLF---ESVTSLDSFGNLEVSPPV-TV-NGKTYPLGRILIGSSFPLSG---GRRMTKVVRDFLKAQQVQ-APVELYSDWLTVGHVDEFMSFVPIPGT---KKFLLLMASTSACYKLFREKQKDGHGEAIMFKGLG---------------GMSSKRITINKILSN----------------ESLVQENLYFQ-RCLDWNRDILKKELGLTEQDIIDLPALFKM-D-------------------------------------------------------------------------EDHRARAFFPNMVNMIVLD-KDLG-IPKPFGPQV-EE-------------ECCLEMHVRGLLEPL--GLECTFIDDISAYHKFLGEVHCGTNVRRKPFTF--KWWHMVP---------------------
>Mus_musculus
ML-------------------------------------------------------------RERTV--RLQYG----SRVEAVYVLGTQLWTDVYSAAPAGAKTFS----------------LKHSEGVKVEVVRDGEAEEVVT---------------NGKQRWALS-PSSTLRLSMAQASTEA--------SSD----------KVTVNYYEEE-----------------------GSAPIDQAGL-F--LTA------IEISLDVDADRDGEVEK------NNPKKASWTWGP--EGQGAILLVNCDRDTP-----------------------------WLPKEDCSDEKVYSKQD-LQDMSQMILRT----KGPDRLPAGYEIVLYI-----SMSDSDKVGVFYVENPF--------------FGQRYIHILGRQ-------KLYHVVKYTG-GSAELLFFVEGLCF--PDESF-SGLVSIHVSLLEYMAEGIPLTPIFTDTVMFRIAPWIMTPNILPPVSVFVCCM----------KDN--YLFLKEVKNLVEK--------------TNCELKVCFQYMN----------RGDRWIQDEIEFGYIEAPH-----KGFPVVLDSPR---------DGN-----LKDFPIKQLLGPDFGYVTREPLF---ETVTSLDSFGNLEVSPPV-TV-NGKEYPLGRILIGSSFPLSG---GRRMTKVVRDFLQAQQVQ-APVELYSDWLTVGHVDEFMTFIPIPGK---KEFRLLMASTSACYQLFREKQKAGHGEAVMFKGLG---------------GMSSKRITINKILSN----------------ESLTQENQYFQ-RCLDWNRDILKRELALTEKDIIDLPALFKM-D-------------------------------------------------------------------------ENHQARAFFPNMVNMIVLD-KDLG-IPKPFGPQV-EE-------------ECCLETHVRGLLEPL--GLACTFIDDISAYHKFLGEVHCGTNVRRKPFTF--KWWHMVP---------------------
>Gallus_gallus
MP-------------------------------------------------------------QERTL--RLQPG----SRIYALCVLGTHIATDVYRAAPAGAVAFG----------------VKHTEGVNVEVAFQGRAEPGLL---------------PGVSHWPLN-EGTVLRFSMSRASAEV--------NDN----------KVIVIFYAE------------------------GGQPIDQARV-F--LTG------IALSVDTVSPSPGMV-----------LQASWTWGP--EGHGAILLVTCDRDSP-----------------------------LSPAPDCDEERVFSKED-LLDMSRMVLRI----EGPQHLPRGYEIVLYV-----HMSDADKVGVFHMQNPF--------------FGQHYVHVLGRR-------KLCHIVQYTG-GAADLEFFVEGLQF--PDETF-PGLISIHVSLLETLAEGIPLSPIFTDTVVFRVAPWIMMPNTLTPENVFVCSV----------KDN--YLYIKEIKNLVNK--------------AGCDLKVCFGYIN----------RGDRWMQDEIEFGYTQAPH-----KSFAVVLDSPQ---------DTG-----LEQFPIKELLGPDFGYVCREPLF---KAISSLDSFGNLEVSPPV-TA-AGKEYPLGRILIGSSFPTPS---GRRMTRVVRDFLFAQQVQ-APVELFSDWLATGHVNEFVTFVPSPDA---KRFRMLMASPAACYKLFRQKQKEGQGEATMFKGYS---------------GTDTKRVTINKVLSN----------------GIMMQQNQYVQ-RCIDWNRDILKKELGLTEEDIIDLPALFKL-D-------------------------------------------------------------------------K-GKAMPYFPNMVPMLILS-KELG-IPKPFGPLV-GG-------------ECCLEHHVRSLLEPL--GLRCRFLEDISSYHGRLGEVHCGTNVHRRPFAF--RWWHVMP---------------------
>Xenopus_laevis
MQ-----------------------------------------------------------KPQNRTV--RLARG----QRQEEVYVLGTSISIPVLGGAPAGSQWFS----------------LHHSQNIEVSVLGSDRAQQKVL---------------NGEKLWPLV-QESLVEIKMLAPSAET--------NDG----------KITFAYYGNG-----------------------SDAPIDKAGF-Y--FTG------VEISLDVDADRDGVVEK------NNPHKASWTWGP--KGQGAVLLVNCDKDSL-----------------------------FARSVDGGDNIMMSKED-LLDMSPMYLRI----QGPEKLPNGYHMLLYI-----SASDSGNLGVFHYQNTI------------------YSHVLGKQ-------KLFYKARYS--GTNQLQFFVEGLQF--PDESF-NGLVSIKVSLLESMGQGIPDTPIFTDVVTFRMAPLIITPNTLQPIDVFVCSV----------KDN--LFFLKAIKRLVSE--------------ANCNIKICFQDVN----------RGDRWMQDEIEFGYIHAPH-----KSFPVVLDSPR---------DRG-----LKDFPVRNLLGPDFGYVTKLAAS---SEVTSLDSFGNLEVSPPV-TA-NGKNYPLGRILIGSSFPTSS---GRRMTKAVRDFLYAQRVQ-SPIELYTDWLFVGHVDEFMTFVPTADK---KGFRLLLSSPVTCFQLFRQKKDEGHGDATLFQGK------------------ESKRWTVAKVIST----------------DSLLKENLYVQ-HCIDWNRNILKQELGLTEDDIIDIPALFRL-E-------------------------------------------------------------------------TDGQALAFFPSMVNMLVLG-KELG-IPKPLGPVI-NE-------------SCCLEDYMVSMMKPL--QLNCTFIDDFVSYHKKLGEVHCGTNTRRKPFPF--PWWQMEEP--------------------
>Astyanax_mexicanus
M---------------------------------------------------------------------------------------------------PATVAGGS------------------------------------------------------LLSAQPLT-RNSVLFISMDAASELP--------NES----------KLSVKFYGS------------------------KTETLGIAVL-H--LTA------VEISLDVDADRDGVVEK------SNPNKASWKWGP--NGHGAILLVNCDSESLF----------------------------MNKKVDNENEEINRVSD-LKDMSKMILRT----KGPAQLPEGYKLSMHI-----TQTDAESVRVFRNKASGESNLSTLRNMLFKVFVQDYPLVLSKN-------ELAGEVPYLG-GKSELEFFVEGLRF--PDKDF-EGLVTINLSLLEPNAKDFPETPIFTDKVVFRVSPWIMTPNTLKPVEVFVCST----------SDN--YKFLKGMKSLVQK--------------SGYKLRICHEYMN----------RGDRWMQDEIEFGYIDSPH-----HSFPVVLDSPR---------NGK-----LQDFPYDVLLGPDFGYVTRYAPT---EEVSSLDSFGNLEVSPPV-TV-NGKKYPLGRIIIGVAFPTTA--HGRNMTKVVQDFLWAQKVQ-EPIALYSDWLVVGHVDEFMSFVPAPDK---KGFRLLLSSPDAGYKVFRNLQKSGNGKAKMFQGK-------------------HEEISVDDLLSD----------------KELRAENVYVQ-NCIDWNRDVLKKELGLDEEDIIDLPILFKVPE-------------------------------------------------------------------------EENRAVAYYPDMVNMIVLG-TNLG-IPKPFGPEV-NG-------------SCALETEMRSLLEPL--GLSCTFIDDFASYHKLLGEVHCGSNVLRKPFEF--KWWKLEL---------------------
>Oncorhynchus_mykiss
MY--------------------------------------------------------------QRTF--RLDTG----KTLRALYVVGTVLKVNLNRSAPPSSTYFS----------------VKCSPNVQYRITPPPAKS--------------------GPIPTPFN-GNTVLLLTMDTASEVE--------NDS----------KLSVMYYGK------------------------KKEVLGKAVV-H--LTA------FEISLDVDADRDGQVER------NNPNKGSWMWGP--NGHGAILLVNCDSEHT-----------------------------CRKSLDSEHAEVTRVSD-LKDMSPMVLRT----SGPAKLPEGYKLTMHI-----SQGDAECVRVFRSTAG--MHQTLKKNLFYKSFVKDYPLVVGGE-------DLSKEVPCLW-GNAEMNFYVEGLRF--PDKDF-EGLISINLSMLEPSSQGFPETPIFTDRVVFRVAPWIMTPNTLDPVEVFVCST----------TDN--DPFLKRMRRLVKN--------------SGCKLKICPEDMN----------RGDRWMQDEIEFGYIDSPH-----QRFPVVLDSPR---------DGD-----LQDFPYDVLLGQDFGYVTRTAYG---KEVSSLDSFGNLEVSPPV-TV-NGKNYPLGRIIIGVAFPTAS--KGRNMTKVVQDFLWAQKVQ-EPIALFSDWLLVGHVDEFMTFVPAPDK---KGFRLLLASPDASYKLFRGLQNGGHGQAKMFDGL-----------------GAEEEITVDEILSD----------------DKLGAENNYVQ-SCIDWNRDVLKRELGLDDDDIIDLPILFHV-M-------------------------------------------------------------------------EENRAVAYYPDMVNMIVLG-KNLG-IPKPFGPKV-DG-------------RCALEAEMTSLMEGL--GLSCTYIDDFASYHKLLGEVHCGSNVRREPFSF--KWWNLEM---------------------
>Tetraodon_nigroviridis
MA-------------------------------------------------------------HSRTL--GLYTD----KAVNVVYVIGTDLLINSGRCAPPGTNFFS----------------VKCTPNVQYTISPRPQETS-------------------HLSPIPLSKGDSMVTVRMSQASETE--------NDSKVH-------KLAVRYYGK------------------------DKKELGTALL-Y--LTA------IEISLDVDADRDGVVEK------NNPKKGSWKWGP--DGHGAVLLVNCDCERT-----------------------------YLKTPDSKQTYVSKVSD-LKDMSLMVLRT----RGPAKLPKGYKLTMHI-----SQSDAESVRVFRFISYN-----------ITSFLNDYPLVLSRK-------VLSQEVPYLG-GNAEVNFYVEGLRF--TDKDF-SGLISINLSVLEPISPLVPETPIFTDKVVFRVAPWIMTPNTLNPVEVHVCST----------KDN--LQFLKGMKHLVAK--------------SGQKLKICYEYMN----------RGDRWMQDELEFGYIDSPH-----QRFPVVLDSPR---------DGK-----LRDFPYKDLLGPDFGYVTKEPEN---SEVSSLDSFGNLEVSPPV-TV-DGKNYPLGRILIGVAFPTAT--KGRNMTKVVQDFLWAQSVQ-DPVALYSDWLYVGHVDEFMTFVPAPDR---KGFRLLLASPDAAFKLFRRLQSDGHGDAKLFEGL-----------------KGEVPIAVDEILKD----------------DHFQAENMYVQ-GCIDWNRDVLKRKLGLTEEDIIDLPVLFNK---------------------------------------------------------------------------DVPRALAFYPDMVNMIVLG-KHLG-IPKPFGPKV-DG-------------QCMLEAEMCSLMEGL--GLECTFIDDFASYHKLLGEVHCGSNVRREMFDF--KWWNLEM---------------------
>Callorhinchus_milii
MS-------------------------------------------------------------KQRTI--RLDCG----KSTSVMYVLGTELSIDLYTSSPPGSTSFE----------------VRFSPGTKCSISSHGSVLS------------------DQPKLWPID-RRTFLLVTVDIPSRDV--------NDK----------KITVTYFGKD-----------------------ATKPIDKMML-A--LTA------VYISLDVDADRDGKIEK------NNPNKASWSWGP--DGHGAILLVNCDRDNL-----------------------------SASKPDNEDLAVNSFND-LKDMSRIILRT----EGPESLTSGYKLHLSI-----SASDNDKVNVFYHKHTS------------------ITSVLGPK-------KLSFAVDYAV-GSSDYDFYVEALKF--PDAGI-NPFVTINLNLLEPMT--IGEAPIFTDRIVFRIAPWIMTPNTQAPLEVFVCRMFSSS------AGN--EDFLREFQAFVQK--------------ARCKLTICPQHVN----------RGDRWIQDEIEFGYTEAPY-----KYLPVVLDSPR---------NRG-----LQDFPYQQILGIDFGHVTQNT-----SDVSSLDSFGNLEVSPPV-TV-NGKDYPFGRIIIGNAFPTTY--GGRKMTKVVREFLHAQKVQ-SPIELYSDWLAVGHVDEFLSFVPAPDR---KGFRLLLTCPDACLRLFTKLQQEGHGELKMFEGV------------------SPNTIKINEILED----------------KKIVEDNAFVQ-ECVNWNRDILKRELGLDEEDIIDIPGLFFM---------------------------------------------------------------------------KSGHAKAYFPDMVNMIVLD-KYLG-IPKPFGPLI-NK-------------KCPLESAVRSLLEPL--GLHCYFIDDFSSYHLMLGEVHCGSNVRRKPFPL--KWWNLKK---------------------
>Branchiostoma_floridae
MG-------------------------------------------------------------------------------------------------------------------------------------------------------------------------TKMVAYISVATPSSKI--------DDK----------EVNFLFVDK------------------------SGDTIGVATL-R--MTA------FYVSLDVDCDRDGVVEK------NNPNKASWKWGP--DGHGAILLVNNDCDDYL----------------------------LEMDPEHKNSKIDGPFD-LEDMSRMSVRV----RGPDTLPEDCKLRMWV-----RPDDKERLGIFNLSDIQ--------------STTVMIHIIGPK--AGHLAQISYDLMMAGTGEGETLFAVEGLKY--PDRDF-NGTLRIHLSLLKNA-----AVPVFEDTVMFRLAPWIMTPNTLEPVEAFTCQM--KK------KEN--IDFVNDFTKVVEA--------------AGIKLNIVLPYEN----------RGDRWMQDEIELGYSELPGK----KPMPVVLDSPR---------DRG-----LQKFPKGKLLGPDFGYVTRYDQN---EYVNSLDSFGNLEVSPPV-KV-DGRTYPMGRILLGSAFPTYY---GRRMMRVVRDFLYAQQVQ-PPVELFSDWLAVGHIDEFMSFVPAAGG---KGFRLLLASPAACYNLLRKLKDQGHGDVLCFEGRTR--------------HGESAEKSISDLLDD----------------ADLKAESMQCQ-NDIDWNRDVMKRELGLDEGDIIDLPQLFQL-E-------------------------------------------------------------------------EGSGAGAYFPDMVNMIVLG-KHLG-IPKPFGPMI-DG-------------ECAIETNVRSLLEPL--GLTCNFVNDWDSYHLLMGEVHCGSNTRRKPFDF--KWWNMSF---------------------
>Priapulus_caudatus
MEGTSYLS---------------------------------------------ERGPGASRNEGVRTI--NLILN----DVASAVVIVKTEICVRISSVAPEGAVRYG----------------LVSDLDGDITVKFREESVSGYG------------------SEEDVA-PVVVAYVHVATVSRQE--------NDK----------RVEFLFYNV------------------------DGEDLGKADL-H--LTC------VDISLDVDADRDGIVEK------NSPHKNSWKWGR--DGYGAVLLVNSDCETAN----------------------------ETEMRDTDDELVNGPLD-LLDMGRMMLRT----DGPEQLPEGYSMQLYV-----DDKFADYVGVFYLTADTE-------------AMMKNKHVIGPR-------QRAAEVLYPG-MGGEVEFAVEGLSF--PDRYF-EGFLHIHLALFKD------DVPIYEDMVQFRVAPWIMTPNTLEAEIVYVCDT----------RDN--KHFVEKLRGFVEGL-------------SGIQLVVCGLDGN----------RGDRWMQDEIELGYTEVPQR----QPMAVVLDSPR---------ERG-----LCKFSQRQCLGPDFGYATRNTSR---HKANSLDSFGNLEVSPPV-KL-NGKDFPLGRILIGNALTSSL--KGRRMMRVVNRFLYAQKVQ-PVIELFSDWLNVGHIDEFMTFVPVPGS--RQGFRLCLASPNKAYGILEKLQTDGHGDVVMFEGKRASRR-----------SKQMKQETVSELLAN----------------QTLRAENKKFQ-AYIDFNRDILKRELGLEEGDIVDIPEIFIN-E------------------------LD-------------------------------------------KNETIEPQATSYFPDMVNMLVLG-KNLA-IPKPFGPVI-DG-------------ECAFERYVRSALEPL--GLSCYFLDDWYTYHLQGGEVHCGTNTKRKPFSV--KWWDLDLPRM-------CQ---------
>Calothrix_sp_PCC_7103
MR----------------------------------------------------SFLQIQTYHDPDSS--NKDIN----RDYEGVLVAGQPLQISLENLAPSLDTFVT----------------FKTRGEVEVY-SSTNQLISLQ-------------------TPVPVE-QVSEISLIARTFSDRL--------KDR----------SLEITFQND------------------------AGHQLSQATL-H--LTC------LRICLDVDADRDGIIEE------NNPHKKDWQWGI--NGHGAVILVNKDCDVVN----------------------------SDGQ---DNDNLKGLLD-LKDLSFMIVRR----VGLKNLPDGCEVYLSV-----NQDIAKRIRIYDELDKN------------------GDELIGAK-------ITKAKI--ID-TDRDILLAVEGLSY--PDADF-NGIVEITLNLMKD------GEIIGSDRVVFRVAPWMMTPNTLSPINVFVSRL--SN------GSN--EEFIEELRKVVGK--------------ANAQLDPVPFEFH----------QDDPWMRDEIEIGYTQGPG-----RFMHVILDSPR---------DRG-----LDHLAKRHLMGTDFGYIIRKSC----EEVTKLDSFGNLEVSPPV-TV-KGVNYSFGRIIFGGTRAEII-EKPRRKLKVLRDFFFAQEIQ-APFEIFSDWLSVGHIDEFMNFIGAASP---KGFKLILASPDKCYELLKRLREEGHSQALLRQGKQL--------------DDNPADISVADVLEN----------------EELALNNQRFQ-EYINWNREVLKQELDLSEQDIIELPTLFRD-D-------------------------------------------------------------------------GEGRAKSFFPNMVNMVVLN-QHLA-IPKPFGPKV-NS-------------QCQFEAYVKSLLEPL--GKECHFIDDWDTYFREGGEIHCGTNTSRQPFSK--KWWEIEPKFLK-----------------
>Chlorogloeopsis_fritschii_PCC_6912
MR----------------------------------------------------SLLQIETSNDLYSR--SKEKS----RDYEDILVVGQPLQVSLKNLAPAEDAIVS----------------FKIRGEIEVY-SSVNQPIATQ-------------------TQIPLQ-QVPEITLITRTFSDRQ--------KDR----------SLQITFEDD------------------------NGRELSQFQI-Q--LTS------LRICLDVDADRDGIIDE------NNPHKGDWQWGI--NGHGAVLLVNSDRDFVH----------------------------SADEYDGGDNYIKGLLD-LKDFSFMIVRK----VGLRDLPSGCELCLSV-----NQDTAKRIRIYDELDRS------------------GYELIGPE-------NTKAKI--RN-TDQDIILAIEGLAY--PDFDF-DGMVEINLTLEKK------GKTIYSDRVVFRVAPWMMTPNTLSPTTVFVSRL--SD------GRN--EEFIEELRKVVGK--------------ANAQLEPVPFEFH----------QDDPWMRDEIEIGYTQAPG-----HLMHVVLDSPR---------DRG-----LIHFVKRKLLGIDFGYVTRRSR----HEPTKLDSFGNLEVSPPV-TV-KGVNYPFGRLIFGGARKEII-QEPRRMLRVLRDFLYAQKIQ-APFEIFSDWLSVGHIDEFMTFVPAPNL---KGFKLLLASTAKCYELLQRLRDEGHSQVLLRQGKRL--------------YGKPADISVTDILDD----------------QDLADQNQRFQ-EHINWNREVLKQELDLGEEDIIDIPALFQD-NG-----------------------------------------------------------------------KGDGRAETFFPNMVNMIVFN-QHLA-IPKPFGPKV-NN-------------QCQFEAYVKEILEPL--GLVCHFIDDWEPYFRGGGEIHCGTNASRQPFAQ--KWWEIEPTFF------------------
>Gloeocapsa_sp_PCC_7428
MR----------------------------------------------------EILQIETSAKVYSR--SQKES----REYEDILVVGQPAQISLEHIAPSEDASIS----------------FKVQGEIEIY-SNINQLVDTQ-------------------TSVSIK-QLPKIILLARTFSDRL--------NDR----------SLQIVFHDQ------------------------NGHQLSKIQL-K--LTC------LRICLDVDADRDGIVEE------NNPNKGDWKWGV--NGHGAILVVNTDRDLVH----------------------------SCSQYD-EKKHIQRLPN-LKELSFIIVRR----VGVKTLPDGCKVNLSV-----DQNIARRICIYDELDQG------------------YCELIGAK-------RAKAKI--RE-TDHDILLGVKGLSY--PDVDF-DGLVNINLNLTKD------GETIYSDRVVFRVAPWIMTPNTLSPITVFVSRL--SK------EKN--EEFIEELRKVVGK--------------ANAQLDPVPFEFH----------KDDPWMRDEIEIGYTQAPG-----KCIHVVLDSPR---------DRG-----LDRFAKRKLLGSDFGYVIRKSR----YSATKLDSFGNLEVSPPV-TV-KGIDYPFGRLIFGGTRQDII-KDPRRKLKVLRDFFFAQKIQ-APFEIFSDWLSVGHIDEFMTFVPAPNS---KGFKLLLASPDKCYSILQRLENEGHSQVLLRQGKQL--------------YKKPADISVTDVLDN----------------EELTRENERFQ-EYINWNREALKHELGLGEEDIIDIPALFQD-D-------------------------------------------------------------------------GDGRAETFFPNMVNMIVLN-QHLA-IPRPFGPQI-NT-------------QCQFEADVRAVLEPL--GLVCHFIDDWDPYFRGGGEIHCGTNTSRQPFGQ--KWWEIEPKFFNHSS---LQG--------
>Stanieria_cyanosphaera_PCC_7437
MR----------------------------------------------------RFFPTKTLNNCHSS--SQETH----QEYEDIIVVDQPMQISLNNLAPSDQAIVS----------------FKTRGEIEVY-SSTNQLITSL-------------------NPVPVR-EIPEITLLARTFSDRI--------LDR----------CLQITFQDD------------------------ACCQLSQVLI-K--LTC------VRICLDVDADRDGVIEE------DHPHKGDWQWGI--NGHGAVLLVNNDRGLNY----------------------------SDEQQKQEDQSIQRLLA-LKDLSFMSVRR----VGLKKLPAECQLCLSV-----DQDIAKRIRIYDQLEQR------------------GDQLIGSG-------KATAQL--KD-TDRDIILAIEGLSY--PDFDF-DGMVEITLSLVKQ------GEILYSDRVIFRVAPWIMTPNTLAPITVFVSRL--SN------GKN--EQFIDELRKVVGK--------------ANAQIDPVPFEFH----------QDDPWMRDEIEIGYTQAPG-----HFIHVILDSPR---------DRG-----LDHFAQRQLIGTDFGYVVRKSR----YCATKLDSFGNLEVSPPV-TV-NGINYPFGRLIFGGTRPEII-HQPRRMLKVVRDFLYAQKIQ-APLEIFSDWLSVGHIDEFMTFVPASTS---KGFKLLLASTDKSYELLKQLRDQGQAQILLRQGKQL--------------NDQPADISVADVLNN----------------QELTSQNQRFQ-EYINWNREVLKQELGLDEEDIIDIPALFQD-D-------------------------------------------------------------------------GDGRAETFFPNMVNLIVLN-QHLA-IPKPFGPKI-KD-------------QCQFEAYVKRVLEPL--GKECHFIDDWEPYFRGGGEIHCGTNTRRQPFTQ--KWWEIEPNFL------------------
>Cyanothece_sp_PCC_7424
MR----------------------------------------------------RLLRIEESDSRRST--SRNRN----REQEDILVVGQPAELSLSNLAPSDAVFVT----------------IDVRGEIEVK-GNNNELIPTQ-------------------TPLRLQEISSEIHLLARTFSDEL--------RDR----------ELELTFTDE------------------------NQDFLRNERI-E--LTA------VRICLDVDADRDGIIEE------NNPQKAEWTWGA--NGHGAILLVNSDQDIDT----------------------------SDRRHDTHNNYISGLVD-LKDFSFMVVRK----VGPRYLPSRYELTLSV-----NRETAGRIRIYDELDRN------------------GYELIGPS-------RRTARI--RD-TDREILLAIEGLSY--PDEDF-DGLLEITLNLTDD------EEIIYSDRVVFRVAPWIMTPNTLAPRTVYVSRL--SD------GFN--EQFIEDLRKVVGL--------------ANAQLETAPFELH----------DDDPWMQDEMEIGYTQAPG-----QLMYVVLDSPR---------DRG-----LDDFPELKLLGTDFGFVTRRSR----HRATKLDSFGNLEVSPPV-TV-NGVNYPFGRLIFGGTRSEIF-EDSRRMLRVLRDFFYAQKIQ-APIEIFSDWLSVGHIDEFMTFVSAPTP---KGFKLLLANTGKCYEILHRLRNEGHGELFLREGKRF--------------SRGAADISISEVLDD----------------EKLAADNGRFQ-EHINWNREVLKRELGLGEEDIIDIPGLFED-D-------------------------------------------------------------------------GYGRAETFFPNMVNMIVLN-EHLG-IPKPFGPKI-NG-------------DCQFEAYVRGVLEPL--GLVCHFIDDWDPYFRGRGEIHCGTNARRQPFSQ--KWWEVEAIV-------------------
>Cyanothece_sp_PCC_8801
MS----------------------------------------------------RRLDIRRIEGRTATRVSRTPR----RTHEDVLVVGQPALISLEDLKPSEADLIS----------------FWVTGEVTLTVSGQSEPLPLD-------------------TPLTLSELGESLELIARTYSEKL--------RDR----------WLEITFLDA------------------------QEKPQSIYEL-E--LTA------IRVCLDVDADRDGVVEE------NSPYKNDWKWGK--DGYGAILLVNSDQDNN-----------------------------GTDDVNFEDYRLNGLLD-IKDLSLMVVRK----TGPGRLPSGCELRLSV-----SRSDSRRVRVFDELDGN-----------------RGYELIGPG-------KSQGYLRERD-TEKNLFLAIEGLHY--PDRDF-DGVITVDLSLIQD------RQEIYSDRVRFQVAPWIMTPHTLSPKTVYVSRL--ES------GSN--APMIEDIRQLVGL--------------AQAQLEVVAPHVN----------RGDRWMQDEIEIGYCQSPG-----HLMYVVLDSPR---------NRG-----LDEFPEEHLLGTDFGYVTRDTG----EGGNTLDSFGNLEVSPPV-TV-KGTTYPFGRILYGGNHPDAP-EYNTQMMGVVRDFLIAQKIQ-APVELFSDWLSVGHIDEFMTFVPTPTP---KGFKLLLASPSKCFSLLQDLQEKGQGDLLLREGKEI--------------SSRDAAISVSDILND----------------TKLRKDNDRFQ-EYINWNRTILKAELGLEEGDIIDLPSLFEA-T-------------------------------------------------------------------------RNGRAETFFPNMVNMLVLG-KELG-IPKPYGPQI-DG-------------QCQFEAYVKTQLDPL--GLNCHFIDDWTSYFLGRGDIHCGTNTRRQPFTQ--PWWEISLVTNGN----------------
>Cyanothece_sp_ATCC_51142
MR--------------------------------------------------------NFKITPLSSN--SRVNR----SSHEVVLVTGQLINIPIKHLIDSSVEWVE----------------LKVRGELRVKQANLSVLLSEK-------------------VLISPKDLADSLIVQGNTYSEEL--------DDR----------SLTINLLDK------------------------QQNLIVSYGL-Y--FTV------LRICLDVDADRDGVVEE------NNPNKGNWKQGK--DGYGAILLVNSDRDRPE--------------------------------AHEEDYHLKGLLE-IKDCSLMVVRK----VGPKRLPSQYDLRVWV-----SEENAPYLRIFDQLETN-----------------YGHELVGHG-------HQQGNLIKQD-ITKDIFLAVEGLHY--RDIDF-DGIIFINLSLVKD------NEILYTDRVRFQVAPWIMTPHTLSPQTVYIARI--AS------GSN--YKMIEQMRFVVGA--------------SKAQLEVVSSIRY----------RNDRWMQDEIEFGYSESPG-----HFMYVVLNSPR---------DRG-----LDEFPEEELLGIDVGHITRKN-----PEATTLDSFGNLEVSPPV-TV-DGVDYPFGRILFGGNHSDAP-EYSTRMVKNIRDFLYAQKIQ-PPIELFCDWLEVGHIDEFMTFVPTKTA---KGFKLILTSPNKYYEIIQALKEQHQTELTQRT--------------------RIGDMSITDLLSN----------------QELLQDNQRFQ-RYIDWNRDILKQKLGLREDDIIDIPGLFQG-AG------------------------------------------------------------------------HQKRAETFFPNMVNMLVLD-NHLA-IPKPFGPKI-NE-------------ECQIEACVKNLLEPF--GCTCYFIDNWEPYFLGRGEIHCGTNTRRKPFQT--KWWEIASDLTEHQQ------P--N--NY
>Limnoraphis_robusta_CS951
MD--------------------------------------------------------------KRTI----------------FQVLGQPSRTNF----PALSGQII----------------LRAATNLTVYHSGQRDWMPFE-------------------INSPIN--------AADELESRLLV-----NGDQPGR-------GTAVLEHRI------------------------NETIVNQIEL-E--LYT------LKLQLINDANRDGKVDL------TETNCNNWVWGE--NSPGAILLVNNDRDLSD---------------------------------------FNPSSESLSELSELVLAP----TGCTDLPKGVEIVLYA-----TPDAAKRFCVYKKTIDG------------------FRRILGKD--PLLADSNAISISAPL-AATGETFFVEALQY--PGSFF-EGLITIEVHLRHN------GVVIGTDQVVFRVAPWIMTPNTLPVEKVYTCEI--SEDFF---NPN--TNFLKQLREALDE--------------LDIPLIILPPSQH----------NGDRWIQDEIEFGYCESSS-----HILPVVFDSPR---------DRE-----LDGFPEAELLKPDFGHFQIGG-----STPNSLDSFGNLEVSPPV-TV-NGREYPLGRIVFGGRKYGDFGEETRQMMPQIRSFLYAQKVQ-SPIEIYTDWLAVGHVDEIICFIPANNA---KGFKVLLASPGSCLALLQSLSNDGYGSTLMFEGQNRNSPD----------SSFSAEITIDQLLDD----------------QEFWEANAVFQ-SHMDLNREILKLELGLDESDLIDIPVLFYP-P-------------------------------------------------------------------------AKERTLAYFPDMINHLVIG-NVSL-VPKPYGPII-NG-------------ECAFEAAFRKAVPEQ----TCKFIDNWYPYHEMSGEVHCGTNTLRSPFTHK-KWWEFKPDGAFDI---------------
>Microscilla_marina_ATCC_23134
MK--KHTQ------------------------------------------------VVLIEKKQRKRI--KLVPP----QKKIKQCVLKTSLKY------------------------------------FEIECKLQDEWIPLK--------------------------AQEVLKVEAFSLEPELWIP----KSDKK-------YATILFEYHLH------------------------NDPTTYQIVF-Q--VYQ-----RLELKLDNQCFDSPYTKD------HSIGKYHWIWGKTNQQWGGIILADLDQDKD--------------------------------DFDFSENPQGGTTE-LVQLQVVL--------PFATLPPGIDLQLYLE---TSFSDAHYFGLYAPHNKD------------------YQLILGSDKEPPNLLAAQSQNKVYK-TSAKIGFYLRANHL--PNSFF-DGIITIKLKLKGSKVKEVPIEVIAEDHLIVRVAPWLMMPNTQEVKKVHIIRI--DSETAGETANS--DQFIKKLRGILGD-----------------KLVVSDASNF----------DGDRWIQDEFVIGYCQGVK-----QVMPVVCDGPR---------DRG-----LNKYPQLHLLKADFGQVSIAG-----NKKSTLDSFGNLEVSPPV------EGYPFGRIIMGASPKQGFKHSPRQIAHQLKGFLHAQKVQ-SPIEIFSDWLAVGHVDEIINFVPASSD---KNFKMLIASSKKAIDVLSYVYFSDTHRVFYLPFE---------------QEKQNSRDILKKWLHD------------------YWEINHRIQ-LFLDWNRQLLKKELGLTEDDIIDVPVLFKERK-------------------------------------------------------------------------SDRRALPLLPNMVNQLVIT-EANAIVPKSYGPVK-TSAGGLTLDLDPNNIHYLFEDQLKTEFEAI--GHQVYFVDDTDLYFKRGGGIHCATNVERAYFANK-KWWKYKPPNAHDI---------------
>Lysobacter_enzymogenes
MG-----------------------------------------------------------------------------------------------------------------------------------------------------------------------------------KTFKEV---------------------------------------------------GKTSTTSLDQSKFKKVPIEV-----APDFFIHVDADRDGKVDD------TTAGIDAWHWGK--GKKGAVVLVNNNGTMTGIRAVGL--------------------SAVDVKIDHDDKTVNGAAD-VADIAPLDIRR----VGAAP-PAGWKVTLSV-----SADDQQRIRIFDSRGAS------------------GNEIIGPG--------TQASYEFPDLSFTKKELGIEAICYAPANKDF-DGLVKLTLTVEKA------GGSTATRSAQLRVAPWIMFNHFDEPEKVFVLKTVLSATNP---GHN--ASFVAALSAAASA--------------AGVALEQVDGAPW----------SSDRWMQDIMEFGFSELPGQ----KALRNVLETPR---------GRE-----LENFP-KTLLTNDLGYLRPAPVP---ASSSSLNSGGNLESTPPF-TAPSGKKYPFGRIYYCPHRQLNP---RDRLAPGYQEFLQRQIVQ-EPIEIDAGWLNVGHVDEIITFVPASGK---LGFKLLLASPRQGRKILKSAPSAG----KMLSGREYR-------------PGYSAEMSVKDFLANG----VDWGTFK-QSAKEISDYNDQCQ-THIDSAEKIFKKELGLKSGDIAYVPSIYLP-A---------------------------------------------------------------------EPAAGATEADALTAGMVNMLVLG-KQCI-APKPFGPVD-GG-------------KDLFEEDYRATLAAC--GLSVTFIDDWNTYHLLKGEVHCGSNTLRKPDASK-KWWEFEH---------------------
>Thalassospira_profundimaris
MS--------------------------------------------------------------------------------------------------------------------------------------------------------------------------------------------------------------------------------------------------DAGETTI-A--LKS------VWFSLHTDRDRDGKIENDTPGTINDLSPAAITFGV--DGVGAIIPVNCNRDGNN------------------------T---AIAYSDCQDDKINSDEDLLTGLSRMKIIRHSAG-EAADVDANWLIKLSVEATGAENPAEQHVRIFSKAGTD------------------ATELVSPQ------KGKTATLDAAN-INPNLVLPLEMIRF--AGEDFESGTVKITLSVIQPEYAG-PDTPSYTFTEHVVAARWIANHHLHQVTKLLVVSD----------DDN--VDFIEELKTAVANEPKLPSDKSYQIMEKQVPIPYLDTNKWAEEPSDDVSPATDQWMRDTIFSGYSSWPGTAGDVKTQTTFIKMHR---------ERY-----LQNWVFRDLLSKDFAVYYPAAGS--GDAVNSANSGGNFEVTPPI-KKSGGKTYPLGRIYYGHSAKDRLGKSRHKIDESTRSFIAAQTLQ-SPIELDTDWLAVGHVDEMMTFLPYPGGGENKKWKLLVASPKKAYDLMTDKRAENFGGAKVLQRPKWDTDH--FNYTALKLHKTVVSCSINDLLGNGKAPLLAPNGYA-YTYDRLKDWNVGGVEKAIGDNIDILKNEFDLEDDDIVRVPVIFYP-SDHVSGGHAYLLPST--------------DKVDN-----------TKSRRNGFNIF--------------PGRGEGFKCGALTADMPNMFVGN-TQLY-IPKPYGPWI-DT-------GDEGTSFDLFEKYLKDEIAKFNGALNCNFIDDWDDYHACDGEIHCGTNEIRQPSQTDEKWWAI-----------------------
>Thalassospira_xiamenensis
MA-----------------------------------------------------------------------------NYTVQLNAPAGVYPFNSVRISLTSDAHPQ---------------------------------------------------------------KTQDLVVTPNVTVSHVFD-----IADGTWRLKVSGTGFVPV--------------------------DEPGIVVNGDATN-AKNLDV------VWYTLHTDRNRDGNLDDA--GILNQVTPPAITYGV--GGVGAIIPVNCNRDGNN------------------------T---AVGYADNQDQRVNGNNDLVTGTSRLEIRRNALGAGAPVVPGGWGLELRVIGAGGENPARQHLRIFNGILNN------------------STEIIGPE------TTDIAAITTGN-VGASKLFALEAVRF--AGTGFTSGQVRIVLHVIQPEVTG-AGNPSYLYADRVVAARWVGNHHLQTVARMYVANA-----------NN--AQFRVDLGAAAGADPVIPVTVGDPAAATPTGVPYLNGNAWANYRGGTVPAGDDRWMRDTIVSGHCSWPGNGTGVENKDVFMKAHR---------WRP-----LQNWVYETLLNANVGISYPAAGS--ADAIASANSGGNIAVTPPV-QKTNGTPYRYGRIYYGHNRYHRV-------DASSRDFMAAQNMQ-TPIILDTDWLLVGHVDEMMTFVPDNNPGNAKKWKLLVASPAEAYRLMTAAQGA-HGAANVLNRAAWDGVHNRFDYTSLQINGTNVGATINAFLGNGPAPLTNPRDHSNYTYKQLRDWNIGGVETVIARNVTLLKNAFDLVDTDIIKIPVIFFP-EGYNPGDFTF----A--------------DKVSG----------WTIGRDNGFNVY--------------PGKQGGFQCGALTGDMPNMFVGN-DRLM-IPKPFGPWIEDN-------TNPNHGYDLFERDLTQKIAAIVNGPTCDFIDDWDDYHVALGEIHCGTNELRTPYDGQANWWTAVDA--------------------
>Arthrospira_sp_PCC_8005
M-----------------VGIILVPAPHAVAQLAAETEEPVEYKIWESETRLSEYGRTSSSLDRLETVREN---P----QSVPQLYELRDRLQAQLDQVSGPPDPLVVQEAWQYELQLQQYHSWRKALRQTESRIRNEEKASQHWKQAAELALEAVEIGQYPNPTVKDWE-MAQQLWIAAIDSLRQI--PADSLIQPQAIEKIVEYQGYLAIVTYQRALAS------------QPEAEPRATTGEIAQFSV-AEPKFP-------GFALHADVNRDGVIDER-----DKMRPTQWS-----LSAGPLILFNNDDDDRS------------------------------GIPDWSDRIVNGEYD-EADLAQIHFK-------ISEEYQDADIYISV-----DEASRRRINMFQKTLGG----------------WKYIDLSGAS--------------PLE-FSPTIILGVEAKQF--ADGQW-SGLVNVKAIARKN------DTEIASDQIQMGVAPWIMSPNTAPVSQVHISDR----------GVN--QDVVEAVQDAIAP--------------TGTPTRITP--------------GETVWMRDSAAIGYVQFPSPDGL-RQYNVALSPPG-----------------GSDYA-SSLLGRNFGWAEIGEPRELDPKNQWLDFYGNLNVTPPI------PGYPMGRIYYGKADGETI-------NPDILAFLEAQKVQWPPVEIDTSWLITRQVDELITFVPTAS----GRPLMLVVSPQEGVNLLRQLAQTGYEGAAINR-------------------SLSTQTTVRAALNN----------------ELLIQHNLRLHRDKITPLINQLKEEFKLNDEQIVEVPAMFGY------------------------------------------------------------------------------TGYAWWPNPVNSVFVN-GKLL-VSDPRGALI-DG-------------RDYTQEDLQRRLAIA--GLEITFLDD-SYYQNLRGSLNAGLNTTRIGEEQ--AFWESFTQQLGQFS----------QR--
>Lyngbya_sp_PCC_8106
MSWMRYVAVALINTVGVVVGIILVPMPQLVLAQSSPNTPEIEYRIDESSLYDEPSEVVSPEFNITPSQLPT---P----QSLEDLYRLRDQLKADLEKVSGSPDVSSL-EAWEYELQLQQYQTRLRALRQTEIRIQREEEAAKLWEQVTQLASLAVATGKE---TPPDWE-TAQNLWVQAIDTLRQI--PSETFLTQQAIEKIVEYQGYLAIATYERAIV-------------QSETKDQPTPQKDSQYSV-DVPQFP-------GFEMYADTNRDGVISEA-----DEVRPTQWS-----LSSGPLMLFNNDDDDRD------------------------------GFPDWKDQIVNGKYD-SEDLAEVHFK-------VSPEYQGSEIFIQT-----DTQAEPFVNIFQKTAGG----------------WVPVDLTGEK--------------ALI-FNQDIILGVEAKQF--ADQNW-TGLVRLTAVARRE------NQEIASDSIQIGVAPWMMSPNTAAVSEVHVSDR----------GAN--REFITQVKQVVEP--------------SGATTKVTQ--------------GETAWMQDTTEIGYVQFPGENTL-KSYPVALQGNR---------SGE-----SDDYA-QSLMNRNFGSFEVGEPRSLDVLNQGLDWYSNLEVTPPL------SNYPMGRIYYGKAEEETL-------HPNVVEFLKAQQVQGPPIEIDTSWLMVRHVSEIINFIPSQT----GEPLLLIVSPKAGVELIEELGEKGYEGAAINR-------------------GLSTQTTVRAALNN----------------RLLVQHNLQLQREKIDPLLKKLKRELNLDEDQIVEVPVLFGY------------------------------------------------------------------------------SGYAWWPNLINVVSVN-GELL-APNPRGALI-DG-------------RDYAQEDFKRRLVVA--GLNVNFLDD-SYYQELKGDLYTGTNTTREGSQQ--PFWNALPTSL---------------K--
>Planktothrix_agardhii_NIVA_CYA_126_8
MNWMRYIAVALINAFGVVVGIILVPAPSTLAQSS-PTDLNLEYRINDSGVQFQGFEAGNNGDSNTETTEVT---P----KSLEELYQLQDLIKAELKKVSSPPDINSNLEVWQYQLQLKQYETLVKANRQVEAQIKFEEKTLETWNQVIKIATKAANFGKQSTNTIEDWE-TAQQLWIQAIDTLRKI--PKESFLSSKAIDKTVEYQGYLAIATYQRALIQ------------QSQQQQPEKPQTISPVSV-ANPQFP-------GFKLYGDTNRDGIVNEQ-----DQQRPEQWS-----LSLGPLILFNNDDDDVN------------------------------GLPDWRDKIVNGAED-EKDLALVHFK-------VNPEYKGSELFLTV-----DEAAQPYINIFQQTSTG----------------WKAIDLSGAT--------------PLE-FGSDIVLGVEAKQF--ANSNW-SGLVNLKAIARKQ------GIVTATDTISMGVAPWIMSDNTESVSEVHISDR----------GDN--QTIIKDVKTIVEK--------------TGAKVKVTP--------------GETLWMQGTQEIGYVQFPKPEGL-EQYPVVLKGNR---------SEE-----SDDYA-KSLMNQNFGWFEVGKPRQLDAFNQWADWYNNLAVTPAL------PDYPLGRIYYGTADNVSL-------NPEVVEFLKAQKVQGDPVAIDTSWLMLRHVDEIINFIPSAS----GEPLMLIASPEEGVKLLKELEKQGYEGAAINR-------------------GLSTQTTVRATLNN----------------QLLIQHNLNLQKQKIEPLINQLKTEFNLRNDQIIRVPALFSY------------------------------------------------------------------------------SGYAWWPNLINSVYVN-GELL-VSNPKGALI-DG-------------RDYTQEDFKRRVAVA--GININFLDD-EYYQELQGNIYSATNTTHVGNEQ--PFWQDIP---------------------
>Oscillatoria_nigro_viridis_PCC_7112
MRWVRYIAIAIINGFGVVIGIIWVAVPATVAQPS------LNYQL---------------ALSGRQPDGEN---P----QSLSELYKLRDRLKVQLDNLAKTSDSAPFLELWQSAIHRQQSQTLTQQLQNVQIQIQIEERAKYNWDDAAKLAAQAVEIGRTSNPSSATWE-QSQRLWQLAINTLRLI--PHDSFLADGAIDKTIEYQGNLSAATYEMQVARSVEEKKDRARKEELERQELERNQQATPQPTPESTAIPTAAASPSNFFFAGDTNRDGQINEQ-----DEAGKEQWS-----LSKGALILFNDRNNDRG------------------------------KIPTWKQTKVNTPRR-AAMLSQVNLT-------LSENFKTSQLFITA-----DSIASPHISVFQKTGDG----------------WQPVDISGAK--------------PLV-FSTNIVLGVEAKQF--ADRNW-NGTVNLKATALNN------GQEIASTTIQMGVSPWMIPPNTAPVTEIQVSDR---------GSVN--SEFISQLKQAVEP--------------TGAQVKILQ--------------GDRTWMQDTQKNGYVQLPDKSAI-RLFNVAIKSNS---------EQD-----KNPPV-KSTQNRDLKVFKIGNPRSLDPVSQWSDGYGNLQVTPPI------PGHPLGRVYYGNSGNASF-------NPEVLDFIQAQRIQGPPVDIDTSWLLTRQVDEIINFIPTQTP---GQYVMAIASPEAGVKLLQELEGRGYGDVTINR-------------------GLSTQTTVSAALKN----------------RALIQHNLYLQKQKLNPIIEKLKREFLLRDDQIVQVPVMFGY------------------------------------------------------------------------------SGYAWWPNMVNSVPVN-GKLL-VSNPRGPMI-DG-------------VDYTQERLRQLLLPA--GVSVSFLDD-RYYQELKGNVQSATNTVRKPEER--PFWQSLPNNY------------------
>Oscillatoria_sp_PCC_6506
M------------------------------------------------------------------------------RSLPELYKIRDRLKADLNKLTQNSDRTLFPEPWREEIQRQQSENSRRNLQAVEASILIEEEANNTWQQAAKLARQAVEIGRIPSPNAATWE-RSQHLWQAAIEILRQI--PQESFLADKAIEKTIEYQGYVAIATYEWQLARSIEEAKNRDRLEKLAKANVSKSATVTPLSIPSTSVTP-----PLGFSFLGDTNRDGIIDQR-----DEQKREKWS-----FSSGALILFNHDDDDRK------------------------------GIPDWQDRKVNGERD-VQDLAPITLK-------LSEEFVGSQIFLTA-----DTAALRHVNIFQKTNDG----------------WRIVDISGKE--------------PLV-FDREMVLGVEAKQF--RDRNW-SGVIALKATAVKN------GKEMAADTIQMGVSPWIVSPNTAPVKEIHVSDR---------GVQN--SDFVAQIKQAIEP--------------TDTKTKIIP--------------GDSIWLQETKEIGYVQIPDKSGI-RTFNSALK-------------RG-----GDNQS-KSLLGRDFGTFEIGQSRGLDPLNQWADGYGNLEVTPPL------AGYPMGRVYYGNSGTATL-------NPEVVDFIKAQQVQGPPVDIDTSWLLIRNADEIISFIPNNS----GQPLLMVVSPEAGVKLLEELAKKGYNDAIVNR-------------------DLSTQTTVRAALNN----------------KSLIQHNLYLQQEKINPLLSKLKKEFQLTDDRIIQVPAMFGY------------------------------------------------------------------------------SGYAWWPNMVNSVAVN-GQLL-VSNPRGPMI-DG-------------QDYTQEKFRQLVAPS--GITVNFLED-KYYHELRGNTHSATNTIRQGEVK--PFWEF-----------------------
>Trichodesmium_erythraeum_IMS101
MGWIQYIKIALVNTVGALVGIIWVPVPQAVAQSSLP--EPANSEI--------------SALETIKSINKNLKIP-KTISSLTELYQIKDQLKVELERVSKMPNFKKVREPWQYQFQLQQYEKTLKDFRSIEAKIIKEEKALQSWKQALSIATNAVAKGKKLQANYQTWE-EAENLWLEAIYSLRQI--PQDSLMTDKAIEKMLEYQGYLAVACYEKVMAVRVW---------EKEKEKKTNSHTKTYRPI-AYSLSP-------GFTMYGDTNRDGKVDET-----DKSGRENWS-----LSEGALMLFNNDDDNGD------------------------------LIPDWRDGDVNGEND-VADLAIVNIR-------LAENYRDAQIYIST-----DADVNNYINIFQKTESG----------------WQPVDLSGTE--------------ALI-SRAKIVLGVEAKQF--ADRDW-KGVVNLTAIAKKN------GRQIASDSIQIGVVPWLMSPNTAPVKELHVSER---------GLAN--QKFISKITEIIEK--------------TGVTAKINP--------------GGTTWMQDTKKIGYVQFPTQGKM-HNMNVVLKGNR---------LQE-----NDQYA-RSLLKENFGWFEVGKPRQLDPLNRWADAYGNLEVTPPL------PGYPMGRVYYGKAGEVGM-------NPDIIDFIKAQKIQGPPVDIDTSWLMMRHVDEIISFIPSKT----GKPLMLIVSPEAGVKLLEELSEENYGKAAINR-------------------GLSTQITVRAALKN----------------EKLVQHNLYLQREKLNPLIEKLKQEFNLSNDQIIQVPAMFGY------------------------------------------------------------------------------SGYAWWPNMVNSVVIN-GELL-VSSPGGALI-NG-------------RDYTQEKFRRLVSNS--SLNINFMDD-QYYQQLRGNVHDAVNTTRLGKNH--PFWKSLSENILGFRGVD-------TK--
>Oscillatoria_sp_PCC_10802
ME--------------------LMYSPLTIA-------------------------------------------P------------------------------------------------------------------------------------------------PASCSLIETRSEGKSV--PEGKPAADRPQTEPNPCSTGLGFALYGDY--------------------SQSKSLSHSYQAL-AVQLVATEAREKNTFNLYGDTNRDGEVNQN-----DYPNHQTWS-----WQQGAFMLFNSDDDDGN------------------------------GSPDWQDRKVNGNSD-ADDLAKIHLQ-------LGERFADAEVFLDA-----DEKSRPYINIFQKTQSG----------------WLPVSFDGEK--------------SLE-YSREIVLGVEAKQF--ANRNW-NGSLTLKASARQN------GKTLASDTVRLRVVPWIMLPNTAPVKELYVSQR---------GAAN--QQFVSQIKTGVEA--------------TGAKVNIVP--------------GGTVWKQDTMEIGYVQFPAKSSV-REINVVLNGNR---------GWV-----ADTFA-RNLLDRDFGWFQVGKPRALDPLNQWTDWYGNLEVTPPL------PGYPLGRIYYGKSDTVSF-------HPDVADFLKAQELQGPPVVIDTSWLAIRHVDEIVSFIPSPS----GKPLMMIVSPEEGVKLLKELDKKGYGNQLINR-------------------GLSTETTVRSALNS----------------KNLIQYNLKLQTEKINPIIAKLKREFKLTDSQIIRIPAMFNY------------------------------------------------------------------------------GGSAFWSNMVNSVAVN-GKLM-VSNPRGALI-GG-------------KDYTQEAFRKRVARS--ALKVYFLDD-RYYQELRGNTHCATNTRRKGFAE--PFWKALPSTEA-------------QR--
>Leptolyngbya_sp_PCC_7375
MTYTKDNQLESKKS-------------------------------DQSEPKKGDNLKRSDKERNRKYSNTNINNSDKKVDLIIQFQKINKDDSFQGASVTLAPTSYQGS--------------SLKG-------IANKDDVVSFSK---------IRIGDYN-----------------------------VSTDQDR----------YLPIQI---------------------------RVSVGKKKTV-K--LQP------AVILMYLDANRTGSIDV---GRDKAQDAGKWN-----RQRGAIILFNNISDNSS----------------------ESGDTKQETKKGKTKRTISQATN-IASIAPLVFCC----PNPKISLKDYKAELSL-----APEQKNFIRIFNDRNPG------------------AAQILGEGIDSFKYKLTSSEIKTLQ-SGKTLEFGMEATRY--SGPNF-NGLINLTFTTTKGLF----FKNKTIQKSKVRIAPWMMLHHLYPVKRVFMVKM----------PAN-LSHLYKAFREQFKK--------------IDLSINELE--------------NPNPWCQDWMEIGFSCLPN-----CVIHTIIPSPY--------LEKEKTIGLLSKQEQIRSYSESFGT-------QNNQSDFGPDGLGNLEVTPPI-S----KKYPFGRIYHGPN-----------LSPGLVNFLKAQRVQ-PPFVIDASWMYTGHVDEVVTFVPAPKLGHNQAYCALVPSPKLALDLLRQATTDK--GFIMLNDKEIDANES--------GPKTIITSSMPKTIENFNRHLLGQQLYHEPSDFNLQEYNSRIEDTIQEKVVKVLKEEIGLQAEQLIYVPVLFIE---------------------------------------------------------------------------HKKKTIALTANMVNLLVVN-ESLCIFPKPYGPEVTEGTKSHSVDVEKGESRDLFEEYLQQALWKI--GVQGIAIDTWQGYHMNHGEVHCATNVIRHVKPI--KWWTFGSRKGGVWSSADCQKPKFDQKKN
